# Supplementary material for: Tri-mannose grafting of chitosan nanocarriers remodels the macrophage response to bacterial infection
Source: J Nanobiotechnology. 2019 Jan 25;17:15. doi: 10.1186/s12951-018-0439-x (PMC6346558; doi:10.1186/s12951-018-0439-x)
Supplement: Supplementary file 2 — Additional file 2: Table S1. Differentially-expressed genes by M\documentclass[12pt]{minimal} \usepackage{amsmath} \usepackage{wasysym} \usepackage{amsfonts} \usepackage{amssymb} \usepackage{amsbsy} \usepackage{mathrsfs} \usepackage{upgreek} \setlength{\oddsidemargin}{-69pt} \begin{document}$$\upphi$$\end{document}ϕs upon chitosan NC treatment. FDR < 0.05. [file 12951_2018_439_MOESM2_ESM.xlsx]

## Sheet: CS-NC vs Untreated
ensembl_gene_id	log2FC	logCPM	LR	PValue	FDR	direction	hgnc_symbol	description	chromosome_name	start_position	end_position	band
ENSG00000163221	6.06595	-1.34381	12.6503	0.000375502	0.02904	up	S100A12	S100 calcium binding protein A12 [Source:HGNC Symbol;Acc:HGNC:10489]	1	153373706	153375649	q21.3
ENSG00000113302	5.92615	1.84423	25.3485	4.78535e-07	0.0001416	up	IL12B	interleukin 12B [Source:HGNC Symbol;Acc:HGNC:5970]	5	159314783	159330887	q33.3
ENSG00000108342	4.93015	0.876456	11.1476	0.000841407	0.04832	up	CSF3	colony stimulating factor 3 [Source:HGNC Symbol;Acc:HGNC:2438]	17	40015361	40017813	q21.1
ENSG00000230647	4.82983	-1.08261	12.2911	0.000455128	0.03295	up			17	14374139	14421026	p12
ENSG00000205755	4.49721	1.05764	24.7411	6.55711e-07	0.0001785	up	CRLF2	cytokine receptor-like factor 2 [Source:HGNC Symbol;Acc:HGNC:14281]	X	1187549	1212750	p22.33
ENSG00000275718	4.47886	-0.376696	20.423	6.20782e-06	0.00132	up	CCL15	C-C motif chemokine ligand 15 [Source:HGNC Symbol;Acc:HGNC:10613]	17	35996440	36002038	q12
ENSG00000115009	4.22276	4.32153	58.5938	1.93831e-14	2.638e-11	up	CCL20	C-C motif chemokine ligand 20 [Source:HGNC Symbol;Acc:HGNC:10619]	2	227813842	227817564	q36.3
ENSG00000213694	3.90526	-0.408054	16.6202	4.56621e-05	0.00588	up	S1PR3	sphingosine-1-phosphate receptor 3 [Source:HGNC Symbol;Acc:HGNC:3167]	9	88991447	89005010	q22.1
ENSG00000105246	3.85629	0.875954	25.3006	4.90557e-07	0.0001421	up	EBI3	Epstein-Barr virus induced 3 [Source:HGNC Symbol;Acc:HGNC:3129]	19	4229498	4237531	p13.3
ENSG00000126353	3.84764	4.48668	99.0467	2.46618e-23	1.119e-19	up	CCR7	C-C motif chemokine receptor 7 [Source:HGNC Symbol;Acc:HGNC:1608]	17	40553769	40565472	q21.2
ENSG00000123689	3.62087	4.3944	97.1717	6.35684e-23	2.163e-19	up	G0S2	G0/G1 switch 2 [Source:HGNC Symbol;Acc:HGNC:30229]	1	209675420	209676388	q32.2
ENSG00000159166	3.61173	2.42064	50.1222	1.4446e-12	1.404e-09	up	LAD1	ladinin 1 [Source:HGNC Symbol;Acc:HGNC:6472]	1	201373244	201399915	q32.1
ENSG00000148677	3.53926	2.36897	31.5479	1.94582e-08	8.025e-06	up	ANKRD1	ankyrin repeat domain 1 [Source:HGNC Symbol;Acc:HGNC:15819]	10	90912096	90921276	q23.31
ENSG00000171992	3.18349	0.605881	16.1912	5.72585e-05	0.006958	up	SYNPO	synaptopodin [Source:HGNC Symbol;Acc:HGNC:30672]	5	150601080	150659220	q33.1
ENSG00000169245	3.17497	-0.806237	14.3421	0.000152416	0.01431	up	CXCL10	C-X-C motif chemokine ligand 10 [Source:HGNC Symbol;Acc:HGNC:10637]	4	76021117	76023497	q21.1
ENSG00000138771	3.1473	0.318935	19.0353	1.28323e-05	0.002298	up	SHROOM3	shroom family member 3 [Source:HGNC Symbol;Acc:HGNC:30422]	4	76435100	76783253	q21.1
ENSG00000260997	3.04566	-0.441465	11.1697	0.000831441	0.04815	up			7	44958999	44960909	p13
ENSG00000131203	2.86881	5.50647	123.624	1.01801e-28	1.386e-24	up	IDO1	indoleamine 2,3-dioxygenase 1 [Source:HGNC Symbol;Acc:HGNC:6059]	8	39902275	39928444	p11.21
ENSG00000050730	2.85524	2.61773	43.8496	3.54611e-11	2.839e-08	up	TNIP3	TNFAIP3 interacting protein 3 [Source:HGNC Symbol;Acc:HGNC:19315]	4	121131408	121227466	q27
ENSG00000196611	2.63412	4.32324	15.7223	7.33558e-05	0.008251	up	MMP1	matrix metallopeptidase 1 [Source:HGNC Symbol;Acc:HGNC:7155]	11	102789920	102798160	q22.2
ENSG00000105855	2.53714	5.95142	42.2716	7.94378e-11	5.406e-08	up	ITGB8	integrin subunit beta 8 [Source:HGNC Symbol;Acc:HGNC:6163]	7	20330702	20415754	p21.1
ENSG00000276070	2.49526	5.45801	43.0838	5.24455e-11	3.757e-08	up	CCL4L2	C-C motif chemokine ligand 4 like 2 [Source:HGNC Symbol;Acc:HGNC:24066]	17	36210924	36212878	q12
ENSG00000169429	2.3348	9.5116	52.6307	4.02548e-13	4.214e-10	up	CXCL8	C-X-C motif chemokine ligand 8 [Source:HGNC Symbol;Acc:HGNC:6025]	4	73740506	73743716	q13.3
ENSG00000101333	2.2886	0.474601	14.802	0.000119408	0.01186	up	PLCB4	phospholipase C beta 4 [Source:HGNC Symbol;Acc:HGNC:9059]	20	9068763	9481242	p12.3
ENSG00000275302	2.28195	6.63064	64.8722	7.99147e-16	1.36e-12	up	CCL4	C-C motif chemokine ligand 4 [Source:HGNC Symbol;Acc:HGNC:10630]	17	36103590	36105621	q12
ENSG00000114251	2.24427	2.55257	18.5204	1.68099e-05	0.002757	up	WNT5A	Wnt family member 5A [Source:HGNC Symbol;Acc:HGNC:12784]	3	55465715	55490539	p14.3
ENSG00000008517	2.19923	1.96035	20.5049	5.94799e-06	0.001285	up	IL32	interleukin 32 [Source:HGNC Symbol;Acc:HGNC:16830]	16	3065297	3082192	p13.3
ENSG00000136286	2.19912	2.87745	47.9352	4.40541e-12	3.997e-09	up	MYO1G	myosin IG [Source:HGNC Symbol;Acc:HGNC:13880]	7	44962662	44979098	p13
ENSG00000138772	1.9233	1.23096	15.1788	9.77939e-05	0.01016	up	ANXA3	annexin A3 [Source:HGNC Symbol;Acc:HGNC:541]	4	78551519	78610451	q21.21
ENSG00000137507	1.84095	1.97368	20.2788	6.69392e-06	0.001402	up	LRRC32	leucine rich repeat containing 32 [Source:HGNC Symbol;Acc:HGNC:4161]	11	76657524	76670747	q13.5
ENSG00000137265	1.67197	3.94725	43.4133	4.43173e-11	3.351e-08	up	IRF4	interferon regulatory factor 4 [Source:HGNC Symbol;Acc:HGNC:6119]	6	391739	411447	p25.3
ENSG00000232810	1.66925	4.39828	44.1835	2.98985e-11	2.543e-08	up	TNF	tumor necrosis factor [Source:HGNC Symbol;Acc:HGNC:11892]	6	31575567	31578336	p21.33
ENSG00000166523	1.59988	5.44089	21.0589	4.45388e-06	0.00101	up	CLEC4E	C-type lectin domain family 4 member E [Source:HGNC Symbol;Acc:HGNC:14555]	12	8533305	8540963	p13.31
ENSG00000078081	1.59645	5.97552	73.6138	9.49966e-18	1.847e-14	up	LAMP3	lysosomal associated membrane protein 3 [Source:HGNC Symbol;Acc:HGNC:14582]	3	183122213	183163839	q27.1
ENSG00000130477	1.58597	2.59584	21.5593	3.43059e-06	0.0008191	up	UNC13A	unc-13 homolog A [Source:HGNC Symbol;Acc:HGNC:23150]	19	17601328	17688365	p13.11
ENSG00000261040	1.55471	4.67357	57.8821	2.78313e-14	3.443e-11	up	WFDC21P	WAP four-disulfide core domain 21, pseudogene [Source:HGNC Symbol;Acc:HGNC:50357]	17	60083566	60091885	q23.1
ENSG00000117090	1.51521	3.58314	25.977	3.45505e-07	0.0001069	up	SLAMF1	signaling lymphocytic activation molecule family member 1 [Source:HGNC Symbol;Acc:HGNC:10903]	1	160608100	160647295	q23.3
ENSG00000136244	1.51108	3.28576	15.0675	0.000103733	0.01065	up	IL6	interleukin 6 [Source:HGNC Symbol;Acc:HGNC:6018]	7	22725884	22732002	p15.3
ENSG00000160326	1.47266	4.7217	35.1931	2.98575e-09	1.355e-06	up	SLC2A6	solute carrier family 2 member 6 [Source:HGNC Symbol;Acc:HGNC:11011]	9	133471095	133479137	q34.2
ENSG00000163430	1.45206	3.18956	25.5196	4.37914e-07	0.0001324	up	FSTL1	follistatin like 1 [Source:HGNC Symbol;Acc:HGNC:3972]	3	120392293	120451253	q13.33
ENSG00000185245	1.44796	3.53712	18.5303	1.6722e-05	0.002757	up	GP1BA	glycoprotein Ib platelet alpha subunit [Source:HGNC Symbol;Acc:HGNC:4439]	17	4932297	4935030	p13.2
ENSG00000173698	1.4293	2.14549	15.291	9.21536e-05	0.009876	up	ADGRG2	adhesion G protein-coupled receptor G2 [Source:HGNC Symbol;Acc:HGNC:4516]	X	18989309	19122637	p22.13
ENSG00000103196	1.42034	2.38002	11.4976	0.000696855	0.04453	up	CRISPLD2	cysteine rich secretory protein LCCL domain containing 2 [Source:HGNC Symbol;Acc:HGNC:25248]	16	84819984	84920768	q24.1
ENSG00000255833	1.34386	2.19948	11.228	0.000805713	0.04767	up	TIFAB	TIFA inhibitor [Source:HGNC Symbol;Acc:HGNC:34024]	5	135444218	135452399	q31.1
ENSG00000112096	1.33822	11.6424	40.9975	1.5242e-10	9.429e-08	up	SOD2	superoxide dismutase 2, mitochondrial [Source:HGNC Symbol;Acc:HGNC:11180]	6	159669057	159762529	q25.3
ENSG00000125430	1.33575	3.15542	17.1552	3.44472e-05	0.004736	up	HS3ST3B1	heparan sulfate-glucosamine 3-sulfotransferase 3B1 [Source:HGNC Symbol;Acc:HGNC:5198]	17	14301083	14349404	p12
ENSG00000219507	1.29911	1.09698	15.4339	8.5441e-05	0.009303	up	FTH1P8	ferritin heavy chain 1 pseudogene 8 [Source:HGNC Symbol;Acc:HGNC:3995]	X	148052233	148052746	q28
ENSG00000134070	1.27842	3.89994	32.3552	1.28411e-08	5.461e-06	up	IRAK2	interleukin 1 receptor associated kinase 2 [Source:HGNC Symbol;Acc:HGNC:6113]	3	10164865	10243743	p25.3
ENSG00000135373	1.25308	1.81961	13.5261	0.000235266	0.02048	up	EHF	ETS homologous factor [Source:HGNC Symbol;Acc:HGNC:3246]	11	34621093	34661057	p13
ENSG00000172548	1.24484	3.98171	19.7589	8.78503e-06	0.001684	up	NIPAL4	NIPA like domain containing 4 [Source:HGNC Symbol;Acc:HGNC:28018]	5	157460019	157474717	q33.3
ENSG00000163734	1.23962	4.99429	28.7766	8.12279e-08	3.071e-05	up	CXCL3	C-X-C motif chemokine ligand 3 [Source:HGNC Symbol;Acc:HGNC:4604]	4	74036589	74038807	q13.3
ENSG00000023445	1.23268	7.47892	111.074	5.69927e-26	3.878e-22	up	BIRC3	baculoviral IAP repeat containing 3 [Source:HGNC Symbol;Acc:HGNC:591]	11	102317450	102339403	q22.2
ENSG00000168685	1.2265	7.9476	85.2696	2.60337e-20	7.086e-17	up	IL7R	interleukin 7 receptor [Source:HGNC Symbol;Acc:HGNC:6024]	5	35852695	35879603	p13.2
ENSG00000124882	1.18379	3.26528	11.3007	0.000774785	0.04666	up	EREG	epiregulin [Source:HGNC Symbol;Acc:HGNC:3443]	4	74365143	74388751	q13.3
ENSG00000226564	1.18221	1.12717	14.0212	0.000180757	0.01674	up	FTH1P20	ferritin heavy chain 1 pseudogene 20 [Source:HGNC Symbol;Acc:HGNC:37639]	2	180872867	180873414	q31.3
ENSG00000073712	1.18056	2.09631	16.2061	5.68115e-05	0.006958	up	FERMT2	fermitin family member 2 [Source:HGNC Symbol;Acc:HGNC:15767]	14	52857268	52952435	q22.1
ENSG00000231991	1.1659	2.16452	12.9401	0.00032161	0.02575	up	ANXA2P2	annexin A2 pseudogene 2 [Source:HGNC Symbol;Acc:HGNC:539]	9	33624274	33625293	p13.3
ENSG00000226608	1.12886	3.25747	23.2928	1.39118e-06	0.0003641	up	FTLP3	ferritin light chain pseudogene 3 [Source:HGNC Symbol;Acc:HGNC:4000]	20	4023917	4024444	p13
ENSG00000049249	1.10361	5.26291	37.7242	8.14891e-10	4.436e-07	up	TNFRSF9	TNF receptor superfamily member 9 [Source:HGNC Symbol;Acc:HGNC:11924]	1	7915894	7943165	p36.23
ENSG00000184588	1.06599	4.44833	18.9373	1.35085e-05	0.002327	up	PDE4B	phosphodiesterase 4B [Source:HGNC Symbol;Acc:HGNC:8781]	1	65792514	66374579	p31.3
ENSG00000134321	1.04276	5.52	16.1011	6.00476e-05	0.007169	up	RSAD2	radical S-adenosyl methionine domain containing 2 [Source:HGNC Symbol;Acc:HGNC:30908]	2	6865806	6898239	p25.2
ENSG00000115008	1.04263	5.14934	13.173	0.000284005	0.02343	up	IL1A	interleukin 1 alpha [Source:HGNC Symbol;Acc:HGNC:5991]	2	112773915	112784590	q14.1
ENSG00000121594	1.03732	4.24058	26.1951	3.08605e-07	9.798e-05	up	CD80	CD80 molecule [Source:HGNC Symbol;Acc:HGNC:1700]	3	119524293	119559602	q13.33
ENSG00000185291	1.02774	2.98394	13.2945	0.000266184	0.02223	up	IL3RA	interleukin 3 receptor subunit alpha [Source:HGNC Symbol;Acc:HGNC:6012]	X	1336616	1382689	p22.33
ENSG00000276085	1.00606	4.0351	17.0001	3.73773e-05	0.005087	up	CCL3L3	C-C motif chemokine ligand 3 like 3 [Source:HGNC Symbol;Acc:HGNC:30554]	17	36194869	36196758	q12
ENSG00000127946	0.947837	4.48781	26.1891	3.09564e-07	9.798e-05	up	HIP1	huntingtin interacting protein 1 [Source:HGNC Symbol;Acc:HGNC:4913]	7	75533300	75738962	q11.23
ENSG00000273604	0.93677	5.64745	24.2719	8.36486e-07	0.0002232	up	C17orf96	chromosome 17 open reading frame 96 [Source:HGNC Symbol;Acc:HGNC:34493]	17	38671703	38675421	q12
ENSG00000122641	0.928212	7.92765	20.0443	7.56677e-06	0.001537	up	INHBA	inhibin beta A subunit [Source:HGNC Symbol;Acc:HGNC:6066]	7	41667168	41705834	p14.1
ENSG00000151012	0.924044	8.24342	28.6622	8.61685e-08	3.086e-05	up	SLC7A11	solute carrier family 7 member 11 [Source:HGNC Symbol;Acc:HGNC:11059]	4	138164097	138242349	q28.3
ENSG00000274736	0.920575	4.24394	19.3592	1.08294e-05	0.002019	up	CCL23	C-C motif chemokine ligand 23 [Source:HGNC Symbol;Acc:HGNC:10622]	17	36013056	36017968	q12
ENSG00000056558	0.910168	6.39899	21.2356	4.0616e-06	0.0009369	up	TRAF1	TNF receptor associated factor 1 [Source:HGNC Symbol;Acc:HGNC:12031]	9	120902393	120929173	q33.2
ENSG00000198223	0.898088	5.39173	27.2737	1.766e-07	6.163e-05	up	CSF2RA	colony stimulating factor 2 receptor alpha subunit [Source:HGNC Symbol;Acc:HGNC:2435]	X	1268800	1310381	p22.33
ENSG00000153898	0.895977	4.16641	19.8322	8.45477e-06	0.001656	up	MCOLN2	mucolipin 2 [Source:HGNC Symbol;Acc:HGNC:13357]	1	84925583	84997113	p22.3
ENSG00000165757	0.890953	3.7579	11.1937	0.000820776	0.04774	up	KIAA1462	KIAA1462 [Source:HGNC Symbol;Acc:HGNC:29283]	10	30012800	30115494	p11.23
ENSG00000150938	0.841157	7.00188	14.7566	0.000122317	0.01206	up	CRIM1	cysteine rich transmembrane BMP regulator 1 [Source:HGNC Symbol;Acc:HGNC:2359]	2	36355926	36551135	p22.2
ENSG00000119508	0.817927	6.20005	36.8545	1.27282e-09	6.663e-07	up	NR4A3	nuclear receptor subfamily 4 group A member 3 [Source:HGNC Symbol;Acc:HGNC:7982]	9	99821855	99866891	q31.1
ENSG00000110436	0.815513	7.59865	17.9198	2.30414e-05	0.003535	up	SLC1A2	solute carrier family 1 member 2 [Source:HGNC Symbol;Acc:HGNC:10940]	11	35251206	35420063	p13
ENSG00000136810	0.775624	9.01704	28.7072	8.41917e-08	3.086e-05	up	TXN	thioredoxin [Source:HGNC Symbol;Acc:HGNC:12435]	9	110243811	110256640	q31.3
ENSG00000234975	0.757048	3.53742	11.6591	0.000638895	0.0418	up	FTH1P2	ferritin heavy chain 1 pseudogene 2 [Source:HGNC Symbol;Acc:HGNC:3989]	1	228687415	228687826	q42.13
ENSG00000165312	0.749096	4.40176	17.9139	2.31133e-05	0.003535	up	OTUD1	OTU deubiquitinase 1 [Source:HGNC Symbol;Acc:HGNC:27346]	10	23439458	23442390	p12.2
ENSG00000176463	0.738261	4.28091	18.6665	1.55697e-05	0.002649	up	SLCO3A1	solute carrier organic anion transporter family member 3A1 [Source:HGNC Symbol;Acc:HGNC:10952]	15	91853695	92172435	q26.1
ENSG00000184557	0.720287	4.91507	16.1661	5.80234e-05	0.006988	up	SOCS3	suppressor of cytokine signaling 3 [Source:HGNC Symbol;Acc:HGNC:19391]	17	78356778	78360077	q25.3
ENSG00000277443	0.719608	6.56237	32.4591	1.21725e-08	5.344e-06	up	MARCKS	myristoylated alanine rich protein kinase C substrate [Source:HGNC Symbol;Acc:HGNC:6759]	6	113857362	113863471	q21
ENSG00000115919	0.713002	8.74878	12.2984	0.000453347	0.03295	up	KYNU	kynureninase [Source:HGNC Symbol;Acc:HGNC:6469]	2	142877498	143055832	q22.2
ENSG00000133106	0.69924	3.95983	11.1588	0.000836322	0.04823	up	EPSTI1	epithelial stromal interaction 1 (breast) [Source:HGNC Symbol;Acc:HGNC:16465]	13	42886388	42992271	q14.11
ENSG00000117594	0.688306	6.76035	11.3466	0.000755863	0.04613	up	HSD11B1	hydroxysteroid 11-beta dehydrogenase 1 [Source:HGNC Symbol;Acc:HGNC:5208]	1	209686178	209734950	q32.2
ENSG00000118503	0.686424	6.97888	36.1955	1.78486e-09	8.997e-07	up	TNFAIP3	TNF alpha induced protein 3 [Source:HGNC Symbol;Acc:HGNC:11896]	6	137867188	137883312	q23.3
ENSG00000005249	0.682114	4.42887	17.5393	2.81429e-05	0.004209	up	PRKAR2B	protein kinase cAMP-dependent type II regulatory subunit beta [Source:HGNC Symbol;Acc:HGNC:9392]	7	107044649	107161811	q22.3
ENSG00000128284	0.659725	3.7986	11.2201	0.000809146	0.04767	up	APOL3	apolipoprotein L3 [Source:HGNC Symbol;Acc:HGNC:14868]	22	36140330	36166177	q12.3
ENSG00000010818	0.650534	4.32886	11.5286	0.000685319	0.044	up	HIVEP2	human immunodeficiency virus type I enhancer binding protein 2 [Source:HGNC Symbol;Acc:HGNC:4921]	6	142751467	142945201	q24.2
ENSG00000110090	0.650182	5.53525	37.7307	8.12154e-10	4.436e-07	up	CPT1A	carnitine palmitoyltransferase 1A [Source:HGNC Symbol;Acc:HGNC:2328]	11	68754620	68844410	q13.3
ENSG00000015475	0.64881	5.64664	19.9584	7.91453e-06	0.001584	up	BID	BH3 interacting domain death agonist [Source:HGNC Symbol;Acc:HGNC:1050]	22	17734138	17774770	q11.21
ENSG00000157601	0.643473	6.97239	21.8082	3.01316e-06	0.0007323	up	MX1	MX dynamin like GTPase 1 [Source:HGNC Symbol;Acc:HGNC:7532]	21	41420304	41459214	q22.3
ENSG00000271503	0.619636	5.89713	21.4859	3.56438e-06	0.0008364	up	CCL5	C-C motif chemokine ligand 5 [Source:HGNC Symbol;Acc:HGNC:10632]	17	35871491	35880793	q12
ENSG00000152229	0.617697	6.10013	19.8183	8.51612e-06	0.001656	up	PSTPIP2	proline-serine-threonine phosphatase interacting protein 2 [Source:HGNC Symbol;Acc:HGNC:9581]	18	45983536	46072272	q21.1
ENSG00000137393	0.614122	6.52214	20.143	7.18646e-06	0.001482	up	RNF144B	ring finger protein 144B [Source:HGNC Symbol;Acc:HGNC:21578]	6	18387350	18468874	p22.3
ENSG00000166920	0.612743	7.47024	19.3624	1.08116e-05	0.002019	up	C15orf48	chromosome 15 open reading frame 48 [Source:HGNC Symbol;Acc:HGNC:29898]	15	45430529	45448761	q21.1
ENSG00000214113	0.60946	3.59652	13.0132	0.000309306	0.02506	up	LYRM4	LYR motif containing 4 [Source:HGNC Symbol;Acc:HGNC:21365]	6	5102593	5260939	p25.1
ENSG00000111012	0.608199	7.9358	35.6507	2.36065e-09	1.108e-06	up	CYP27B1	cytochrome P450 family 27 subfamily B member 1 [Source:HGNC Symbol;Acc:HGNC:2606]	12	57762334	57768986	q14.1
ENSG00000120217	0.602055	6.79734	24.7587	6.49756e-07	0.0001785	up	CD274	CD274 molecule [Source:HGNC Symbol;Acc:HGNC:17635]	9	5450503	5470566	p24.1
ENSG00000054219	0.601823	4.67647	15.0617	0.000104053	0.01065	up	LY75	lymphocyte antigen 75 [Source:HGNC Symbol;Acc:HGNC:6729]	2	159803355	159904749	q24.2
ENSG00000159200	0.574867	5.83146	14.9124	0.000112619	0.01135	up	RCAN1	regulator of calcineurin 1 [Source:HGNC Symbol;Acc:HGNC:3040]	21	34513142	34615142	q22.12
ENSG00000181634	0.569618	7.71183	25.1648	5.26334e-07	0.0001492	up	TNFSF15	tumor necrosis factor superfamily member 15 [Source:HGNC Symbol;Acc:HGNC:11931]	9	114784635	114806126	q32
ENSG00000086062	0.568219	7.6031	21.9406	2.81225e-06	0.0006959	up	B4GALT1	beta-1,4-galactosyltransferase 1 [Source:HGNC Symbol;Acc:HGNC:924]	9	33104082	33167356	p21.1
ENSG00000111335	0.566988	7.04359	18.0214	2.18435e-05	0.003417	up	OAS2	2'-5'-oligoadenylate synthetase 2 [Source:HGNC Symbol;Acc:HGNC:8087]	12	112978395	113011723	q24.13
ENSG00000165023	0.556443	4.83235	11.4298	0.000722754	0.04492	up	DIRAS2	DIRAS family GTPase 2 [Source:HGNC Symbol;Acc:HGNC:19323]	9	90609832	90643105	q22.2
ENSG00000090339	0.552464	7.28953	15.7478	7.2372e-05	0.008208	up	ICAM1	intercellular adhesion molecule 1 [Source:HGNC Symbol;Acc:HGNC:5344]	19	10270835	10286615	p13.2
ENSG00000162654	0.54663	4.67859	11.5533	0.000676279	0.04383	up	GBP4	guanylate binding protein 4 [Source:HGNC Symbol;Acc:HGNC:20480]	1	89181148	89198932	p22.2
ENSG00000181019	0.545538	5.62624	11.8574	0.000574339	0.0387	up	NQO1	NAD(P)H quinone dehydrogenase 1 [Source:HGNC Symbol;Acc:HGNC:2874]	16	69706996	69726951	q22.1
ENSG00000181804	0.537593	4.74932	15.1939	9.70139e-05	0.01016	up	SLC9A9	solute carrier family 9 member A9 [Source:HGNC Symbol;Acc:HGNC:20653]	3	143265222	143848531	q24
ENSG00000101384	0.535809	5.08807	12.4083	0.000427432	0.03179	up	JAG1	jagged 1 [Source:HGNC Symbol;Acc:HGNC:6188]	20	10637684	10674107	p12.2
ENSG00000184831	0.530551	5.66694	16.6145	4.57984e-05	0.00588	up	APOO	apolipoprotein O [Source:HGNC Symbol;Acc:HGNC:28727]	X	23833353	23907934	p22.11
ENSG00000133639	0.521923	6.19518	16.6149	4.57905e-05	0.00588	up	BTG1	BTG anti-proliferation factor 1 [Source:HGNC Symbol;Acc:HGNC:1130]	12	92140278	92145897	q21.33
ENSG00000135604	0.518295	5.05839	13.7914	0.000204273	0.01841	up	STX11	syntaxin 11 [Source:HGNC Symbol;Acc:HGNC:11429]	6	144150526	144188370	q24.2
ENSG00000101017	0.517917	6.73904	18.1765	2.01353e-05	0.003224	up	CD40	CD40 molecule [Source:HGNC Symbol;Acc:HGNC:11919]	20	46118272	46129863	q13.12
ENSG00000109320	0.514657	6.81381	17.6518	2.65268e-05	0.004011	up	NFKB1	nuclear factor kappa B subunit 1 [Source:HGNC Symbol;Acc:HGNC:7794]	4	102501329	102617302	q24
ENSG00000157227	0.508491	8.60433	11.7664	0.000603092	0.04004	up	MMP14	matrix metallopeptidase 14 [Source:HGNC Symbol;Acc:HGNC:7160]	14	22836557	22849027	q11.2
ENSG00000100906	0.50492	6.83556	17.2279	3.31536e-05	0.004604	up	NFKBIA	NFKB inhibitor alpha [Source:HGNC Symbol;Acc:HGNC:7797]	14	35401511	35404749	q13.2
ENSG00000178537	0.504483	5.25519	13.7494	0.000208883	0.01858	up	SLC25A20	solute carrier family 25 member 20 [Source:HGNC Symbol;Acc:HGNC:1421]	3	48856931	48898993	p21.31
ENSG00000161929	0.502261	5.51172	14.4543	0.000143599	0.01357	up	SCIMP	SLP adaptor and CSK interacting membrane protein [Source:HGNC Symbol;Acc:HGNC:33504]	17	5208961	5234860	p13.2
ENSG00000139597	0.500326	4.8517	14.708	0.000125513	0.01212	up	N4BP2L1	NEDD4 binding protein 2 like 1 [Source:HGNC Symbol;Acc:HGNC:25037]	13	32400723	32428311	q13.1
ENSG00000102524	0.481788	5.46739	13.4799	0.000241129	0.02071	up	TNFSF13B	tumor necrosis factor superfamily member 13b [Source:HGNC Symbol;Acc:HGNC:11929]	13	108251240	108308484	q33.3
ENSG00000198814	0.476639	6.45534	11.8408	0.000579454	0.03885	up	GK	glycerol kinase [Source:HGNC Symbol;Acc:HGNC:4289]	X	30653359	30731456	p21.2
ENSG00000136710	0.475487	5.89768	13.0475	0.000303688	0.02475	up	CCDC115	coiled-coil domain containing 115 [Source:HGNC Symbol;Acc:HGNC:28178]	2	130338241	130342349	q21.1
ENSG00000085662	0.474925	8.05393	12.2107	0.000475169	0.03386	up	AKR1B1	aldo-keto reductase family 1 member B [Source:HGNC Symbol;Acc:HGNC:381]	7	134442350	134459284	q33
ENSG00000131378	0.473316	7.21067	15.2559	9.38834e-05	0.009982	up	RFTN1	raftlin, lipid raft linker 1 [Source:HGNC Symbol;Acc:HGNC:30278]	3	16313574	16514026	p24.3
ENSG00000187474	0.471094	7.10469	19.1136	1.23164e-05	0.002265	up	FPR3	formyl peptide receptor 3 [Source:HGNC Symbol;Acc:HGNC:3828]	19	51795163	51826189	q13.41
ENSG00000092964	0.466119	7.26152	19.0797	1.25374e-05	0.002275	up	DPYSL2	dihydropyrimidinase like 2 [Source:HGNC Symbol;Acc:HGNC:3014]	8	26514022	26658178	p21.2
ENSG00000116991	0.462573	5.4786	13.462	0.000243438	0.02071	up	SIPA1L2	signal induced proliferation associated 1 like 2 [Source:HGNC Symbol;Acc:HGNC:23800]	1	232397965	232561558	q42.2
ENSG00000140968	0.460831	6.25079	13.915	0.000191265	0.01747	up	IRF8	interferon regulatory factor 8 [Source:HGNC Symbol;Acc:HGNC:5358]	16	85898803	85922609	q24.1
ENSG00000116044	0.459625	7.88292	17.3392	3.12674e-05	0.004527	up	NFE2L2	nuclear factor, erythroid 2 like 2 [Source:HGNC Symbol;Acc:HGNC:7782]	2	177227595	177392697	q31.2
ENSG00000075213	0.455439	5.15869	12.2119	0.000474848	0.03386	up	SEMA3A	semaphorin 3A [Source:HGNC Symbol;Acc:HGNC:10723]	7	83955777	84492724	q21.11
ENSG00000262406	0.453731	6.58248	11.0535	0.000885185	0.04991	up	MMP12	matrix metallopeptidase 12 [Source:HGNC Symbol;Acc:HGNC:7158]	11	102862736	102875034	q22.2
ENSG00000106546	0.446463	6.69834	11.4538	0.000713492	0.04454	up	AHR	aryl hydrocarbon receptor [Source:HGNC Symbol;Acc:HGNC:348]	7	17298622	17346152	p21.1
ENSG00000146457	0.443979	6.312	12.2388	0.000468065	0.03371	up	WTAP	Wilms tumor 1 associated protein [Source:HGNC Symbol;Acc:HGNC:16846]	6	159725585	159756319	q25.3
ENSG00000126709	0.428609	8.31797	17.3848	3.05263e-05	0.004516	up	IFI6	interferon alpha inducible protein 6 [Source:HGNC Symbol;Acc:HGNC:4054]	1	27666061	27672218	p35.3
ENSG00000072274	0.427115	12.6241	12.5401	0.000398303	0.03023	up	TFRC	transferrin receptor [Source:HGNC Symbol;Acc:HGNC:11763]	3	196027183	196082189	q29
ENSG00000117036	0.425913	5.98882	12.4424	0.000419704	0.03139	up	ETV3	ETS variant 3 [Source:HGNC Symbol;Acc:HGNC:3492]	1	157121191	157138474	q23.1
ENSG00000066697	0.424337	5.88542	11.4051	0.000732413	0.0451	up	MSANTD3	Myb/SANT DNA binding domain containing 3 [Source:HGNC Symbol;Acc:HGNC:23370]	9	100427156	100451711	q31.1
ENSG00000210082	0.418562	13.8314	11.4838	0.00070204	0.04454	up	MT-RNR2	mitochondrially encoded 16S RNA [Source:HGNC Symbol;Acc:HGNC:7471]	MT	1671	3229
ENSG00000147872	0.409917	8.07343	17.2545	3.26915e-05	0.004604	up	PLIN2	perilipin 2 [Source:HGNC Symbol;Acc:HGNC:248]	9	19108375	19149290	p22.1
ENSG00000189067	0.401513	9.86432	12.0664	0.000513401	0.03529	up	LITAF	lipopolysaccharide induced TNF factor [Source:HGNC Symbol;Acc:HGNC:16841]	16	11547722	11636381	p13.13
ENSG00000085721	0.394028	5.308	12.395	0.000430489	0.03182	up	RRN3	RRN3 homolog, RNA polymerase I transcription factor [Source:HGNC Symbol;Acc:HGNC:30346]	16	15060022	15094317	p13.11
ENSG00000198431	0.390529	10.1424	12.533	0.00039983	0.03023	up	TXNRD1	thioredoxin reductase 1 [Source:HGNC Symbol;Acc:HGNC:12437]	12	104215779	104350305	q23.3
ENSG00000164543	0.387804	5.99897	11.4195	0.000726771	0.04496	up	STK17A	serine/threonine kinase 17a [Source:HGNC Symbol;Acc:HGNC:11395]	7	43582758	43626786	p13
ENSG00000136052	0.385777	6.30209	11.4699	0.000707321	0.04454	up	SLC41A2	solute carrier family 41 member 2 [Source:HGNC Symbol;Acc:HGNC:31045]	12	104802553	104958744	q23.3
ENSG00000139970	0.381609	6.22104	13.9889	0.000183889	0.01691	up	RTN1	reticulon 1 [Source:HGNC Symbol;Acc:HGNC:10467]	14	59595976	59870966	q23.1
ENSG00000023330	0.379673	9.00749	17.3634	3.08721e-05	0.004518	up	ALAS1	5'-aminolevulinate synthase 1 [Source:HGNC Symbol;Acc:HGNC:396]	3	52198086	52214327	p21.2
ENSG00000026508	0.377238	10.5368	12.4558	0.000416697	0.03133	up	CD44	CD44 molecule (Indian blood group) [Source:HGNC Symbol;Acc:HGNC:1681]	11	35138870	35232402	p13
ENSG00000131724	0.367857	7.67629	12.7458	0.000356816	0.02791	up	IL13RA1	interleukin 13 receptor subunit alpha 1 [Source:HGNC Symbol;Acc:HGNC:5974]	X	118727572	118794539	q24
ENSG00000136250	0.357334	6.71355	11.2254	0.000806852	0.04767	up	AOAH	acyloxyacyl hydrolase [Source:HGNC Symbol;Acc:HGNC:548]	7	36512949	36724549	p14.2
ENSG00000122729	0.355163	9.35513	13.471	0.000242283	0.02071	up	ACO1	aconitase 1 [Source:HGNC Symbol;Acc:HGNC:117]	9	32384603	32454769	p21.1
ENSG00000086300	0.352753	9.62981	12.913	0.000326309	0.02597	up	SNX10	sorting nexin 10 [Source:HGNC Symbol;Acc:HGNC:14974]	7	26291895	26374329	p15.2
ENSG00000154978	0.348906	6.42729	12.6327	0.000379057	0.02915	up	VOPP1	vesicular, overexpressed in cancer, prosurvival protein 1 [Source:HGNC Symbol;Acc:HGNC:34518]	7	55436056	55572988	p11.2
ENSG00000148175	0.343502	7.93574	13.2727	0.0002693	0.02235	up	STOM	stomatin [Source:HGNC Symbol;Acc:HGNC:3383]	9	121338988	121370304	q33.2
ENSG00000102580	0.322019	7.73074	11.0566	0.000883741	0.04991	up	DNAJC3	DnaJ heat shock protein family (Hsp40) member C3 [Source:HGNC Symbol;Acc:HGNC:9439]	13	95677139	95794989	q32.1
ENSG00000100650	-0.303587	7.41651	11.2118	0.000812781	0.04768	down	SRSF5	serine and arginine rich splicing factor 5 [Source:HGNC Symbol;Acc:HGNC:10787]	14	69726900	69772005	q24.1
ENSG00000147130	-0.379041	5.30323	11.2486	0.00079681	0.04767	down	ZMYM3	zinc finger MYM-type containing 3 [Source:HGNC Symbol;Acc:HGNC:13054]	X	71239624	71255146	q13.1
ENSG00000169045	-0.385259	8.03283	11.0771	0.000874015	0.04986	down	HNRNPH1	heterogeneous nuclear ribonucleoprotein H1 (H) [Source:HGNC Symbol;Acc:HGNC:5041]	5	179614178	179634784	q35.3
ENSG00000224596	-0.391013	7.05757	11.0488	0.000887452	0.04991	down	ZMIZ1-AS1	ZMIZ1 antisense RNA 1 [Source:HGNC Symbol;Acc:HGNC:27433]	10	78943328	79067895	q22.3
ENSG00000114770	-0.393166	5.43905	12.067	0.00051321	0.03529	down	ABCC5	ATP binding cassette subfamily C member 5 [Source:HGNC Symbol;Acc:HGNC:56]	3	183919934	184018015	q27.1
ENSG00000145107	-0.399872	6.5922	12.3747	0.000435186	0.03184	down	TM4SF19	transmembrane 4 L six family member 19 [Source:HGNC Symbol;Acc:HGNC:25167]	3	196319342	196338503	q29
ENSG00000012817	-0.423638	6.07841	16.6247	4.55546e-05	0.00588	down	KDM5D	lysine demethylase 5D [Source:HGNC Symbol;Acc:HGNC:11115]	Y	19703865	19744939	q11.223
ENSG00000162231	-0.427138	6.02874	13.1236	0.000291606	0.02391	down	NXF1	nuclear RNA export factor 1 [Source:HGNC Symbol;Acc:HGNC:8071]	11	62792123	62806302	q12.3
ENSG00000173559	-0.444371	9.62543	11.456	0.000712616	0.04454	down	NABP1	nucleic acid binding protein 1 [Source:HGNC Symbol;Acc:HGNC:26232]	2	191678068	191696659	q32.3
ENSG00000108465	-0.465444	5.56534	11.3319	0.000761853	0.04629	down	CDK5RAP3	CDK5 regulatory subunit associated protein 3 [Source:HGNC Symbol;Acc:HGNC:18673]	17	47967810	47981774	q21.32
ENSG00000198563	-0.4684	5.79717	12.386	0.000432554	0.03182	down	DDX39B	DEAD-box helicase 39B [Source:HGNC Symbol;Acc:HGNC:13917]	6	31530219	31542448	p21.33
ENSG00000064607	-0.469788	6.21848	16.6489	4.49764e-05	0.00588	down	SUGP2	SURP and G-patch domain containing 2 [Source:HGNC Symbol;Acc:HGNC:18641]	19	18990888	19034023	p13.11
ENSG00000106069	-0.473682	4.19838	11.6747	0.000633563	0.04166	down	CHN2	chimerin 2 [Source:HGNC Symbol;Acc:HGNC:1944]	7	29122274	29514328	p14.3
ENSG00000153208	-0.525519	5.7809	14.4552	0.000143533	0.01357	down	MERTK	MER proto-oncogene, tyrosine kinase [Source:HGNC Symbol;Acc:HGNC:7027]	2	111898479	112029561	q13
ENSG00000186594	-0.535915	4.56069	13.5187	0.000236203	0.02048	down	MIR22HG	MIR22 host gene [Source:HGNC Symbol;Acc:HGNC:28219]	17	1711493	1717174	p13.3
ENSG00000196295	-0.559462	5.58296	12.8083	0.000345088	0.02715	down			7	30516309	30594809	p14.3
ENSG00000088538	-0.56019	7.01891	20.8924	4.85814e-06	0.001066	down	DOCK3	dedicator of cytokinesis 3 [Source:HGNC Symbol;Acc:HGNC:2989]	3	50675241	51384198	p21.2
ENSG00000171617	-0.604583	4.37858	13.6988	0.000214589	0.01896	down	ENC1	ectodermal-neural cortex 1 [Source:HGNC Symbol;Acc:HGNC:3345]	5	74627406	74641424	q13.3
ENSG00000221978	-0.611713	5.60536	15.4561	8.44454e-05	0.009269	down	CCNL2	cyclin L2 [Source:HGNC Symbol;Acc:HGNC:20570]	1	1385711	1399328	p36.33
ENSG00000134986	-0.615008	2.94907	11.7367	0.000612799	0.04049	down	NREP	neuronal regeneration related protein [Source:HGNC Symbol;Acc:HGNC:16834]	5	111662621	111997464	q22.1
ENSG00000206149	-0.616453	2.81118	11.2272	0.00080606	0.04767	down	HERC2P9	hect domain and RLD 2 pseudogene 9 [Source:HGNC Symbol;Acc:HGNC:30495]	15	28589492	28685264	q13.1
ENSG00000181374	-0.6218	4.23004	16.2141	5.65718e-05	0.006958	down	CCL13	C-C motif chemokine ligand 13 [Source:HGNC Symbol;Acc:HGNC:10611]	17	34356452	34358610	q12
ENSG00000163728	-0.623841	4.91482	11.8673	0.000571271	0.03868	down	TTC14	tetratricopeptide repeat domain 14 [Source:HGNC Symbol;Acc:HGNC:24697]	3	180602130	180617828	q26.33
ENSG00000268758	-0.638502	5.42451	15.9624	6.4612e-05	0.007452	down	ADGRE4P	adhesion G protein-coupled receptor E4, pseudogene [Source:HGNC Symbol;Acc:HGNC:19240]	19	6952500	6997872	p13.2
ENSG00000245532	-0.667811	7.3842	15.2158	9.58989e-05	0.01012	down	NEAT1	nuclear paraspeckle assembly transcript 1 (non-protein coding) [Source:HGNC Symbol;Acc:HGNC:30815]	11	65422774	65445540	q13.1
ENSG00000185189	-0.668364	2.34104	11.4787	0.000703972	0.04454	down	NRBP2	nuclear receptor binding protein 2 [Source:HGNC Symbol;Acc:HGNC:19339]	8	143833594	143840974	q24.3
ENSG00000175455	-0.670627	5.03259	16.0356	6.21614e-05	0.007231	down	CCDC14	coiled-coil domain containing 14 [Source:HGNC Symbol;Acc:HGNC:25766]	3	123897305	123961408	q21.1
ENSG00000278600	-0.677722	3.3402	16.3097	5.37881e-05	0.006738	down			15	79920195	79922455	q25.1
ENSG00000213462	-0.68216	3.66775	11.6399	0.000645524	0.04204	down	ERV3-1	endogenous retrovirus group 3 member 1 [Source:HGNC Symbol;Acc:HGNC:3454]	7	64990809	65006743	q11.21
ENSG00000168010	-0.682382	4.5057	15.325	9.05093e-05	0.009776	down	ATG16L2	autophagy related 16 like 2 [Source:HGNC Symbol;Acc:HGNC:25464]	11	72814308	72843674	q13.4
ENSG00000223745	-0.689104	4.26519	15.8538	6.84297e-05	0.007826	down	CCDC18-AS1	CCDC18 antisense RNA 1 [Source:HGNC Symbol;Acc:HGNC:52262]	1	93262186	93346025	p22.1
ENSG00000276550	-0.725945	4.94395	17.2668	3.2481e-05	0.004604	down	HERC2P2	hect domain and RLD 2 pseudogene 2 [Source:HGNC Symbol;Acc:HGNC:4870]	15	22495570	22590815	q11.2
ENSG00000120708	-0.737099	8.39945	26.4592	2.69167e-07	8.935e-05	down	TGFBI	transforming growth factor beta induced [Source:HGNC Symbol;Acc:HGNC:11771]	5	136028895	136063818	q31.1
ENSG00000272899	-0.754006	3.18064	12.1347	0.000494926	0.03472	down			7	128866308	128872044	q32.1
ENSG00000214021	-0.755059	4.04305	19.0097	1.30056e-05	0.002299	down	TTLL3	tubulin tyrosine ligase like 3 [Source:HGNC Symbol;Acc:HGNC:24483]	3	9808086	9855138	p25.3
ENSG00000129538	-0.761479	4.464	18.2041	1.9845e-05	0.003215	down	RNASE1	ribonuclease A family member 1, pancreatic [Source:HGNC Symbol;Acc:HGNC:10044]	14	20801228	20803278	q11.2
ENSG00000145088	-0.762472	2.31615	12.0792	0.000509869	0.03529	down	EAF2	ELL associated factor 2 [Source:HGNC Symbol;Acc:HGNC:23115]	3	121835183	121886526	q13.33
ENSG00000162711	-0.799948	3.24913	11.3796	0.000742568	0.04552	down	NLRP3	NLR family pyrin domain containing 3 [Source:HGNC Symbol;Acc:HGNC:16400]	1	247416156	247449108	q44
ENSG00000260565	-0.803634	4.067	16.5514	4.73481e-05	0.006022	down			16	2660349	2673444	p13.3
ENSG00000173209	-0.808381	5.04744	26.9457	2.09254e-07	7.12e-05	down	AHSA2	AHA1, activator of heat shock 90kDa protein ATPase homolog 2 (yeast) [Source:HGNC Symbol;Acc:HGNC:20437]	2	61177418	61191203	p15
ENSG00000225107	-0.834084	3.04817	11.5377	0.000681991	0.04399	down			2	145569294	145588024	q22.3
ENSG00000179532	-0.846391	4.49326	23.0716	1.56077e-06	0.0004008	down	DNHD1	dynein heavy chain domain 1 [Source:HGNC Symbol;Acc:HGNC:26532]	11	6497260	6593758	p15.4
ENSG00000135976	-0.853087	3.15585	13.5232	0.000235632	0.02048	down	ANKRD36	ankyrin repeat domain 36 [Source:HGNC Symbol;Acc:HGNC:24079]	2	97113496	97264521	q11.2
ENSG00000085265	-0.865218	4.51813	16.0653	6.11954e-05	0.00718	down	FCN1	ficolin 1 [Source:HGNC Symbol;Acc:HGNC:3623]	9	134905890	134917963	q34.3
ENSG00000167615	-0.866745	5.22487	16.3036	5.39623e-05	0.006738	down	LENG8	leukocyte receptor cluster member 8 [Source:HGNC Symbol;Acc:HGNC:15500]	19	54448887	54462037	q13.42
ENSG00000227039	-0.874085	3.0173	18.0754	2.12324e-05	0.00336	down	ITGB2-AS1	ITGB2 antisense RNA 1 [Source:HGNC Symbol;Acc:HGNC:44304]	21	44921051	44929678	q22.3
ENSG00000099326	-0.891854	2.8988	14.2488	0.000160164	0.01493	down	MZF1	myeloid zinc finger 1 [Source:HGNC Symbol;Acc:HGNC:13108]	19	58561931	58573575	q13.43
ENSG00000214176	-0.904147	3.5149	18.5202	1.6811e-05	0.002757	down	PLEKHM1P1	pleckstrin homology and RUN domain containing M1 pseudogene 1 [Source:HGNC Symbol;Acc:HGNC:35411]	17	64779259	64837154	q24.1
ENSG00000171163	-0.905275	2.98312	16.0796	6.07339e-05	0.00718	down	ZNF692	zinc finger protein 692 [Source:HGNC Symbol;Acc:HGNC:26049]	1	248850006	248859144	q44
ENSG00000119681	-0.921438	3.07792	11.9172	0.00055618	0.03804	down	LTBP2	latent transforming growth factor beta binding protein 2 [Source:HGNC Symbol;Acc:HGNC:6715]	14	74498170	74612378	q24.3
ENSG00000155659	-0.940973	6.47184	29.9057	4.53588e-08	1.764e-05	down	VSIG4	V-set and immunoglobulin domain containing 4 [Source:HGNC Symbol;Acc:HGNC:17032]	X	66021738	66040125	q12
ENSG00000184465	-0.944773	1.69919	11.1996	0.000818167	0.04774	down	WDR27	WD repeat domain 27 [Source:HGNC Symbol;Acc:HGNC:21248]	6	169457212	169702048	q27
ENSG00000146021	-0.966133	1.83984	11.8283	0.000583377	0.03892	down	KLHL3	kelch like family member 3 [Source:HGNC Symbol;Acc:HGNC:6354]	5	137617500	137736090	q31.2
ENSG00000108691	-1.01733	6.91571	39.4666	3.33721e-10	1.975e-07	down	CCL2	C-C motif chemokine ligand 2 [Source:HGNC Symbol;Acc:HGNC:10618]	17	34255218	34257203	q12
ENSG00000279759	-1.02509	1.30299	14.4765	0.000141916	0.01357	down			19	40355842	40360606	q13.2
ENSG00000267710	-1.05999	0.629032	15.0062	0.000107159	0.01088	down			19	56272769	56310450	q13.43
ENSG00000254338	-1.06769	-0.045767	12.1041	0.000503104	0.03511	down	MAFA-AS1	MAFA antisense RNA 1 [Source:HGNC Symbol;Acc:HGNC:51203]	8	143417679	143419150	q24.3
ENSG00000183091	-1.06951	1.63925	17.2291	3.31318e-05	0.004604	down	NEB	nebulin [Source:HGNC Symbol;Acc:HGNC:7720]	2	151485336	151734487	q23.3
ENSG00000081189	-1.07046	3.16829	20.9316	4.75976e-06	0.001062	down	MEF2C	myocyte enhancer factor 2C [Source:HGNC Symbol;Acc:HGNC:6996]	5	88717117	88904257	q14.3
ENSG00000177575	-1.07404	7.87483	78.7619	7.00663e-19	1.589e-15	down	CD163	CD163 molecule [Source:HGNC Symbol;Acc:HGNC:1631]	12	7470813	7503893	p13.31
ENSG00000110077	-1.07477	2.75837	12.5845	0.000388964	0.02974	down	MS4A6A	membrane spanning 4-domains A6A [Source:HGNC Symbol;Acc:HGNC:13375]	11	60172014	60184666	q12.2
ENSG00000162745	-1.0799	3.33469	13.7663	0.000207015	0.01854	down	OLFML2B	olfactomedin like 2B [Source:HGNC Symbol;Acc:HGNC:24558]	1	161983192	162023854	q23.3
ENSG00000131797	-1.08035	1.04933	11.074	0.000875487	0.04986	down	CLUHP3	clustered mitochondria homolog pseudogene 3 [Source:HGNC Symbol;Acc:HGNC:28447]	16	31700590	31711986	p11.2
ENSG00000108688	-1.11903	5.37608	35.8007	2.18566e-09	1.062e-06	down	CCL7	C-C motif chemokine ligand 7 [Source:HGNC Symbol;Acc:HGNC:10634]	17	34270221	34272242	q12
ENSG00000135253	-1.1513	3.11089	12.8825	0.000331664	0.02624	down	KCP	kielin/chordin-like protein [Source:HGNC Symbol;Acc:HGNC:17585]	7	128862451	128910719	q32.1
ENSG00000170477	-1.19252	0.200554	12.948	0.00032026	0.02575	down	KRT4	keratin 4 [Source:HGNC Symbol;Acc:HGNC:6441]	12	52806549	52814551	q13.13
ENSG00000214402	-1.27175	1.80779	11.3013	0.00077453	0.04666	down	LCNL1	lipocalin like 1 [Source:HGNC Symbol;Acc:HGNC:34436]	9	136981904	136986410	q34.3
ENSG00000240053	-1.28569	0.689036	12.1695	0.000485779	0.03443	down	LY6G5B	lymphocyte antigen 6 complex, locus G5B [Source:HGNC Symbol;Acc:HGNC:13931]	6	31670167	31673776	p21.33
ENSG00000281183	-1.32418	1.31352	11.9072	0.000559172	0.03805	down	NPTN-IT1	NPTN intronic transcript 1 [Source:HGNC Symbol;Acc:HGNC:45091]	15	73567012	73569294	q24.1
ENSG00000138134	-1.32519	0.45144	12.1517	0.000490427	0.03458	down	STAMBPL1	STAM binding protein like 1 [Source:HGNC Symbol;Acc:HGNC:24105]	10	88879734	88975153	q23.31
ENSG00000115718	-1.32817	0.663865	18.9658	1.33085e-05	0.002322	down	PROC	protein C, inactivator of coagulation factors Va and VIIIa [Source:HGNC Symbol;Acc:HGNC:9451]	2	127418427	127429246	q14.3
ENSG00000225217	-1.3752	1.3799	14.7307	0.000124011	0.01206	down	HSPA7	heat shock protein family A (Hsp70) member 7 [Source:HGNC Symbol;Acc:HGNC:5240]	1	161606291	161608217	q23.3
ENSG00000204248	-1.42637	0.727436	13.4421	0.000246043	0.0208	down	COL11A2	collagen type XI alpha 2 chain [Source:HGNC Symbol;Acc:HGNC:2187]	6	33162681	33192499	p21.32
ENSG00000076351	-1.635	0.462369	15.4824	8.32786e-05	0.009215	down	SLC46A1	solute carrier family 46 member 1 [Source:HGNC Symbol;Acc:HGNC:30521]	17	28394756	28407197	q11.2
ENSG00000137474	-1.6954	1.88005	22.0558	2.6484e-06	0.0006675	down	MYO7A	myosin VIIA [Source:HGNC Symbol;Acc:HGNC:7606]	11	77128264	77215239	q13.5
ENSG00000171227	-1.72598	0.629408	12.6757	0.000370431	0.02881	down	TMEM37	transmembrane protein 37 [Source:HGNC Symbol;Acc:HGNC:18216]	2	119429901	119438520	q14.2
ENSG00000173083	-1.80911	1.04372	16.6242	4.5566e-05	0.00588	down	HPSE	heparanase [Source:HGNC Symbol;Acc:HGNC:5164]	4	83292461	83335153	q21.23
ENSG00000250571	-1.86797	-0.669271	14.7436	0.000123168	0.01206	down	GLI4	GLI family zinc finger 4 [Source:HGNC Symbol;Acc:HGNC:4320]	8	143267433	143276931	q24.3
ENSG00000282936	-1.93071	-0.834189	13.814	0.000201832	0.01831	down			17	6636780	6640316	p13.1
ENSG00000125810	-1.98682	2.29536	54.493	1.56002e-13	1.769e-10	down	CD93	CD93 molecule [Source:HGNC Symbol;Acc:HGNC:15855]	20	23079349	23086340	p11.21
ENSG00000104835	-2.12966	-0.503432	14.8539	0.000116165	0.01163	down	SARS2	seryl-tRNA synthetase 2, mitochondrial [Source:HGNC Symbol;Acc:HGNC:17697]	19	38915266	38930896	q13.2
ENSG00000010327	-2.53108	3.70552	29.9855	4.35295e-08	1.742e-05	down	STAB1	stabilin 1 [Source:HGNC Symbol;Acc:HGNC:18628]	3	52495338	52524495	p21.1
ENSG00000228863	-2.63485	-0.610123	15.6307	7.69946e-05	0.008589	down			1	160670778	160699761	q23.3
ENSG00000124491	-2.71992	2.38645	61.1136	5.38737e-15	8.147e-12	down	F13A1	coagulation factor XIII A chain [Source:HGNC Symbol;Acc:HGNC:3531]	6	6144085	6321013	p25.1
ENSG00000106772	-3.02432	2.75477	13.3975	0.000251966	0.02117	down	PRUNE2	prune homolog 2 [Source:HGNC Symbol;Acc:HGNC:25209]	9	76611376	76906087	q21.2
ENSG00000197093	-4.3123	0.661741	41.7887	1.01687e-10	6.59e-08	down	GAL3ST4	galactose-3-O-sulfotransferase 4 [Source:HGNC Symbol;Acc:HGNC:24145]	7	100159244	100168750	q22.1
