# Supplementary material for: Tri-mannose grafting of chitosan nanocarriers remodels the macrophage response to bacterial infection
Source: J Nanobiotechnology. 2019 Jan 25;17:15. doi: 10.1186/s12951-018-0439-x (PMC6346558; doi:10.1186/s12951-018-0439-x)
Supplement: Supplementary file 3 — Additional file 3: Table S2. KEGG enrichment of differentially expressed genes upon chitosan NC treatment. p-value < 0.05. [file 12951_2018_439_MOESM3_ESM.xlsx]

## Sheet: KEGG analysis CS-NC
Term	P-value	Adjusted P-value	Log pvalue	Old P-value	Old Adjusted P-value	Z-score	Combined Score	Genes
Cytokine-cytokine receptor interaction_Homo sapiens_hsa04060	4.49199e-20	8.44493e-18	19.3476	5.53917e-17	1.04136e-14	-1.87718	83.6273	CCL13;CD40;CSF3;CXCL8;CCL4L2;CCL3L3;CXCL3;TNF;CSF2RA;TNFSF13B;CCL7;CCL5;CCL4;IL12B;CCL2;CCR7;CCL15;IL13RA1;CCL23;TNFSF15;CCL20;TNFRSF9;INHBA;IL1A;CXCL10;IL6;IL3RA;IL7R;CRLF2
TNF signaling pathway_Homo sapiens_hsa04668	1.58976e-13	1.15977e-11	12.7987	2.55931e-11	1.94973e-09	-1.88772	55.6313	JAG1;CCL20;TNFAIP3;TRAF1;CXCL3;TNF;NFKB1;ICAM1;NFKBIA;CXCL10;SOCS3;IL6;MMP14;CCL5;CCL2;BIRC3
Influenza A_Homo sapiens_hsa05164	1.8507e-13	1.15977e-11	12.7327	3.11128e-11	1.94973e-09	-1.91751	56.2178	CXCL8;RSAD2;MX1;TNF;NFKB1;ICAM1;NFKBIA;DNAJC3;CXCL10;NXF1;IL1A;SOCS3;IL6;DDX39B;OAS2;CCL5;NLRP3;IL12B;CCL2
NF-kappa B signaling pathway_Homo sapiens_hsa04064	5.32804e-11	2.36209e-09	10.2734	3.3564e-09	1.57751e-07	-1.68181	39.7839	CCL13;CD40;CXCL8;CCL4L2;TNFAIP3;TRAF1;TNF;NFKB1;ICAM1;TNFSF13B;NFKBIA;CCL4;BIRC3
Chemokine signaling pathway_Homo sapiens_hsa04062	6.28215e-11	2.36209e-09	10.2019	4.70107e-09	1.7676e-07	-1.82441	42.8568	CCL13;CCL23;CXCL8;CCL20;CCL4L2;CCL3L3;CXCL3;NFKB1;NFKBIA;CXCL10;PLCB4;CCL7;CCL5;CCL4;CCL2;CCR7;CCL15
Toll-like receptor signaling pathway_Homo sapiens_hsa04620	2.86195e-10	8.96745e-09	9.54334	1.40842e-08	4.41306e-07	-1.76663	38.8205	CD40;CXCL8;CD80;CCL4L2;CCL3L3;TNF;NFKB1;NFKBIA;CXCL10;IL6;CCL5;CCL4;IL12B
Rheumatoid arthritis_Homo sapiens_hsa05323	5.24426e-10	1.40846e-08	9.28032	2.26986e-08	6.09619e-07	-1.60292	34.2523	IL1A;IL6;CXCL8;MMP1;CCL20;CCL3L3;CD80;CCL5;CCL2;TNF;ICAM1;TNFSF13B
NOD-like receptor signaling pathway_Homo sapiens_hsa04621	9.33967e-10	2.19482e-08	9.02967	3.57019e-08	8.38996e-07	-1.53056	31.8228	NFKBIA;IL6;CXCL8;CCL5;TNFAIP3;NLRP3;CCL2;TNF;NFKB1;BIRC3
Hematopoietic cell lineage_Homo sapiens_hsa04640	7.14362e-08	1.49222e-06	7.14608	1.38482e-06	2.89273e-05	-1.55303	25.5543	IL1A;IL6;CSF3;TFRC;IL3RA;GP1BA;IL7R;TNF;CSF2RA;CD44
Chagas disease (American trypanosomiasis)_Homo sapiens_hsa05142	3.51662e-07	6.61125e-06	6.45387	5.54303e-06	0.000104209	-1.58856	23.6069	NFKBIA;IL6;CXCL8;PLCB4;CCL3L3;CCL5;IL12B;CCL2;TNF;NFKB1
Malaria_Homo sapiens_hsa05144	1.42364e-06	2.43314e-05	5.8466	1.5006e-05	0.000256466	-1.49728	20.1569	IL6;CD40;CSF3;CXCL8;CCL2;TNF;ICAM1
Herpes simplex infection_Homo sapiens_hsa05168	1.70316e-06	2.66828e-05	5.76874	2.69501e-05	0.000361902	-1.51513	20.1255	NFKBIA;NXF1;SOCS3;IL6;OAS2;CCL5;IL12B;CCL2;SRSF5;TRAF1;TNF;NFKB1
Pertussis_Homo sapiens_hsa05133	2.43254e-06	3.51782e-05	5.61394	2.53626e-05	0.000361902	-1.35095	17.4632	IL1A;IL6;CXCL8;IRF8;NLRP3;IL12B;TNF;NFKB1
African trypanosomiasis_Homo sapiens_hsa05143	2.72871e-06	3.66427e-05	5.56404	2.50747e-05	0.000361902	-1.12907	14.4653	IL6;PLCB4;IL12B;TNF;IDO1;ICAM1
Legionellosis_Homo sapiens_hsa05134	3.17112e-06	3.97447e-05	5.49879	2.96169e-05	0.000371199	-1.33054	16.8466	NFKBIA;IL6;CXCL8;IL12B;CXCL3;TNF;NFKB1
Salmonella infection_Homo sapiens_hsa05132	6.86103e-06	8.06171e-05	5.16361	6.26976e-05	0.000736696	-1.27829	15.1984	IL1A;IL6;CXCL8;CCL3L3;CCL4L2;CCL4;CXCL3;NFKB1
Cytosolic DNA-sensing pathway_Homo sapiens_hsa04623	8.88892e-06	9.8301e-05	5.05115	7.19184e-05	0.000795333	-1.14826	13.355	NFKBIA;CXCL10;IL6;CCL4L2;CCL5;CCL4;NFKB1
AGE-RAGE signaling pathway in diabetic complications_Homo sapiens_hsa04933	2.25301e-05	0.000235314	4.64724	0.000178648	0.00186587	-1.57585	16.8627	IL1A;IL6;CXCL8;PLCB4;CCL2;TNF;NFKB1;ICAM1
Measles_Homo sapiens_hsa05162	2.9402e-05	0.000290925	4.53162	0.00025106	0.00248418	-1.40403	14.6503	NFKBIA;IL1A;IL6;OAS2;MX1;IL12B;TNFAIP3;NFKB1;SLAMF1
Jak-STAT signaling pathway_Homo sapiens_hsa04630	9.46337e-05	0.000889556	4.02395	0.000710069	0.00667465	-1.44773	13.4139	SOCS3;CSF3;IL6;IL3RA;IL12B;IL7R;CSF2RA;IL13RA1;CRLF2
RIG-I-like receptor signaling pathway_Homo sapiens_hsa04622	0.000157425	0.00140933	3.80293	0.000806736	0.00722221	-1.05595	9.24645	NFKBIA;CXCL10;CXCL8;IL12B;TNF;NFKB1
Tuberculosis_Homo sapiens_hsa05152	0.000232901	0.00199024	3.63283	0.00158129	0.0135128	-1.29269	10.8133	CYP27B1;IL1A;IL6;IRAK2;IL12B;CLEC4E;BID;TNF;NFKB1
Transcriptional misregulation in cancer_Homo sapiens_hsa05202	0.000253067	0.00206855	3.59676	0.0017023	0.0139144	-1.23152	10.1993	IL6;CD40;MEF2C;NR4A3;CXCL8;CCR7;TRAF1;NFKB1;BIRC3
Inflammatory bowel disease (IBD)_Homo sapiens_hsa05321	0.000925406	0.00707209	3.03367	0.00345715	0.0259978	-1.08038	7.54676	IL1A;IL6;IL12B;TNF;NFKB1
Allograft rejection_Homo sapiens_hsa05330	0.000940438	0.00707209	3.02667	0.00314926	0.0246692	-0.466996	3.25457	CD40;CD80;IL12B;TNF
Amoebiasis_Homo sapiens_hsa05146	0.00107445	0.00776908	2.96882	0.00442776	0.0307709	-1.17125	8.0066	IL6;CXCL8;PLCB4;IL12B;TNF;NFKB1
Apoptosis_Homo sapiens_hsa04210	0.00122658	0.0083903	2.91131	0.00557408	0.0338041	-1.29297	8.66749	NFKBIA;IL3RA;TRAF1;BID;TNF;NFKB1;BIRC3
Graft-versus-host disease_Homo sapiens_hsa05332	0.00125582	0.0083903	2.90107	0.00405427	0.0293155	-0.384638	2.56937	IL1A;IL6;CD80;TNF
Adipocytokine signaling pathway_Homo sapiens_hsa04920	0.00129425	0.0083903	2.88798	0.00465509	0.0307709	-0.88174	5.86341	NFKBIA;SOCS3;CPT1A;TNF;NFKB1
Type I diabetes mellitus_Homo sapiens_hsa04940	0.00150307	0.00941923	2.82302	0.00474658	0.0307709	-0.344012	2.23616	IL1A;CD80;IL12B;TNF
Leishmaniasis_Homo sapiens_hsa05140	0.00156198	0.00947268	2.80632	0.00550146	0.0338041	-0.881537	5.69631	NFKBIA;IL1A;IL12B;TNF;NFKB1
Insulin resistance_Homo sapiens_hsa04931	0.00167536	0.00984273	2.77589	0.00657428	0.0386239	-1.03977	6.64593	NFKBIA;SOCS3;IL6;CPT1A;TNF;NFKB1
Non-alcoholic fatty liver disease (NAFLD)_Homo sapiens_hsa04932	0.00189386	0.0107893	2.72265	0.00819419	0.0453091	-1.13652	7.12499	IL1A;SOCS3;IL6;CXCL8;BID;TNF;NFKB1
Intestinal immune network for IgA production_Homo sapiens_hsa04672	0.00226573	0.0125281	2.64479	0.00681493	0.0388244	-0.291516	1.77529	IL6;CD40;CD80;TNFSF13B
Toxoplasmosis_Homo sapiens_hsa05145	0.00250271	0.0134431	2.60159	0.00939417	0.0504601	-0.984062	5.89491	NFKBIA;CD40;IL12B;TNF;NFKB1;BIRC3
Hepatitis C_Homo sapiens_hsa05160	0.00451752	0.0235915	2.3451	0.0158672	0.0806224	-0.939787	5.07466	NFKBIA;SOCS3;CXCL8;OAS2;TNF;NFKB1
Viral myocarditis_Homo sapiens_hsa05416	0.00480209	0.0243998	2.31857	0.0132745	0.0693222	-0.447721	2.39025	CD40;CD80;BID;ICAM1
Pathways in cancer_Homo sapiens_hsa05200	0.00665783	0.0326387	2.17667	0.0353397	0.156572	-1.12212	5.62404	NFKBIA;IL6;PLCB4;CXCL8;MMP1;WNT5A;TRAF1;BID;CSF2RA;NFKB1;BIRC3
Shigellosis_Homo sapiens_hsa05131	0.00677079	0.0326387	2.16936	0.0180313	0.0869201	-0.369699	1.8467	NFKBIA;CXCL8;NFKB1;CD44
Prion diseases_Homo sapiens_hsa05020	0.00758097	0.0356306	2.12028	0.017677	0.0869201	0.403601	-1.97043	IL1A;IL6;CCL5
Epithelial cell signaling in Helicobacter pylori infection_Homo sapiens_hsa05120	0.00792939	0.0363591	2.10076	0.0207607	0.0975753	-0.475076	2.29803	NFKBIA;CXCL8;CCL5;NFKB1
Epstein-Barr virus infection_Homo sapiens_hsa05169	0.00921797	0.0412614	2.03536	0.0329498	0.151087	-0.93531	4.38343	NFKBIA;CD40;TNFAIP3;TRAF1;CD44;NFKB1;ICAM1
Sphingolipid signaling pathway_Homo sapiens_hsa04071	0.0128361	0.0561206	1.89157	0.0358117	0.156572	-0.697312	3.03714	PLCB4;S1PR3;BID;TNF;NFKB1
Small cell lung cancer_Homo sapiens_hsa05222	0.017623	0.0752983	1.75392	0.0423345	0.180884	-0.545312	2.20227	NFKBIA;TRAF1;NFKB1;BIRC3
Osteoclast differentiation_Homo sapiens_hsa04380	0.0186652	0.077979	1.72897	0.0498339	0.203669	-0.725339	2.88764	NFKBIA;IL1A;SOCS3;TNF;NFKB1
Amyotrophic lateral sclerosis (ALS)_Homo sapiens_hsa05014	0.0210886	0.0861881	1.67595	0.0439989	0.183818	0.152609	-0.588921	SLC1A2;BID;TNF
Cell adhesion molecules (CAMs)_Homo sapiens_hsa04514	0.0246794	0.0987176	1.60767	0.0636832	0.254733	-0.618429	2.28929	CD274;CD40;CD80;ITGB8;ICAM1
Hepatitis B_Homo sapiens_hsa05161	0.0273964	0.107303	1.56231	0.0697751	0.273286	-0.738384	2.65622	NFKBIA;IL6;CXCL8;TNF;NFKB1
HTLV-I infection_Homo sapiens_hsa05166	0.0306916	0.117755	1.51298	0.0924808	0.334354	-0.743961	2.59179	NFKBIA;CD40;IL6;WNT5A;TNF;NFKB1;ICAM1
PPAR signaling pathway_Homo sapiens_hsa03320	0.0456852	0.171777	1.34022	0.0879188	0.324093	-0.0588338	0.18156	CPT1A;GK;MMP1
Galactose metabolism_Homo sapiens_hsa00052	0.0467506	0.172335	1.33021	0.0790808	0.303412	1.30088	-3.98451	B4GALT1;AKR1B1
Asthma_Homo sapiens_hsa05310	0.0496033	0.179335	1.30449	0.0834055	0.313605	1.45724	-4.37712	CD40;TNF
