# Supplementary material for: Tri-mannose grafting of chitosan nanocarriers remodels the macrophage response to bacterial infection
Source: J Nanobiotechnology. 2019 Jan 25;17:15. doi: 10.1186/s12951-018-0439-x (PMC6346558; doi:10.1186/s12951-018-0439-x)
Supplement: Supplementary file 8 — Additional file 8: Table S4. Differentially expressed genes by M\documentclass[12pt]{minimal} \usepackage{amsmath} \usepackage{wasysym} \usepackage{amsfonts} \usepackage{amssymb} \usepackage{amsbsy} \usepackage{mathrsfs} \usepackage{upgreek} \setlength{\oddsidemargin}{-69pt} \begin{document}$$\upphi$$\end{document}ϕs upon tri-mannose-grafted chitosan NC treatment. First table: all genes differentially expressed. Second table: genes modulated by both NCs. Third table: genes modulated only by CS-NCs-tri. FDR < 0.05. [file 12951_2018_439_MOESM8_ESM.xlsx]

## Sheet: All Genes CS-NC-tri
All Genes CS-NC-tri
ensembl_gene_id	log2FC	logCPM	LR	PValue	FDR	direction	hgnc_symbol	description	chromosome_name	start_position	end_position	band
ENSG00000113302	4.87071	1.84423	12.3212	0.00044784	0.04259	up	IL12B	interleukin 12B [Source:HGNC Symbol;Acc:HGNC:5970]	5	159314783	159330887	q33.3
ENSG00000050730	2.93658	2.61773	47.3472	5.94621e-12	1.349e-08	up	TNIP3	TNFAIP3 interacting protein 3 [Source:HGNC Symbol;Acc:HGNC:19315]	4	121131408	121227466	q27
ENSG00000123689	2.89175	4.3944	57.4413	3.48216e-14	1.185e-10	up	G0S2	G0/G1 switch 2 [Source:HGNC Symbol;Acc:HGNC:30229]	1	209675420	209676388	q32.2
ENSG00000126353	2.55601	4.48668	35.7469	2.24684e-09	2.78e-06	up	CCR7	C-C motif chemokine receptor 7 [Source:HGNC Symbol;Acc:HGNC:1608]	17	40553769	40565472	q21.2
ENSG00000115009	2.44408	4.32153	14.1704	0.00016698	0.02581	up	CCL20	C-C motif chemokine ligand 20 [Source:HGNC Symbol;Acc:HGNC:10619]	2	227813842	227817564	q36.3
ENSG00000131203	2.21696	5.50647	62.9151	2.1581e-15	1.81e-11	up	IDO1	indoleamine 2,3-dioxygenase 1 [Source:HGNC Symbol;Acc:HGNC:6059]	8	39902275	39928444	p11.21
ENSG00000276070	1.98893	5.45801	27.0796	1.95246e-07	0.0001329	up	CCL4L2	C-C motif chemokine ligand 4 like 2 [Source:HGNC Symbol;Acc:HGNC:24066]	17	36210924	36212878	q12
ENSG00000275302	1.90675	6.63064	45.2205	1.76053e-11	3.423e-08	up	CCL4	C-C motif chemokine ligand 4 [Source:HGNC Symbol;Acc:HGNC:10630]	17	36103590	36105621	q12
ENSG00000136244	1.90244	3.28576	25.3361	4.81619e-07	0.000285	up	IL6	interleukin 6 [Source:HGNC Symbol;Acc:HGNC:6018]	7	22725884	22732002	p15.3
ENSG00000163377	1.67258	1.01096	13.202	0.00027965	0.03378	up	FAM19A4	family with sequence similarity 19 member A4, C-C motif chemokine like [Source:HGNC Symbol;Acc:HGNC:21591]	3	68731766	68953297	p14.1
ENSG00000136286	1.63259	2.87745	24.2311	8.54417e-07	0.0004651	up	MYO1G	myosin IG [Source:HGNC Symbol;Acc:HGNC:13880]	7	44962662	44979098	p13
ENSG00000169429	1.55888	9.5116	23.6331	1.16564e-06	0.0006102	up	CXCL8	C-X-C motif chemokine ligand 8 [Source:HGNC Symbol;Acc:HGNC:6025]	4	73740506	73743716	q13.3
ENSG00000105855	1.51672	5.95142	14.1502	0.000168779	0.02581	up	ITGB8	integrin subunit beta 8 [Source:HGNC Symbol;Acc:HGNC:6163]	7	20330702	20415754	p21.1
ENSG00000166523	1.46656	5.44089	17.7525	2.51584e-05	0.007285	up	CLEC4E	C-type lectin domain family 4 member E [Source:HGNC Symbol;Acc:HGNC:14555]	12	8533305	8540963	p13.31
ENSG00000255833	1.39405	2.19948	12.3662	0.000437183	0.0425	up	TIFAB	TIFA inhibitor [Source:HGNC Symbol;Acc:HGNC:34024]	5	135444218	135452399	q31.1
ENSG00000078081	1.35388	5.97552	50.9809	9.3268e-13	2.539e-09	up	LAMP3	lysosomal associated membrane protein 3 [Source:HGNC Symbol;Acc:HGNC:14582]	3	183122213	183163839	q27.1
ENSG00000173698	1.30405	2.14549	12.0938	0.000505887	0.0453	up	ADGRG2	adhesion G protein-coupled receptor G2 [Source:HGNC Symbol;Acc:HGNC:4516]	X	18989309	19122637	p22.13
ENSG00000261040	1.25844	4.67357	36.8026	1.30716e-09	1.779e-06	up	WFDC21P	WAP four-disulfide core domain 21, pseudogene [Source:HGNC Symbol;Acc:HGNC:50357]	17	60083566	60091885	q23.1
ENSG00000125430	1.24804	3.15542	14.7726	0.000121283	0.02116	up	HS3ST3B1	heparan sulfate-glucosamine 3-sulfotransferase 3B1 [Source:HGNC Symbol;Acc:HGNC:5198]	17	14301083	14349404	p12
ENSG00000163430	1.18196	3.18956	15.697	7.43421e-05	0.01445	up	FSTL1	follistatin like 1 [Source:HGNC Symbol;Acc:HGNC:3972]	3	120392293	120451253	q13.33
ENSG00000232810	1.16637	4.39828	20.2459	6.8098e-06	0.002809	up	TNF	tumor necrosis factor [Source:HGNC Symbol;Acc:HGNC:11892]	6	31575567	31578336	p21.33
ENSG00000112096	1.08937	11.6424	27.5761	1.5103e-07	0.0001082	up	SOD2	superoxide dismutase 2, mitochondrial [Source:HGNC Symbol;Acc:HGNC:11180]	6	159669057	159762529	q25.3
ENSG00000160326	1.06071	4.7217	18.0758	2.12282e-05	0.006879	up	SLC2A6	solute carrier family 2 member 6 [Source:HGNC Symbol;Acc:HGNC:11011]	9	133471095	133479137	q34.2
ENSG00000168685	1.05943	7.9476	62.5039	2.65914e-15	1.81e-11	up	IL7R	interleukin 7 receptor [Source:HGNC Symbol;Acc:HGNC:6024]	5	35852695	35879603	p13.2
ENSG00000205846	1.03704	3.73299	11.8568	0.000574515	0.04942	up	CLEC6A	C-type lectin domain family 6 member A [Source:HGNC Symbol;Acc:HGNC:14556]	12	8455926	8478330	p13.31
ENSG00000184588	1.01222	4.44833	16.4818	4.91198e-05	0.01045	up	PDE4B	phosphodiesterase 4B [Source:HGNC Symbol;Acc:HGNC:8781]	1	65792514	66374579	p31.3
ENSG00000127946	0.989126	4.48781	28.3368	1.01941e-07	7.708e-05	up	HIP1	huntingtin interacting protein 1 [Source:HGNC Symbol;Acc:HGNC:4913]	7	75533300	75738962	q11.23
ENSG00000137265	0.941904	3.94725	12.0401	0.000520693	0.04632	up	IRF4	interferon regulatory factor 4 [Source:HGNC Symbol;Acc:HGNC:6119]	6	391739	411447	p25.3
ENSG00000163734	0.937771	4.99429	15.5757	7.92671e-05	0.01511	up	CXCL3	C-X-C motif chemokine ligand 3 [Source:HGNC Symbol;Acc:HGNC:4604]	4	74036589	74038807	q13.3
ENSG00000049249	0.929967	5.26291	25.7784	3.8295e-07	0.0002369	up	TNFRSF9	TNF receptor superfamily member 9 [Source:HGNC Symbol;Acc:HGNC:11924]	1	7915894	7943165	p36.23
ENSG00000023445	0.926169	7.47892	60.451	7.54328e-15	3.422e-11	up	BIRC3	baculoviral IAP repeat containing 3 [Source:HGNC Symbol;Acc:HGNC:591]	11	102317450	102339403	q22.2
ENSG00000273604	0.844567	5.64745	19.608	9.50685e-06	0.003405	up	C17orf96	chromosome 17 open reading frame 96 [Source:HGNC Symbol;Acc:HGNC:34493]	17	38671703	38675421	q12
ENSG00000274736	0.806155	4.24394	14.4012	0.000147711	0.02411	up	CCL23	C-C motif chemokine ligand 23 [Source:HGNC Symbol;Acc:HGNC:10622]	17	36013056	36017968	q12
ENSG00000151012	0.805109	8.24342	21.7743	3.06681e-06	0.001439	up	SLC7A11	solute carrier family 7 member 11 [Source:HGNC Symbol;Acc:HGNC:11059]	4	138164097	138242349	q28.3
ENSG00000121594	0.756635	4.24058	13.3851	0.00025363	0.03226	up	CD80	CD80 molecule [Source:HGNC Symbol;Acc:HGNC:1700]	3	119524293	119559602	q13.33
ENSG00000277443	0.739107	6.56237	33.7944	6.12557e-09	6.552e-06	up	MARCKS	myristoylated alanine rich protein kinase C substrate [Source:HGNC Symbol;Acc:HGNC:6759]	6	113857362	113863471	q21
ENSG00000198223	0.711626	5.39173	16.7219	4.32783e-05	0.009946	up	CSF2RA	colony stimulating factor 2 receptor alpha subunit [Source:HGNC Symbol;Acc:HGNC:2435]	X	1268800	1310381	p22.33
ENSG00000005249	0.692677	4.42887	17.8547	2.38432e-05	0.007125	up	PRKAR2B	protein kinase cAMP-dependent type II regulatory subunit beta [Source:HGNC Symbol;Acc:HGNC:9392]	7	107044649	107161811	q22.3
ENSG00000136810	0.645944	9.01704	19.8588	8.33797e-06	0.003242	up	TXN	thioredoxin [Source:HGNC Symbol;Acc:HGNC:12435]	9	110243811	110256640	q31.3
ENSG00000174600	0.633839	4.70809	12.8875	0.000330786	0.03721	up	CMKLR1	chemerin chemokine-like receptor 1 [Source:HGNC Symbol;Acc:HGNC:2121]	12	108288044	108339341	q23.3
ENSG00000176463	0.622347	4.28091	13.1164	0.000292723	0.03412	up	SLCO3A1	solute carrier organic anion transporter family member 3A1 [Source:HGNC Symbol;Acc:HGNC:10952]	15	91853695	92172435	q26.1
ENSG00000162654	0.601398	4.67859	13.845	0.000198524	0.02814	up	GBP4	guanylate binding protein 4 [Source:HGNC Symbol;Acc:HGNC:20480]	1	89181148	89198932	p22.2
ENSG00000197982	0.58353	4.1884	14.4665	0.000142672	0.02397	up	C1orf122	chromosome 1 open reading frame 122 [Source:HGNC Symbol;Acc:HGNC:24789]	1	37806979	37809454	p34.3
ENSG00000119508	0.55732	6.20005	16.8417	4.06299e-05	0.009701	up	NR4A3	nuclear receptor subfamily 4 group A member 3 [Source:HGNC Symbol;Acc:HGNC:7982]	9	99821855	99866891	q31.1
ENSG00000054219	0.552165	4.67647	12.5117	0.000404414	0.04108	up	LY75	lymphocyte antigen 75 [Source:HGNC Symbol;Acc:HGNC:6729]	2	159803355	159904749	q24.2
ENSG00000101017	0.547484	6.73904	20.1557	7.13885e-06	0.002858	up	CD40	CD40 molecule [Source:HGNC Symbol;Acc:HGNC:11919]	20	46118272	46129863	q13.12
ENSG00000271503	0.542478	5.89713	16.2643	5.50933e-05	0.01119	up	CCL5	C-C motif chemokine ligand 5 [Source:HGNC Symbol;Acc:HGNC:10632]	17	35871491	35880793	q12
ENSG00000187474	0.522939	7.10469	23.3911	1.32185e-06	0.0006663	up	FPR3	formyl peptide receptor 3 [Source:HGNC Symbol;Acc:HGNC:3828]	19	51795163	51826189	q13.41
ENSG00000137393	0.51216	6.52214	14.059	0.000177162	0.02621	up	RNF144B	ring finger protein 144B [Source:HGNC Symbol;Acc:HGNC:21578]	6	18387350	18468874	p22.3
ENSG00000262406	0.508957	6.58248	13.8967	0.000193132	0.02791	up	MMP12	matrix metallopeptidase 12 [Source:HGNC Symbol;Acc:HGNC:7158]	11	102862736	102875034	q22.2
ENSG00000110090	0.505251	5.53525	22.3873	2.22844e-06	0.001083	up	CPT1A	carnitine palmitoyltransferase 1A [Source:HGNC Symbol;Acc:HGNC:2328]	11	68754620	68844410	q13.3
ENSG00000161929	0.503114	5.51172	14.3429	0.00015235	0.02411	up	SCIMP	SLP adaptor and CSK interacting membrane protein [Source:HGNC Symbol;Acc:HGNC:33504]	17	5208961	5234860	p13.2
ENSG00000086062	0.498523	7.6031	17.0558	3.62977e-05	0.009148	up	B4GALT1	beta-1,4-galactosyltransferase 1 [Source:HGNC Symbol;Acc:HGNC:924]	9	33104082	33167356	p21.1
ENSG00000166920	0.48936	7.47024	12.4296	0.000422575	0.04191	up	C15orf48	chromosome 15 open reading frame 48 [Source:HGNC Symbol;Acc:HGNC:29898]	15	45430529	45448761	q21.1
ENSG00000181804	0.486239	4.74932	12.238	0.000468272	0.04335	up	SLC9A9	solute carrier family 9 member A9 [Source:HGNC Symbol;Acc:HGNC:20653]	3	143265222	143848531	q24
ENSG00000111012	0.468613	7.9358	21.2076	4.12121e-06	0.001809	up	CYP27B1	cytochrome P450 family 27 subfamily B member 1 [Source:HGNC Symbol;Acc:HGNC:2606]	12	57762334	57768986	q14.1
ENSG00000117036	0.464427	5.98882	14.8018	0.000119422	0.02111	up	ETV3	ETS variant 3 [Source:HGNC Symbol;Acc:HGNC:3492]	1	157121191	157138474	q23.1
ENSG00000109320	0.462489	6.81381	14.35	0.00015178	0.02411	up	NFKB1	nuclear factor kappa B subunit 1 [Source:HGNC Symbol;Acc:HGNC:7794]	4	102501329	102617302	q24
ENSG00000189067	0.405486	9.86432	12.3069	0.000451275	0.04259	up	LITAF	lipopolysaccharide induced TNF factor [Source:HGNC Symbol;Acc:HGNC:16841]	16	11547722	11636381	p13.13
ENSG00000265972	0.37908	7.95742	13.1891	0.000281582	0.03378	up	TXNIP	thioredoxin interacting protein [Source:HGNC Symbol;Acc:HGNC:16952]	1	145992435	145996600	q21.1
ENSG00000169403	0.377086	7.82736	13.6206	0.000223719	0.03015	up	PTAFR	platelet activating factor receptor [Source:HGNC Symbol;Acc:HGNC:9582]	1	28147166	28193936	p35.3
ENSG00000019582	0.371882	11.0139	12.2126	0.000474668	0.04365	up	CD74	CD74 molecule [Source:HGNC Symbol;Acc:HGNC:1697]	5	150401637	150412929	q33.1
ENSG00000188021	0.359082	6.07303	12.459	0.000415972	0.04191	up	UBQLN2	ubiquilin 2 [Source:HGNC Symbol;Acc:HGNC:12509]	X	56563639	56567868	p11.21
ENSG00000023330	0.359011	9.00749	15.5594	7.9954e-05	0.01511	up	ALAS1	5'-aminolevulinate synthase 1 [Source:HGNC Symbol;Acc:HGNC:396]	3	52198086	52214327	p21.2
ENSG00000096060	0.339551	8.01123	12.0977	0.000504851	0.0453	up	FKBP5	FK506 binding protein 5 [Source:HGNC Symbol;Acc:HGNC:3721]	6	35573585	35728583	p21.31
ENSG00000163110	0.314947	6.9517	12.4312	0.000422213	0.04191	up	PDLIM5	PDZ and LIM domain 5 [Source:HGNC Symbol;Acc:HGNC:17468]	4	94451857	94668227	q22.3
ENSG00000108518	0.311954	9.01415	11.8797	0.000567505	0.04941	up	PFN1	profilin 1 [Source:HGNC Symbol;Acc:HGNC:8881]	17	4945652	4949061	p13.2
ENSG00000152795	-0.333505	6.977	12.3302	0.000445687	0.04259	down	HNRNPDL	heterogeneous nuclear ribonucleoprotein D like [Source:HGNC Symbol;Acc:HGNC:5037]	4	82422564	82430408	q21.22
ENSG00000100650	-0.345583	7.41651	14.4925	0.000140719	0.02394	down	SRSF5	serine and arginine rich splicing factor 5 [Source:HGNC Symbol;Acc:HGNC:10787]	14	69726900	69772005	q24.1
ENSG00000012817	-0.389376	6.07841	13.9623	0.000186513	0.0273	down	KDM5D	lysine demethylase 5D [Source:HGNC Symbol;Acc:HGNC:11115]	Y	19703865	19744939	q11.223
ENSG00000147162	-0.418548	7.54113	13.7632	0.000207357	0.0288	down	OGT	O-linked N-acetylglucosamine (GlcNAc) transferase [Source:HGNC Symbol;Acc:HGNC:8127]	X	71533083	71575897	q13.1
ENSG00000064607	-0.423748	6.21848	13.4683	0.000242625	0.03206	down	SUGP2	SURP and G-patch domain containing 2 [Source:HGNC Symbol;Acc:HGNC:18641]	19	18990888	19034023	p13.11
ENSG00000224596	-0.426517	7.05757	13.0849	0.000297693	0.03434	down	ZMIZ1-AS1	ZMIZ1 antisense RNA 1 [Source:HGNC Symbol;Acc:HGNC:27433]	10	78943328	79067895	q22.3
ENSG00000174227	-0.434363	5.23598	13.8808	0.000194783	0.02791	down	PIGG	phosphatidylinositol glycan anchor biosynthesis class G [Source:HGNC Symbol;Acc:HGNC:25985]	4	499210	540196	p16.3
ENSG00000100941	-0.443017	6.27288	15.5182	8.17165e-05	0.01524	down	PNN	pinin, desmosome associated protein [Source:HGNC Symbol;Acc:HGNC:9162]	14	39175183	39183218	q21.1
ENSG00000169045	-0.474914	8.03283	16.8516	4.04187e-05	0.009701	down	HNRNPH1	heterogeneous nuclear ribonucleoprotein H1 (H) [Source:HGNC Symbol;Acc:HGNC:5041]	5	179614178	179634784	q35.3
ENSG00000173559	-0.476085	9.62543	13.2105	0.00027839	0.03378	down	NABP1	nucleic acid binding protein 1 [Source:HGNC Symbol;Acc:HGNC:26232]	2	191678068	191696659	q32.3
ENSG00000198563	-0.487415	5.79717	13.4413	0.000246139	0.03214	down	DDX39B	DEAD-box helicase 39B [Source:HGNC Symbol;Acc:HGNC:13917]	6	31530219	31542448	p21.33
ENSG00000153208	-0.488905	5.7809	12.5524	0.0003957	0.04057	down	MERTK	MER proto-oncogene, tyrosine kinase [Source:HGNC Symbol;Acc:HGNC:7027]	2	111898479	112029561	q13
ENSG00000253522	-0.505016	5.44687	12.7431	0.000357334	0.0386	down	MIR3142HG	MIR3142 host gene [Source:HGNC Symbol;Acc:HGNC:51944]	5	160468268	160487426	q33.3
ENSG00000162231	-0.523274	6.02874	19.7292	8.92295e-06	0.003282	down	NXF1	nuclear RNA export factor 1 [Source:HGNC Symbol;Acc:HGNC:8071]	11	62792123	62806302	q12.3
ENSG00000163660	-0.525792	7.32082	13.6387	0.000221568	0.03015	down	CCNL1	cyclin L1 [Source:HGNC Symbol;Acc:HGNC:20569]	3	157146508	157160760	q25.31
ENSG00000007392	-0.552299	4.20551	13.7324	0.000210786	0.02898	down	LUC7L	LUC7 like [Source:HGNC Symbol;Acc:HGNC:6723]	16	188969	229463	p13.3
ENSG00000268758	-0.55881	5.42451	12.1356	0.000494688	0.04488	down	ADGRE4P	adhesion G protein-coupled receptor E4, pseudogene [Source:HGNC Symbol;Acc:HGNC:19240]	19	6952500	6997872	p13.2
ENSG00000088538	-0.566266	7.01891	21.6194	3.32473e-06	0.001508	down	DOCK3	dedicator of cytokinesis 3 [Source:HGNC Symbol;Acc:HGNC:2989]	3	50675241	51384198	p21.2
ENSG00000214021	-0.608692	4.04305	12.5563	0.000394882	0.04057	down	TTLL3	tubulin tyrosine ligase like 3 [Source:HGNC Symbol;Acc:HGNC:24483]	3	9808086	9855138	p25.3
ENSG00000186594	-0.610313	4.56069	17.2288	3.31374e-05	0.008784	down	MIR22HG	MIR22 host gene [Source:HGNC Symbol;Acc:HGNC:28219]	17	1711493	1717174	p13.3
ENSG00000267121	-0.616548	4.99566	13.41	0.000250288	0.03214	down			17	45190931	45222222	q21.31
ENSG00000228526	-0.624169	4.01165	12.405	0.000428197	0.04193	down	MIR34A	microRNA 34a [Source:HGNC Symbol;Acc:HGNC:31635]	1	9148011	9196983	p36.22
ENSG00000181045	-0.633613	6.38076	12.7832	0.000349747	0.03821	down	SLC26A11	solute carrier family 26 member 11 [Source:HGNC Symbol;Acc:HGNC:14471]	17	80219699	80253500	q25.3
ENSG00000179532	-0.634951	4.49326	13.0294	0.000306646	0.03507	down	DNHD1	dynein heavy chain domain 1 [Source:HGNC Symbol;Acc:HGNC:26532]	11	6497260	6593758	p15.4
ENSG00000196295	-0.651587	5.58296	17.4447	2.95786e-05	0.008327	down			7	30516309	30594809	p14.3
ENSG00000224660	-0.651848	3.88316	15.8111	6.99922e-05	0.01381	down	SH3BP5-AS1	SH3BP5 antisense RNA 1 [Source:HGNC Symbol;Acc:HGNC:44501]	3	15254184	15264493	p25.1
ENSG00000108691	-0.653269	6.91571	16.5324	4.78267e-05	0.01033	down	CCL2	C-C motif chemokine ligand 2 [Source:HGNC Symbol;Acc:HGNC:10618]	17	34255218	34257203	q12
ENSG00000077458	-0.663604	3.58932	12.6148	0.000382696	0.04038	down	FAM76B	family with sequence similarity 76 member B [Source:HGNC Symbol;Acc:HGNC:28492]	11	95768942	95790409	q21
ENSG00000228486	-0.66853	4.9818	17.3046	3.18416e-05	0.008667	down	LINC01125	long intergenic non-protein coding RNA 1125 [Source:HGNC Symbol;Acc:HGNC:49272]	2	97664217	97703064	q11.2
ENSG00000278600	-0.694261	3.3402	16.6972	4.38465e-05	0.009946	down			15	79920195	79922455	q25.1
ENSG00000223745	-0.702246	4.26519	16.6034	4.60692e-05	0.01011	down	CCDC18-AS1	CCDC18 antisense RNA 1 [Source:HGNC Symbol;Acc:HGNC:52262]	1	93262186	93346025	p22.1
ENSG00000177575	-0.705616	7.87483	33.7526	6.25863e-09	6.552e-06	down	CD163	CD163 molecule [Source:HGNC Symbol;Acc:HGNC:1631]	12	7470813	7503893	p13.31
ENSG00000206573	-0.719641	3.38243	14.8913	0.00011389	0.0204	down	THUMPD3-AS1	THUMPD3 antisense RNA 1 [Source:HGNC Symbol;Acc:HGNC:44478]	3	9349689	9398579	p25.3
ENSG00000245532	-0.72085	7.3842	17.8969	2.33205e-05	0.007125	down	NEAT1	nuclear paraspeckle assembly transcript 1 (non-protein coding) [Source:HGNC Symbol;Acc:HGNC:30815]	11	65422774	65445540	q13.1
ENSG00000185189	-0.721154	2.34104	12.804	0.000345888	0.03821	down	NRBP2	nuclear receptor binding protein 2 [Source:HGNC Symbol;Acc:HGNC:19339]	8	143833594	143840974	q24.3
ENSG00000214176	-0.730561	3.5149	12.2839	0.000456887	0.04259	down	PLEKHM1P1	pleckstrin homology and RUN domain containing M1 pseudogene 1 [Source:HGNC Symbol;Acc:HGNC:35411]	17	64779259	64837154	q24.1
ENSG00000175455	-0.742624	5.03259	19.7571	8.7936e-06	0.003282	down	CCDC14	coiled-coil domain containing 14 [Source:HGNC Symbol;Acc:HGNC:25766]	3	123897305	123961408	q21.1
ENSG00000227039	-0.75609	3.0173	13.2489	0.00027274	0.03375	down	ITGB2-AS1	ITGB2 antisense RNA 1 [Source:HGNC Symbol;Acc:HGNC:44304]	21	44921051	44929678	q22.3
ENSG00000206149	-0.761732	2.81118	16.3821	5.17715e-05	0.01081	down	HERC2P9	hect domain and RLD 2 pseudogene 9 [Source:HGNC Symbol;Acc:HGNC:30495]	15	28589492	28685264	q13.1
ENSG00000221978	-0.782412	5.60536	24.9672	5.83151e-07	0.0003307	down	CCNL2	cyclin L2 [Source:HGNC Symbol;Acc:HGNC:20570]	1	1385711	1399328	p36.33
ENSG00000175265	-0.787174	3.13413	12.6921	0.000367209	0.03904	down	GOLGA8A	golgin A8 family member A [Source:HGNC Symbol;Acc:HGNC:31972]	15	34379068	34437466	q14
ENSG00000234420	-0.806765	2.98991	14.358	0.000151137	0.02411	down	ZNF37BP	zinc finger protein 37B, pseudogene [Source:HGNC Symbol;Acc:HGNC:13103]	10	42513510	42552822	q11.21
ENSG00000168010	-0.807007	4.5057	21.0335	4.51314e-06	0.001919	down	ATG16L2	autophagy related 16 like 2 [Source:HGNC Symbol;Acc:HGNC:25464]	11	72814308	72843674	q13.4
ENSG00000108688	-0.808265	5.37608	19.159	1.20272e-05	0.004197	down	CCL7	C-C motif chemokine ligand 7 [Source:HGNC Symbol;Acc:HGNC:10634]	17	34270221	34272242	q12
ENSG00000099326	-0.825708	2.8988	12.5488	0.000396468	0.04057	down	MZF1	myeloid zinc finger 1 [Source:HGNC Symbol;Acc:HGNC:13108]	19	58561931	58573575	q13.43
ENSG00000260565	-0.835727	4.067	17.9419	2.27747e-05	0.007125	down			16	2660349	2673444	p13.3
ENSG00000154874	-0.846984	2.20552	13.1798	0.000282978	0.03378	down	CCDC144B	coiled-coil domain containing 144B (pseudogene) [Source:HGNC Symbol;Acc:HGNC:26704]	17	18537800	18625617	p11.2
ENSG00000147180	-0.854411	2.11472	12.2881	0.000455848	0.04259	down	ZNF711	zinc finger protein 711 [Source:HGNC Symbol;Acc:HGNC:13128]	X	85244032	85273362	q21.1
ENSG00000099999	-0.866591	1.61377	11.8477	0.000577321	0.04942	down	RNF215	ring finger protein 215 [Source:HGNC Symbol;Acc:HGNC:33434]	22	30368811	30421771	q12.2
ENSG00000272899	-0.88679	3.18064	16.1704	5.78909e-05	0.01159	down			7	128866308	128872044	q32.1
ENSG00000037042	-0.897282	2.0914	13.5803	0.00022857	0.0305	down	TUBG2	tubulin gamma 2 [Source:HGNC Symbol;Acc:HGNC:12419]	17	42659305	42667006	q21.2
ENSG00000167615	-0.899406	5.22487	17.4191	2.99793e-05	0.008327	down	LENG8	leukocyte receptor cluster member 8 [Source:HGNC Symbol;Acc:HGNC:15500]	19	54448887	54462037	q13.42
ENSG00000276550	-0.906316	4.94395	26.3668	2.82353e-07	0.000183	down	HERC2P2	hect domain and RLD 2 pseudogene 2 [Source:HGNC Symbol;Acc:HGNC:4870]	15	22495570	22590815	q11.2
ENSG00000085265	-0.917485	4.51813	17.2046	3.35627e-05	0.008784	down	FCN1	ficolin 1 [Source:HGNC Symbol;Acc:HGNC:3623]	9	134905890	134917963	q34.3
ENSG00000270069	-0.928354	2.97242	12.3294	0.000445875	0.04259	down	MIR222HG	MIR222 host gene [Source:HGNC Symbol;Acc:HGNC:49555]	X	45745211	45770274	p11.3
ENSG00000173209	-0.943935	5.04744	36.8229	1.29364e-09	1.779e-06	down	AHSA2	AHA1, activator of heat shock 90kDa protein ATPase homolog 2 (yeast) [Source:HGNC Symbol;Acc:HGNC:20437]	2	61177418	61191203	p15
ENSG00000270055	-0.986001	1.28596	13.4103	0.000250242	0.03214	down			15	30487963	30490313	q13.2
ENSG00000189007	-1.00584	2.50022	13.345	0.000259115	0.03238	down	ADAT2	adenosine deaminase, tRNA specific 2 [Source:HGNC Symbol;Acc:HGNC:21172]	6	143422832	143450673	q24.2
ENSG00000266714	-1.06982	1.76538	12.8708	0.000333748	0.03723	down	MYO15B	myosin XVB [Source:HGNC Symbol;Acc:HGNC:14083]	17	75588058	75626501	q25.1
ENSG00000119681	-1.07085	3.07792	15.4322	8.55183e-05	0.01573	down	LTBP2	latent transforming growth factor beta binding protein 2 [Source:HGNC Symbol;Acc:HGNC:6715]	14	74498170	74612378	q24.3
ENSG00000162745	-1.07479	3.33469	13.163	0.000285527	0.03379	down	OLFML2B	olfactomedin like 2B [Source:HGNC Symbol;Acc:HGNC:24558]	1	161983192	162023854	q23.3
ENSG00000198467	-1.08696	1.62559	12.5679	0.00039242	0.04057	down	TPM2	tropomyosin 2 (beta) [Source:HGNC Symbol;Acc:HGNC:12011]	9	35681992	35691020	p13.3
ENSG00000223705	-1.1087	1.95242	17.8357	2.40829e-05	0.007125	down	NSUN5P1	NOP2/Sun RNA methyltransferase family member 5 pseudogene 1 [Source:HGNC Symbol;Acc:HGNC:19146]	7	75410322	75416787	q11.23
ENSG00000110077	-1.11041	2.75837	13.1124	0.000293342	0.03412	down	MS4A6A	membrane spanning 4-domains A6A [Source:HGNC Symbol;Acc:HGNC:13375]	11	60172014	60184666	q12.2
ENSG00000254338	-1.11638	-0.045767	12.1468	0.000491726	0.04488	down	MAFA-AS1	MAFA antisense RNA 1 [Source:HGNC Symbol;Acc:HGNC:51203]	8	143417679	143419150	q24.3
ENSG00000215252	-1.12472	2.00222	11.8717	0.000569938	0.04941	down	GOLGA8B	golgin A8 family member B [Source:HGNC Symbol;Acc:HGNC:31973]	15	34525207	34588503	q14
ENSG00000138834	-1.16458	3.05946	17.1557	3.44376e-05	0.008843	down	MAPK8IP3	mitogen-activated protein kinase 8 interacting protein 3 [Source:HGNC Symbol;Acc:HGNC:6884]	16	1706183	1770317	p13.3
ENSG00000196696	-1.21355	1.0806	16.6286	4.54594e-05	0.01011	down		pyridoxal dependent decarboxylase domain containing 2, pseudogene [Source:EntrezGene;Acc:283970]	16	69976297	70065948	q22.1
ENSG00000135253	-1.2164	3.11089	14.0884	0.00017442	0.02609	down	KCP	kielin/chordin-like protein [Source:HGNC Symbol;Acc:HGNC:17585]	7	128862451	128910719	q32.1
ENSG00000137474	-1.22516	1.88005	12.4191	0.000424955	0.04191	down	MYO7A	myosin VIIA [Source:HGNC Symbol;Acc:HGNC:7606]	11	77128264	77215239	q13.5
ENSG00000212694	-1.24263	0.669796	13.3435	0.000259326	0.03238	down	LINC01089	long intergenic non-protein coding RNA 1089 [Source:HGNC Symbol;Acc:HGNC:27886]	12	121795267	121803906	q24.31
ENSG00000205517	-1.32733	0.906921	12.7766	0.000350977	0.03821	down	RGL3	ral guanine nucleotide dissociation stimulator like 3 [Source:HGNC Symbol;Acc:HGNC:30282]	19	11384341	11419342	p13.2
ENSG00000154134	-1.32754	1.10262	18.3456	1.84241e-05	0.006116	down	ROBO3	roundabout guidance receptor 3 [Source:HGNC Symbol;Acc:HGNC:13433]	11	124865386	124881470	q24.2
ENSG00000169682	-1.33586	0.167047	11.9012	0.000560983	0.04926	down	SPNS1	sphingolipid transporter 1 (putative) [Source:HGNC Symbol;Acc:HGNC:30621]	16	28974221	28984548	p11.2
ENSG00000273151	-1.35556	0.628052	13.8194	0.000201248	0.02824	down			7	879790	886547	p22.3
ENSG00000225217	-1.35576	1.3799	14.2837	0.000157222	0.0246	down	HSPA7	heat shock protein family A (Hsp70) member 7 [Source:HGNC Symbol;Acc:HGNC:5240]	1	161606291	161608217	q23.3
ENSG00000005379	-1.36704	0.447099	14.693	0.000126516	0.0218	down	TSPOAP1	TSPO associated protein 1 [Source:HGNC Symbol;Acc:HGNC:16831]	17	58301228	58328760	q22
ENSG00000125810	-1.3792	2.29536	29.4611	5.70489e-08	4.853e-05	down	CD93	CD93 molecule [Source:HGNC Symbol;Acc:HGNC:15855]	20	23079349	23086340	p11.21
ENSG00000140398	-1.50536	0.353944	17.0176	3.70353e-05	0.009165	down	NEIL1	nei like DNA glycosylase 1 [Source:HGNC Symbol;Acc:HGNC:18448]	15	75346955	75357114	q24.2
ENSG00000188004	-1.52539	0.899593	16.3576	5.24455e-05	0.01081	down	C1orf204	chromosome 1 open reading frame 204 [Source:HGNC Symbol;Acc:HGNC:27647]	1	159834474	159855347	q23.2
ENSG00000167702	-1.57812	-0.358013	14.9103	0.000112749	0.0204	down	KIFC2	kinesin family member C2 [Source:HGNC Symbol;Acc:HGNC:29530]	8	144466043	144474202	q24.3
ENSG00000214402	-1.63963	1.80779	18.908	1.37177e-05	0.004667	down	LCNL1	lipocalin like 1 [Source:HGNC Symbol;Acc:HGNC:34436]	9	136981904	136986410	q34.3
ENSG00000173083	-1.64867	1.04372	12.9856	0.000313904	0.0356	down	HPSE	heparanase [Source:HGNC Symbol;Acc:HGNC:5164]	4	83292461	83335153	q21.23
ENSG00000100918	-1.76729	0.0130267	12.0102	0.000529107	0.04676	down	REC8	REC8 meiotic recombination protein [Source:HGNC Symbol;Acc:HGNC:16879]	14	24171853	24180257	q12
ENSG00000197992	-1.83319	-0.034669	14.4185	0.000146357	0.02411	down	CLEC9A	C-type lectin domain family 9 member A [Source:HGNC Symbol;Acc:HGNC:26705]	12	10030677	10066027	p13.2
ENSG00000138316	-2.12024	0.745835	12.7045	0.000364773	0.03904	down	ADAMTS14	ADAM metallopeptidase with thrombospondin type 1 motif 14 [Source:HGNC Symbol;Acc:HGNC:14899]	10	70672803	70762441	q22.1
ENSG00000124491	-2.15938	2.38645	41.6371	1.09891e-10	1.87e-07	down	F13A1	coagulation factor XIII A chain [Source:HGNC Symbol;Acc:HGNC:3531]	6	6144085	6321013	p25.1
ENSG00000182109	-2.22073	-0.338893	14.1085	0.000172562	0.02609	down			1	39522280	39546187	p34.3
ENSG00000260261	-2.51678	-0.496456	16.7008	4.37623e-05	0.009946	down			3	195949188	195952695	q29
ENSG00000204248	-2.56642	0.727436	29.9786	4.36851e-08	3.964e-05	down	COL11A2	collagen type XI alpha 2 chain [Source:HGNC Symbol;Acc:HGNC:2187]	6	33162681	33192499	p21.32
ENSG00000010327	-2.69941	3.70552	33.48	7.20016e-09	7e-06	down	STAB1	stabilin 1 [Source:HGNC Symbol;Acc:HGNC:18628]	3	52495338	52524495	p21.1
ENSG00000197093	-3.1606	0.661741	28.9658	7.36693e-08	5.898e-05	down	GAL3ST4	galactose-3-O-sulfotransferase 4 [Source:HGNC Symbol;Acc:HGNC:24145]	7	100159244	100168750	q22.1

## Sheet: Genes common with CS-NC
Genes common with CS-NC
ensembl_gene_id	log2FC	logCPM	LR	PValue	FDR	direction	hgnc_symbol	description	chromosome_name	start_position	end_position	band
ENSG00000113302	4.87071	1.84423	12.3212	0.00044784	0.04259	up	IL12B	interleukin 12B [Source:HGNC Symbol;Acc:HGNC:5970]	5	159314783	159330887	q33.3
ENSG00000050730	2.93658	2.61773	47.3472	5.94621e-12	1.349e-08	up	TNIP3	TNFAIP3 interacting protein 3 [Source:HGNC Symbol;Acc:HGNC:19315]	4	121131408	121227466	q27
ENSG00000123689	2.89175	4.3944	57.4413	3.48216e-14	1.185e-10	up	G0S2	G0/G1 switch 2 [Source:HGNC Symbol;Acc:HGNC:30229]	1	209675420	209676388	q32.2
ENSG00000126353	2.55601	4.48668	35.7469	2.24684e-09	2.78e-06	up	CCR7	C-C motif chemokine receptor 7 [Source:HGNC Symbol;Acc:HGNC:1608]	17	40553769	40565472	q21.2
ENSG00000115009	2.44408	4.32153	14.1704	0.00016698	0.02581	up	CCL20	C-C motif chemokine ligand 20 [Source:HGNC Symbol;Acc:HGNC:10619]	2	227813842	227817564	q36.3
ENSG00000131203	2.21696	5.50647	62.9151	2.1581e-15	1.81e-11	up	IDO1	indoleamine 2,3-dioxygenase 1 [Source:HGNC Symbol;Acc:HGNC:6059]	8	39902275	39928444	p11.21
ENSG00000276070	1.98893	5.45801	27.0796	1.95246e-07	0.0001329	up	CCL4L2	C-C motif chemokine ligand 4 like 2 [Source:HGNC Symbol;Acc:HGNC:24066]	17	36210924	36212878	q12
ENSG00000275302	1.90675	6.63064	45.2205	1.76053e-11	3.423e-08	up	CCL4	C-C motif chemokine ligand 4 [Source:HGNC Symbol;Acc:HGNC:10630]	17	36103590	36105621	q12
ENSG00000136244	1.90244	3.28576	25.3361	4.81619e-07	0.000285	up	IL6	interleukin 6 [Source:HGNC Symbol;Acc:HGNC:6018]	7	22725884	22732002	p15.3
ENSG00000136286	1.63259	2.87745	24.2311	8.54417e-07	0.0004651	up	MYO1G	myosin IG [Source:HGNC Symbol;Acc:HGNC:13880]	7	44962662	44979098	p13
ENSG00000169429	1.55888	9.5116	23.6331	1.16564e-06	0.0006102	up	CXCL8	C-X-C motif chemokine ligand 8 [Source:HGNC Symbol;Acc:HGNC:6025]	4	73740506	73743716	q13.3
ENSG00000105855	1.51672	5.95142	14.1502	0.000168779	0.02581	up	ITGB8	integrin subunit beta 8 [Source:HGNC Symbol;Acc:HGNC:6163]	7	20330702	20415754	p21.1
ENSG00000166523	1.46656	5.44089	17.7525	2.51584e-05	0.007285	up	CLEC4E	C-type lectin domain family 4 member E [Source:HGNC Symbol;Acc:HGNC:14555]	12	8533305	8540963	p13.31
ENSG00000255833	1.39405	2.19948	12.3662	0.000437183	0.0425	up	TIFAB	TIFA inhibitor [Source:HGNC Symbol;Acc:HGNC:34024]	5	135444218	135452399	q31.1
ENSG00000078081	1.35388	5.97552	50.9809	9.3268e-13	2.539e-09	up	LAMP3	lysosomal associated membrane protein 3 [Source:HGNC Symbol;Acc:HGNC:14582]	3	183122213	183163839	q27.1
ENSG00000173698	1.30405	2.14549	12.0938	0.000505887	0.0453	up	ADGRG2	adhesion G protein-coupled receptor G2 [Source:HGNC Symbol;Acc:HGNC:4516]	X	18989309	19122637	p22.13
ENSG00000261040	1.25844	4.67357	36.8026	1.30716e-09	1.779e-06	up	WFDC21P	WAP four-disulfide core domain 21, pseudogene [Source:HGNC Symbol;Acc:HGNC:50357]	17	60083566	60091885	q23.1
ENSG00000125430	1.24804	3.15542	14.7726	0.000121283	0.02116	up	HS3ST3B1	heparan sulfate-glucosamine 3-sulfotransferase 3B1 [Source:HGNC Symbol;Acc:HGNC:5198]	17	14301083	14349404	p12
ENSG00000163430	1.18196	3.18956	15.697	7.43421e-05	0.01445	up	FSTL1	follistatin like 1 [Source:HGNC Symbol;Acc:HGNC:3972]	3	120392293	120451253	q13.33
ENSG00000232810	1.16637	4.39828	20.2459	6.8098e-06	0.002809	up	TNF	tumor necrosis factor [Source:HGNC Symbol;Acc:HGNC:11892]	6	31575567	31578336	p21.33
ENSG00000112096	1.08937	11.6424	27.5761	1.5103e-07	0.0001082	up	SOD2	superoxide dismutase 2, mitochondrial [Source:HGNC Symbol;Acc:HGNC:11180]	6	159669057	159762529	q25.3
ENSG00000160326	1.06071	4.7217	18.0758	2.12282e-05	0.006879	up	SLC2A6	solute carrier family 2 member 6 [Source:HGNC Symbol;Acc:HGNC:11011]	9	133471095	133479137	q34.2
ENSG00000168685	1.05943	7.9476	62.5039	2.65914e-15	1.81e-11	up	IL7R	interleukin 7 receptor [Source:HGNC Symbol;Acc:HGNC:6024]	5	35852695	35879603	p13.2
ENSG00000184588	1.01222	4.44833	16.4818	4.91198e-05	0.01045	up	PDE4B	phosphodiesterase 4B [Source:HGNC Symbol;Acc:HGNC:8781]	1	65792514	66374579	p31.3
ENSG00000127946	0.989126	4.48781	28.3368	1.01941e-07	7.708e-05	up	HIP1	huntingtin interacting protein 1 [Source:HGNC Symbol;Acc:HGNC:4913]	7	75533300	75738962	q11.23
ENSG00000137265	0.941904	3.94725	12.0401	0.000520693	0.04632	up	IRF4	interferon regulatory factor 4 [Source:HGNC Symbol;Acc:HGNC:6119]	6	391739	411447	p25.3
ENSG00000163734	0.937771	4.99429	15.5757	7.92671e-05	0.01511	up	CXCL3	C-X-C motif chemokine ligand 3 [Source:HGNC Symbol;Acc:HGNC:4604]	4	74036589	74038807	q13.3
ENSG00000049249	0.929967	5.26291	25.7784	3.8295e-07	0.0002369	up	TNFRSF9	TNF receptor superfamily member 9 [Source:HGNC Symbol;Acc:HGNC:11924]	1	7915894	7943165	p36.23
ENSG00000023445	0.926169	7.47892	60.451	7.54328e-15	3.422e-11	up	BIRC3	baculoviral IAP repeat containing 3 [Source:HGNC Symbol;Acc:HGNC:591]	11	102317450	102339403	q22.2
ENSG00000273604	0.844567	5.64745	19.608	9.50685e-06	0.003405	up	C17orf96	chromosome 17 open reading frame 96 [Source:HGNC Symbol;Acc:HGNC:34493]	17	38671703	38675421	q12
ENSG00000274736	0.806155	4.24394	14.4012	0.000147711	0.02411	up	CCL23	C-C motif chemokine ligand 23 [Source:HGNC Symbol;Acc:HGNC:10622]	17	36013056	36017968	q12
ENSG00000151012	0.805109	8.24342	21.7743	3.06681e-06	0.001439	up	SLC7A11	solute carrier family 7 member 11 [Source:HGNC Symbol;Acc:HGNC:11059]	4	138164097	138242349	q28.3
ENSG00000121594	0.756635	4.24058	13.3851	0.00025363	0.03226	up	CD80	CD80 molecule [Source:HGNC Symbol;Acc:HGNC:1700]	3	119524293	119559602	q13.33
ENSG00000277443	0.739107	6.56237	33.7944	6.12557e-09	6.552e-06	up	MARCKS	myristoylated alanine rich protein kinase C substrate [Source:HGNC Symbol;Acc:HGNC:6759]	6	113857362	113863471	q21
ENSG00000198223	0.711626	5.39173	16.7219	4.32783e-05	0.009946	up	CSF2RA	colony stimulating factor 2 receptor alpha subunit [Source:HGNC Symbol;Acc:HGNC:2435]	X	1268800	1310381	p22.33
ENSG00000005249	0.692677	4.42887	17.8547	2.38432e-05	0.007125	up	PRKAR2B	protein kinase cAMP-dependent type II regulatory subunit beta [Source:HGNC Symbol;Acc:HGNC:9392]	7	107044649	107161811	q22.3
ENSG00000136810	0.645944	9.01704	19.8588	8.33797e-06	0.003242	up	TXN	thioredoxin [Source:HGNC Symbol;Acc:HGNC:12435]	9	110243811	110256640	q31.3
ENSG00000176463	0.622347	4.28091	13.1164	0.000292723	0.03412	up	SLCO3A1	solute carrier organic anion transporter family member 3A1 [Source:HGNC Symbol;Acc:HGNC:10952]	15	91853695	92172435	q26.1
ENSG00000162654	0.601398	4.67859	13.845	0.000198524	0.02814	up	GBP4	guanylate binding protein 4 [Source:HGNC Symbol;Acc:HGNC:20480]	1	89181148	89198932	p22.2
ENSG00000119508	0.55732	6.20005	16.8417	4.06299e-05	0.009701	up	NR4A3	nuclear receptor subfamily 4 group A member 3 [Source:HGNC Symbol;Acc:HGNC:7982]	9	99821855	99866891	q31.1
ENSG00000054219	0.552165	4.67647	12.5117	0.000404414	0.04108	up	LY75	lymphocyte antigen 75 [Source:HGNC Symbol;Acc:HGNC:6729]	2	159803355	159904749	q24.2
ENSG00000101017	0.547484	6.73904	20.1557	7.13885e-06	0.002858	up	CD40	CD40 molecule [Source:HGNC Symbol;Acc:HGNC:11919]	20	46118272	46129863	q13.12
ENSG00000271503	0.542478	5.89713	16.2643	5.50933e-05	0.01119	up	CCL5	C-C motif chemokine ligand 5 [Source:HGNC Symbol;Acc:HGNC:10632]	17	35871491	35880793	q12
ENSG00000187474	0.522939	7.10469	23.3911	1.32185e-06	0.0006663	up	FPR3	formyl peptide receptor 3 [Source:HGNC Symbol;Acc:HGNC:3828]	19	51795163	51826189	q13.41
ENSG00000137393	0.51216	6.52214	14.059	0.000177162	0.02621	up	RNF144B	ring finger protein 144B [Source:HGNC Symbol;Acc:HGNC:21578]	6	18387350	18468874	p22.3
ENSG00000262406	0.508957	6.58248	13.8967	0.000193132	0.02791	up	MMP12	matrix metallopeptidase 12 [Source:HGNC Symbol;Acc:HGNC:7158]	11	102862736	102875034	q22.2
ENSG00000110090	0.505251	5.53525	22.3873	2.22844e-06	0.001083	up	CPT1A	carnitine palmitoyltransferase 1A [Source:HGNC Symbol;Acc:HGNC:2328]	11	68754620	68844410	q13.3
ENSG00000161929	0.503114	5.51172	14.3429	0.00015235	0.02411	up	SCIMP	SLP adaptor and CSK interacting membrane protein [Source:HGNC Symbol;Acc:HGNC:33504]	17	5208961	5234860	p13.2
ENSG00000086062	0.498523	7.6031	17.0558	3.62977e-05	0.009148	up	B4GALT1	beta-1,4-galactosyltransferase 1 [Source:HGNC Symbol;Acc:HGNC:924]	9	33104082	33167356	p21.1
ENSG00000166920	0.48936	7.47024	12.4296	0.000422575	0.04191	up	C15orf48	chromosome 15 open reading frame 48 [Source:HGNC Symbol;Acc:HGNC:29898]	15	45430529	45448761	q21.1
ENSG00000181804	0.486239	4.74932	12.238	0.000468272	0.04335	up	SLC9A9	solute carrier family 9 member A9 [Source:HGNC Symbol;Acc:HGNC:20653]	3	143265222	143848531	q24
ENSG00000111012	0.468613	7.9358	21.2076	4.12121e-06	0.001809	up	CYP27B1	cytochrome P450 family 27 subfamily B member 1 [Source:HGNC Symbol;Acc:HGNC:2606]	12	57762334	57768986	q14.1
ENSG00000117036	0.464427	5.98882	14.8018	0.000119422	0.02111	up	ETV3	ETS variant 3 [Source:HGNC Symbol;Acc:HGNC:3492]	1	157121191	157138474	q23.1
ENSG00000109320	0.462489	6.81381	14.35	0.00015178	0.02411	up	NFKB1	nuclear factor kappa B subunit 1 [Source:HGNC Symbol;Acc:HGNC:7794]	4	102501329	102617302	q24
ENSG00000189067	0.405486	9.86432	12.3069	0.000451275	0.04259	up	LITAF	lipopolysaccharide induced TNF factor [Source:HGNC Symbol;Acc:HGNC:16841]	16	11547722	11636381	p13.13
ENSG00000023330	0.359011	9.00749	15.5594	7.9954e-05	0.01511	up	ALAS1	5'-aminolevulinate synthase 1 [Source:HGNC Symbol;Acc:HGNC:396]	3	52198086	52214327	p21.2
ENSG00000100650	-0.345583	7.41651	14.4925	0.000140719	0.02394	down	SRSF5	serine and arginine rich splicing factor 5 [Source:HGNC Symbol;Acc:HGNC:10787]	14	69726900	69772005	q24.1
ENSG00000012817	-0.389376	6.07841	13.9623	0.000186513	0.0273	down	KDM5D	lysine demethylase 5D [Source:HGNC Symbol;Acc:HGNC:11115]	Y	19703865	19744939	q11.223
ENSG00000064607	-0.423748	6.21848	13.4683	0.000242625	0.03206	down	SUGP2	SURP and G-patch domain containing 2 [Source:HGNC Symbol;Acc:HGNC:18641]	19	18990888	19034023	p13.11
ENSG00000224596	-0.426517	7.05757	13.0849	0.000297693	0.03434	down	ZMIZ1-AS1	ZMIZ1 antisense RNA 1 [Source:HGNC Symbol;Acc:HGNC:27433]	10	78943328	79067895	q22.3
ENSG00000169045	-0.474914	8.03283	16.8516	4.04187e-05	0.009701	down	HNRNPH1	heterogeneous nuclear ribonucleoprotein H1 (H) [Source:HGNC Symbol;Acc:HGNC:5041]	5	179614178	179634784	q35.3
ENSG00000173559	-0.476085	9.62543	13.2105	0.00027839	0.03378	down	NABP1	nucleic acid binding protein 1 [Source:HGNC Symbol;Acc:HGNC:26232]	2	191678068	191696659	q32.3
ENSG00000198563	-0.487415	5.79717	13.4413	0.000246139	0.03214	down	DDX39B	DEAD-box helicase 39B [Source:HGNC Symbol;Acc:HGNC:13917]	6	31530219	31542448	p21.33
ENSG00000153208	-0.488905	5.7809	12.5524	0.0003957	0.04057	down	MERTK	MER proto-oncogene, tyrosine kinase [Source:HGNC Symbol;Acc:HGNC:7027]	2	111898479	112029561	q13
ENSG00000162231	-0.523274	6.02874	19.7292	8.92295e-06	0.003282	down	NXF1	nuclear RNA export factor 1 [Source:HGNC Symbol;Acc:HGNC:8071]	11	62792123	62806302	q12.3
ENSG00000268758	-0.55881	5.42451	12.1356	0.000494688	0.04488	down	ADGRE4P	adhesion G protein-coupled receptor E4, pseudogene [Source:HGNC Symbol;Acc:HGNC:19240]	19	6952500	6997872	p13.2
ENSG00000088538	-0.566266	7.01891	21.6194	3.32473e-06	0.001508	down	DOCK3	dedicator of cytokinesis 3 [Source:HGNC Symbol;Acc:HGNC:2989]	3	50675241	51384198	p21.2
ENSG00000214021	-0.608692	4.04305	12.5563	0.000394882	0.04057	down	TTLL3	tubulin tyrosine ligase like 3 [Source:HGNC Symbol;Acc:HGNC:24483]	3	9808086	9855138	p25.3
ENSG00000186594	-0.610313	4.56069	17.2288	3.31374e-05	0.008784	down	MIR22HG	MIR22 host gene [Source:HGNC Symbol;Acc:HGNC:28219]	17	1711493	1717174	p13.3
ENSG00000179532	-0.634951	4.49326	13.0294	0.000306646	0.03507	down	DNHD1	dynein heavy chain domain 1 [Source:HGNC Symbol;Acc:HGNC:26532]	11	6497260	6593758	p15.4
ENSG00000196295	-0.651587	5.58296	17.4447	2.95786e-05	0.008327	down			7	30516309	30594809	p14.3
ENSG00000108691	-0.653269	6.91571	16.5324	4.78267e-05	0.01033	down	CCL2	C-C motif chemokine ligand 2 [Source:HGNC Symbol;Acc:HGNC:10618]	17	34255218	34257203	q12
ENSG00000278600	-0.694261	3.3402	16.6972	4.38465e-05	0.009946	down			15	79920195	79922455	q25.1
ENSG00000223745	-0.702246	4.26519	16.6034	4.60692e-05	0.01011	down	CCDC18-AS1	CCDC18 antisense RNA 1 [Source:HGNC Symbol;Acc:HGNC:52262]	1	93262186	93346025	p22.1
ENSG00000177575	-0.705616	7.87483	33.7526	6.25863e-09	6.552e-06	down	CD163	CD163 molecule [Source:HGNC Symbol;Acc:HGNC:1631]	12	7470813	7503893	p13.31
ENSG00000245532	-0.72085	7.3842	17.8969	2.33205e-05	0.007125	down	NEAT1	nuclear paraspeckle assembly transcript 1 (non-protein coding) [Source:HGNC Symbol;Acc:HGNC:30815]	11	65422774	65445540	q13.1
ENSG00000185189	-0.721154	2.34104	12.804	0.000345888	0.03821	down	NRBP2	nuclear receptor binding protein 2 [Source:HGNC Symbol;Acc:HGNC:19339]	8	143833594	143840974	q24.3
ENSG00000214176	-0.730561	3.5149	12.2839	0.000456887	0.04259	down	PLEKHM1P1	pleckstrin homology and RUN domain containing M1 pseudogene 1 [Source:HGNC Symbol;Acc:HGNC:35411]	17	64779259	64837154	q24.1
ENSG00000175455	-0.742624	5.03259	19.7571	8.7936e-06	0.003282	down	CCDC14	coiled-coil domain containing 14 [Source:HGNC Symbol;Acc:HGNC:25766]	3	123897305	123961408	q21.1
ENSG00000227039	-0.75609	3.0173	13.2489	0.00027274	0.03375	down	ITGB2-AS1	ITGB2 antisense RNA 1 [Source:HGNC Symbol;Acc:HGNC:44304]	21	44921051	44929678	q22.3
ENSG00000206149	-0.761732	2.81118	16.3821	5.17715e-05	0.01081	down	HERC2P9	hect domain and RLD 2 pseudogene 9 [Source:HGNC Symbol;Acc:HGNC:30495]	15	28589492	28685264	q13.1
ENSG00000221978	-0.782412	5.60536	24.9672	5.83151e-07	0.0003307	down	CCNL2	cyclin L2 [Source:HGNC Symbol;Acc:HGNC:20570]	1	1385711	1399328	p36.33
ENSG00000168010	-0.807007	4.5057	21.0335	4.51314e-06	0.001919	down	ATG16L2	autophagy related 16 like 2 [Source:HGNC Symbol;Acc:HGNC:25464]	11	72814308	72843674	q13.4
ENSG00000108688	-0.808265	5.37608	19.159	1.20272e-05	0.004197	down	CCL7	C-C motif chemokine ligand 7 [Source:HGNC Symbol;Acc:HGNC:10634]	17	34270221	34272242	q12
ENSG00000099326	-0.825708	2.8988	12.5488	0.000396468	0.04057	down	MZF1	myeloid zinc finger 1 [Source:HGNC Symbol;Acc:HGNC:13108]	19	58561931	58573575	q13.43
ENSG00000260565	-0.835727	4.067	17.9419	2.27747e-05	0.007125	down			16	2660349	2673444	p13.3
ENSG00000272899	-0.88679	3.18064	16.1704	5.78909e-05	0.01159	down			7	128866308	128872044	q32.1
ENSG00000167615	-0.899406	5.22487	17.4191	2.99793e-05	0.008327	down	LENG8	leukocyte receptor cluster member 8 [Source:HGNC Symbol;Acc:HGNC:15500]	19	54448887	54462037	q13.42
ENSG00000276550	-0.906316	4.94395	26.3668	2.82353e-07	0.000183	down	HERC2P2	hect domain and RLD 2 pseudogene 2 [Source:HGNC Symbol;Acc:HGNC:4870]	15	22495570	22590815	q11.2
ENSG00000085265	-0.917485	4.51813	17.2046	3.35627e-05	0.008784	down	FCN1	ficolin 1 [Source:HGNC Symbol;Acc:HGNC:3623]	9	134905890	134917963	q34.3
ENSG00000173209	-0.943935	5.04744	36.8229	1.29364e-09	1.779e-06	down	AHSA2	AHA1, activator of heat shock 90kDa protein ATPase homolog 2 (yeast) [Source:HGNC Symbol;Acc:HGNC:20437]	2	61177418	61191203	p15
ENSG00000119681	-1.07085	3.07792	15.4322	8.55183e-05	0.01573	down	LTBP2	latent transforming growth factor beta binding protein 2 [Source:HGNC Symbol;Acc:HGNC:6715]	14	74498170	74612378	q24.3
ENSG00000162745	-1.07479	3.33469	13.163	0.000285527	0.03379	down	OLFML2B	olfactomedin like 2B [Source:HGNC Symbol;Acc:HGNC:24558]	1	161983192	162023854	q23.3
ENSG00000110077	-1.11041	2.75837	13.1124	0.000293342	0.03412	down	MS4A6A	membrane spanning 4-domains A6A [Source:HGNC Symbol;Acc:HGNC:13375]	11	60172014	60184666	q12.2
ENSG00000254338	-1.11638	-0.045767	12.1468	0.000491726	0.04488	down	MAFA-AS1	MAFA antisense RNA 1 [Source:HGNC Symbol;Acc:HGNC:51203]	8	143417679	143419150	q24.3
ENSG00000135253	-1.2164	3.11089	14.0884	0.00017442	0.02609	down	KCP	kielin/chordin-like protein [Source:HGNC Symbol;Acc:HGNC:17585]	7	128862451	128910719	q32.1
ENSG00000137474	-1.22516	1.88005	12.4191	0.000424955	0.04191	down	MYO7A	myosin VIIA [Source:HGNC Symbol;Acc:HGNC:7606]	11	77128264	77215239	q13.5
ENSG00000225217	-1.35576	1.3799	14.2837	0.000157222	0.0246	down	HSPA7	heat shock protein family A (Hsp70) member 7 [Source:HGNC Symbol;Acc:HGNC:5240]	1	161606291	161608217	q23.3
ENSG00000125810	-1.3792	2.29536	29.4611	5.70489e-08	4.853e-05	down	CD93	CD93 molecule [Source:HGNC Symbol;Acc:HGNC:15855]	20	23079349	23086340	p11.21
ENSG00000214402	-1.63963	1.80779	18.908	1.37177e-05	0.004667	down	LCNL1	lipocalin like 1 [Source:HGNC Symbol;Acc:HGNC:34436]	9	136981904	136986410	q34.3
ENSG00000173083	-1.64867	1.04372	12.9856	0.000313904	0.0356	down	HPSE	heparanase [Source:HGNC Symbol;Acc:HGNC:5164]	4	83292461	83335153	q21.23
ENSG00000124491	-2.15938	2.38645	41.6371	1.09891e-10	1.87e-07	down	F13A1	coagulation factor XIII A chain [Source:HGNC Symbol;Acc:HGNC:3531]	6	6144085	6321013	p25.1
ENSG00000204248	-2.56642	0.727436	29.9786	4.36851e-08	3.964e-05	down	COL11A2	collagen type XI alpha 2 chain [Source:HGNC Symbol;Acc:HGNC:2187]	6	33162681	33192499	p21.32
ENSG00000010327	-2.69941	3.70552	33.48	7.20016e-09	7e-06	down	STAB1	stabilin 1 [Source:HGNC Symbol;Acc:HGNC:18628]	3	52495338	52524495	p21.1
ENSG00000197093	-3.1606	0.661741	28.9658	7.36693e-08	5.898e-05	down	GAL3ST4	galactose-3-O-sulfotransferase 4 [Source:HGNC Symbol;Acc:HGNC:24145]	7	100159244	100168750	q22.1

## Sheet: Specific genes CS-NC-tri 
Specific genes CS-NC-tri
ensembl_gene_id	log2FC	logCPM	LR	PValue	FDR	direction	hgnc_symbol	description	chromosome_name	start_position	end_position	band
ENSG00000163377	1.67258	1.01096	13.202	0.00027965	0.03378	up	FAM19A4	family with sequence similarity 19 member A4, C-C motif chemokine like [Source:HGNC Symbol;Acc:HGNC:21591]	3	68731766	68953297	p14.1
ENSG00000205846	1.03704	3.73299	11.8568	0.000574515	0.04942	up	CLEC6A	C-type lectin domain family 6 member A [Source:HGNC Symbol;Acc:HGNC:14556]	12	8455926	8478330	p13.31
ENSG00000174600	0.633839	4.70809	12.8875	0.000330786	0.03721	up	CMKLR1	chemerin chemokine-like receptor 1 [Source:HGNC Symbol;Acc:HGNC:2121]	12	108288044	108339341	q23.3
ENSG00000197982	0.58353	4.1884	14.4665	0.000142672	0.02397	up	C1orf122	chromosome 1 open reading frame 122 [Source:HGNC Symbol;Acc:HGNC:24789]	1	37806979	37809454	p34.3
ENSG00000265972	0.37908	7.95742	13.1891	0.000281582	0.03378	up	TXNIP	thioredoxin interacting protein [Source:HGNC Symbol;Acc:HGNC:16952]	1	145992435	145996600	q21.1
ENSG00000169403	0.377086	7.82736	13.6206	0.000223719	0.03015	up	PTAFR	platelet activating factor receptor [Source:HGNC Symbol;Acc:HGNC:9582]	1	28147166	28193936	p35.3
ENSG00000019582	0.371882	11.0139	12.2126	0.000474668	0.04365	up	CD74	CD74 molecule [Source:HGNC Symbol;Acc:HGNC:1697]	5	150401637	150412929	q33.1
ENSG00000188021	0.359082	6.07303	12.459	0.000415972	0.04191	up	UBQLN2	ubiquilin 2 [Source:HGNC Symbol;Acc:HGNC:12509]	X	56563639	56567868	p11.21
ENSG00000096060	0.339551	8.01123	12.0977	0.000504851	0.0453	up	FKBP5	FK506 binding protein 5 [Source:HGNC Symbol;Acc:HGNC:3721]	6	35573585	35728583	p21.31
ENSG00000163110	0.314947	6.9517	12.4312	0.000422213	0.04191	up	PDLIM5	PDZ and LIM domain 5 [Source:HGNC Symbol;Acc:HGNC:17468]	4	94451857	94668227	q22.3
ENSG00000108518	0.311954	9.01415	11.8797	0.000567505	0.04941	up	PFN1	profilin 1 [Source:HGNC Symbol;Acc:HGNC:8881]	17	4945652	4949061	p13.2
ENSG00000152795	-0.333505	6.977	12.3302	0.000445687	0.04259	down	HNRNPDL	heterogeneous nuclear ribonucleoprotein D like [Source:HGNC Symbol;Acc:HGNC:5037]	4	82422564	82430408	q21.22
ENSG00000147162	-0.418548	7.54113	13.7632	0.000207357	0.0288	down	OGT	O-linked N-acetylglucosamine (GlcNAc) transferase [Source:HGNC Symbol;Acc:HGNC:8127]	X	71533083	71575897	q13.1
ENSG00000174227	-0.434363	5.23598	13.8808	0.000194783	0.02791	down	PIGG	phosphatidylinositol glycan anchor biosynthesis class G [Source:HGNC Symbol;Acc:HGNC:25985]	4	499210	540196	p16.3
ENSG00000100941	-0.443017	6.27288	15.5182	8.17165e-05	0.01524	down	PNN	pinin, desmosome associated protein [Source:HGNC Symbol;Acc:HGNC:9162]	14	39175183	39183218	q21.1
ENSG00000253522	-0.505016	5.44687	12.7431	0.000357334	0.0386	down	MIR3142HG	MIR3142 host gene [Source:HGNC Symbol;Acc:HGNC:51944]	5	160468268	160487426	q33.3
ENSG00000163660	-0.525792	7.32082	13.6387	0.000221568	0.03015	down	CCNL1	cyclin L1 [Source:HGNC Symbol;Acc:HGNC:20569]	3	157146508	157160760	q25.31
ENSG00000007392	-0.552299	4.20551	13.7324	0.000210786	0.02898	down	LUC7L	LUC7 like [Source:HGNC Symbol;Acc:HGNC:6723]	16	188969	229463	p13.3
ENSG00000267121	-0.616548	4.99566	13.41	0.000250288	0.03214	down			17	45190931	45222222	q21.31
ENSG00000228526	-0.624169	4.01165	12.405	0.000428197	0.04193	down	MIR34A	microRNA 34a [Source:HGNC Symbol;Acc:HGNC:31635]	1	9148011	9196983	p36.22
ENSG00000181045	-0.633613	6.38076	12.7832	0.000349747	0.03821	down	SLC26A11	solute carrier family 26 member 11 [Source:HGNC Symbol;Acc:HGNC:14471]	17	80219699	80253500	q25.3
ENSG00000224660	-0.651848	3.88316	15.8111	6.99922e-05	0.01381	down	SH3BP5-AS1	SH3BP5 antisense RNA 1 [Source:HGNC Symbol;Acc:HGNC:44501]	3	15254184	15264493	p25.1
ENSG00000077458	-0.663604	3.58932	12.6148	0.000382696	0.04038	down	FAM76B	family with sequence similarity 76 member B [Source:HGNC Symbol;Acc:HGNC:28492]	11	95768942	95790409	q21
ENSG00000228486	-0.66853	4.9818	17.3046	3.18416e-05	0.008667	down	LINC01125	long intergenic non-protein coding RNA 1125 [Source:HGNC Symbol;Acc:HGNC:49272]	2	97664217	97703064	q11.2
ENSG00000206573	-0.719641	3.38243	14.8913	0.00011389	0.0204	down	THUMPD3-AS1	THUMPD3 antisense RNA 1 [Source:HGNC Symbol;Acc:HGNC:44478]	3	9349689	9398579	p25.3
ENSG00000175265	-0.787174	3.13413	12.6921	0.000367209	0.03904	down	GOLGA8A	golgin A8 family member A [Source:HGNC Symbol;Acc:HGNC:31972]	15	34379068	34437466	q14
ENSG00000234420	-0.806765	2.98991	14.358	0.000151137	0.02411	down	ZNF37BP	zinc finger protein 37B, pseudogene [Source:HGNC Symbol;Acc:HGNC:13103]	10	42513510	42552822	q11.21
ENSG00000154874	-0.846984	2.20552	13.1798	0.000282978	0.03378	down	CCDC144B	coiled-coil domain containing 144B (pseudogene) [Source:HGNC Symbol;Acc:HGNC:26704]	17	18537800	18625617	p11.2
ENSG00000147180	-0.854411	2.11472	12.2881	0.000455848	0.04259	down	ZNF711	zinc finger protein 711 [Source:HGNC Symbol;Acc:HGNC:13128]	X	85244032	85273362	q21.1
ENSG00000099999	-0.866591	1.61377	11.8477	0.000577321	0.04942	down	RNF215	ring finger protein 215 [Source:HGNC Symbol;Acc:HGNC:33434]	22	30368811	30421771	q12.2
ENSG00000037042	-0.897282	2.0914	13.5803	0.00022857	0.0305	down	TUBG2	tubulin gamma 2 [Source:HGNC Symbol;Acc:HGNC:12419]	17	42659305	42667006	q21.2
ENSG00000270069	-0.928354	2.97242	12.3294	0.000445875	0.04259	down	MIR222HG	MIR222 host gene [Source:HGNC Symbol;Acc:HGNC:49555]	X	45745211	45770274	p11.3
ENSG00000270055	-0.986001	1.28596	13.4103	0.000250242	0.03214	down			15	30487963	30490313	q13.2
ENSG00000189007	-1.00584	2.50022	13.345	0.000259115	0.03238	down	ADAT2	adenosine deaminase, tRNA specific 2 [Source:HGNC Symbol;Acc:HGNC:21172]	6	143422832	143450673	q24.2
ENSG00000266714	-1.06982	1.76538	12.8708	0.000333748	0.03723	down	MYO15B	myosin XVB [Source:HGNC Symbol;Acc:HGNC:14083]	17	75588058	75626501	q25.1
ENSG00000198467	-1.08696	1.62559	12.5679	0.00039242	0.04057	down	TPM2	tropomyosin 2 (beta) [Source:HGNC Symbol;Acc:HGNC:12011]	9	35681992	35691020	p13.3
ENSG00000223705	-1.1087	1.95242	17.8357	2.40829e-05	0.007125	down	NSUN5P1	NOP2/Sun RNA methyltransferase family member 5 pseudogene 1 [Source:HGNC Symbol;Acc:HGNC:19146]	7	75410322	75416787	q11.23
ENSG00000215252	-1.12472	2.00222	11.8717	0.000569938	0.04941	down	GOLGA8B	golgin A8 family member B [Source:HGNC Symbol;Acc:HGNC:31973]	15	34525207	34588503	q14
ENSG00000138834	-1.16458	3.05946	17.1557	3.44376e-05	0.008843	down	MAPK8IP3	mitogen-activated protein kinase 8 interacting protein 3 [Source:HGNC Symbol;Acc:HGNC:6884]	16	1706183	1770317	p13.3
ENSG00000196696	-1.21355	1.0806	16.6286	4.54594e-05	0.01011	down		pyridoxal dependent decarboxylase domain containing 2, pseudogene [Source:EntrezGene;Acc:283970]	16	69976297	70065948	q22.1
ENSG00000212694	-1.24263	0.669796	13.3435	0.000259326	0.03238	down	LINC01089	long intergenic non-protein coding RNA 1089 [Source:HGNC Symbol;Acc:HGNC:27886]	12	121795267	121803906	q24.31
ENSG00000205517	-1.32733	0.906921	12.7766	0.000350977	0.03821	down	RGL3	ral guanine nucleotide dissociation stimulator like 3 [Source:HGNC Symbol;Acc:HGNC:30282]	19	11384341	11419342	p13.2
ENSG00000154134	-1.32754	1.10262	18.3456	1.84241e-05	0.006116	down	ROBO3	roundabout guidance receptor 3 [Source:HGNC Symbol;Acc:HGNC:13433]	11	124865386	124881470	q24.2
ENSG00000169682	-1.33586	0.167047	11.9012	0.000560983	0.04926	down	SPNS1	sphingolipid transporter 1 (putative) [Source:HGNC Symbol;Acc:HGNC:30621]	16	28974221	28984548	p11.2
ENSG00000273151	-1.35556	0.628052	13.8194	0.000201248	0.02824	down			7	879790	886547	p22.3
ENSG00000005379	-1.36704	0.447099	14.693	0.000126516	0.0218	down	TSPOAP1	TSPO associated protein 1 [Source:HGNC Symbol;Acc:HGNC:16831]	17	58301228	58328760	q22
ENSG00000140398	-1.50536	0.353944	17.0176	3.70353e-05	0.009165	down	NEIL1	nei like DNA glycosylase 1 [Source:HGNC Symbol;Acc:HGNC:18448]	15	75346955	75357114	q24.2
ENSG00000188004	-1.52539	0.899593	16.3576	5.24455e-05	0.01081	down	C1orf204	chromosome 1 open reading frame 204 [Source:HGNC Symbol;Acc:HGNC:27647]	1	159834474	159855347	q23.2
ENSG00000167702	-1.57812	-0.358013	14.9103	0.000112749	0.0204	down	KIFC2	kinesin family member C2 [Source:HGNC Symbol;Acc:HGNC:29530]	8	144466043	144474202	q24.3
ENSG00000100918	-1.76729	0.0130267	12.0102	0.000529107	0.04676	down	REC8	REC8 meiotic recombination protein [Source:HGNC Symbol;Acc:HGNC:16879]	14	24171853	24180257	q12
ENSG00000197992	-1.83319	-0.034669	14.4185	0.000146357	0.02411	down	CLEC9A	C-type lectin domain family 9 member A [Source:HGNC Symbol;Acc:HGNC:26705]	12	10030677	10066027	p13.2
ENSG00000138316	-2.12024	0.745835	12.7045	0.000364773	0.03904	down	ADAMTS14	ADAM metallopeptidase with thrombospondin type 1 motif 14 [Source:HGNC Symbol;Acc:HGNC:14899]	10	70672803	70762441	q22.1
ENSG00000182109	-2.22073	-0.338893	14.1085	0.000172562	0.02609	down			1	39522280	39546187	p34.3
ENSG00000260261	-2.51678	-0.496456	16.7008	4.37623e-05	0.009946	down			3	195949188	195952695	q29
