# Supplementary material for: Tri-mannose grafting of chitosan nanocarriers remodels the macrophage response to bacterial infection
Source: J Nanobiotechnology. 2019 Jan 25;17:15. doi: 10.1186/s12951-018-0439-x (PMC6346558; doi:10.1186/s12951-018-0439-x)
Supplement: Supplementary file 9 — Additional file 9: Table S5. GO enrichment of genes differentially expressed by both chitosan NCs and tri-mannose-grafted chitosan NCs. p-value < 0.05. [file 12951_2018_439_MOESM9_ESM.xlsx]

## Sheet: GO analysis
Term	P-value	Adjusted P-value	Log pvalue	Old P-value	Old Adjusted P-value	Z-score	Combined Score	Genes
chronic inflammatory response (GO:0002544)	9.64909e-15	6.82673e-12	14.0155	1.30117e-13	9.15091e-11	-3.71622	119.93	CCL23;CD40;CXCL8;CCL20;TNFRSF9;LY75;FPR3;CXCL3;TNF;NFKB1;IL6;CCL7;CCL5;CCL4;CCL2;CCR7
inflammatory response to wounding (GO:0090594)	9.64909e-15	6.82673e-12	14.0155	1.30117e-13	9.15091e-11	-3.7139	119.855	CCL23;CD40;CXCL8;CCL20;TNFRSF9;LY75;FPR3;CXCL3;TNF;NFKB1;IL6;CCL7;CCL5;CCL4;CCL2;CCR7
inflammatory response (GO:0006954)	9.64909e-15	6.82673e-12	14.0155	1.30117e-13	9.15091e-11	-3.71216	119.799	CCL23;CD40;CXCL8;CCL20;TNFRSF9;LY75;FPR3;CXCL3;TNF;NFKB1;IL6;CCL7;CCL5;CCL4;CCL2;CCR7
acute inflammatory response (GO:0002526)	1.03947e-14	6.82673e-12	13.9832	1.39336e-13	9.15091e-11	-3.7311	120.132	CCL23;CD40;CXCL8;CCL20;TNFRSF9;LY75;FPR3;CXCL3;TNF;NFKB1;IL6;CCL7;CCL5;CCL4;CCL2;CCR7
neutrophil chemotaxis (GO:0030593)	7.7893e-12	4.0925e-09	11.1085	8.40841e-11	4.41778e-08	-2.82184	72.1778	CCL23;CXCL8;CCL7;CCL20;CCL5;CCL4;PDE4B;CCL2;CXCL3
chemokine (C-X-C motif) ligand 12 signaling pathway (GO:0038146)	1.21292e-10	2.27595e-08	9.91617	1.0147e-09	1.904e-07	-2.50927	57.2937	CCL23;CXCL8;CCL7;CCL20;CCL5;CCL4;CCL2;CXCL3
C-X-C chemokine receptor CXCR4 signaling pathway (GO:0038159)	1.21292e-10	2.27595e-08	9.91617	1.0147e-09	1.904e-07	-2.50211	57.1302	CCL23;CXCL8;CCL7;CCL20;CCL5;CCL4;CCL2;CXCL3
chemokine (C-C motif) ligand 2 signaling pathway (GO:0038148)	1.21292e-10	2.27595e-08	9.91617	1.0147e-09	1.904e-07	-2.50063	57.0965	CCL23;CXCL8;CCL7;CCL20;CCL5;CCL4;CCL2;CXCL3
C-C chemokine receptor CCR4 signaling pathway (GO:0038152)	1.21292e-10	2.27595e-08	9.91617	1.0147e-09	1.904e-07	-2.50037	57.0904	CCL23;CXCL8;CCL7;CCL20;CCL5;CCL4;CCL2;CXCL3
chemokine (C-C motif) ligand 21 signaling pathway (GO:0038116)	1.21292e-10	2.27595e-08	9.91617	1.0147e-09	1.904e-07	-2.49645	57.0009	CCL23;CXCL8;CCL7;CCL20;CCL5;CCL4;CCL2;CXCL3
C-C chemokine receptor CCR7 signaling pathway (GO:0038118)	1.21292e-10	2.27595e-08	9.91617	1.0147e-09	1.904e-07	-2.49372	56.9387	CCL23;CXCL8;CCL7;CCL20;CCL5;CCL4;CCL2;CXCL3
chemokine (C-C motif) ligand 19 signaling pathway (GO:0038115)	1.21292e-10	2.27595e-08	9.91617	1.0147e-09	1.904e-07	-2.49101	56.8769	CCL23;CXCL8;CCL7;CCL20;CCL5;CCL4;CCL2;CXCL3
chemokine (C-C motif) ligand 5 signaling pathway (GO:0035689)	1.21292e-10	2.27595e-08	9.91617	1.0147e-09	1.904e-07	-2.49029	56.8604	CCL23;CXCL8;CCL7;CCL20;CCL5;CCL4;CCL2;CXCL3
C-C chemokine receptor CCR2 signaling pathway (GO:0038150)	1.21292e-10	2.27595e-08	9.91617	1.0147e-09	1.904e-07	-2.48913	56.8338	CCL23;CXCL8;CCL7;CCL20;CCL5;CCL4;CCL2;CXCL3
thrombopoietin-mediated signaling pathway (GO:0038163)	1.69846e-10	2.97457e-08	9.76994	1.34934e-09	2.36315e-07	-2.48759	55.9611	CCL23;CXCL8;CCL7;CCL20;CCL5;CCL4;CCL2;CXCL3
cellular response to interleukin-1 (GO:0071347)	7.48191e-10	1.22844e-07	9.12599	4.50757e-09	7.40086e-07	-2.86231	60.1468	CCL23;CXCL8;CCL7;CCL20;CCL5;CCL4;CCL2;CCR7;NFKB1
monocyte chemotaxis (GO:0002548)	1.10322e-09	1.7048e-07	8.95734	7.7669e-09	1.13354e-06	-2.41318	49.7718	CCL23;IL6;CCL7;CCL20;CCL5;CCL4;CCL2
cellular response to lipopolysaccharide (GO:0071222)	1.28351e-09	1.87322e-07	8.8916	7.20872e-09	1.11396e-06	-3.2911	67.3808	CYP27B1;IL6;CD40;CXCL8;TNFRSF9;TNIP3;PDE4B;CCL2;CXCL3;NFKB1
lipopolysaccharide-mediated signaling pathway (GO:0031663)	2.07005e-09	2.86212e-07	8.68402	1.17968e-08	1.63107e-06	-2.83693	56.7263	IL6;CXCL8;TNIP3;CCL5;PDE4B;CCL2;TNF;NFKB1
cellular response to interferon-gamma (GO:0071346)	8.36132e-09	1.09826e-06	8.07773	4.09601e-08	5.38011e-06	-2.72032	50.597	CYP27B1;CCL23;CCL7;CCL20;CCL5;CCL4;CCL2;CCR7
tumor necrosis factor-mediated signaling pathway (GO:0033209)	1.27937e-08	1.60043e-06	7.893	6.42217e-08	8.03383e-06	-4.14256	75.2881	CCL23;CD40;IL6;CXCL8;CCL7;CCL20;TNFRSF9;CCL5;CCL4;CCL2;TNF;BIRC3
chemokine-mediated signaling pathway (GO:0070098)	3.54192e-08	4.22938e-06	7.45076	1.52647e-07	1.82274e-05	-3.03409	52.0529	CCL23;IL6;CXCL8;CCL7;CCL20;CCL5;CCL4;CCL2;CXCL3
positive regulation of ERK1 and ERK2 cascade via TNFSF11-mediated signaling (GO:0071848)	7.25386e-08	8.28517e-06	7.13943	2.9711e-07	3.39351e-05	-3.30702	54.3646	CCL23;CCL7;CCL20;CCL5;CCL4;CCL2;CCR7;TNF;SCIMP
cellular response to tumor necrosis factor (GO:0071356)	7.96982e-08	8.72364e-06	7.09855	3.18653e-07	3.48792e-05	-2.97141	48.5677	CCL23;CXCL8;CCL7;CCL20;CCL5;CCL4;CCL2;CCR7
positive regulation of ERK1 and ERK2 cascade (GO:0070374)	9.61481e-08	1.01032e-05	7.01706	3.99147e-07	4.10292e-05	-3.72634	60.2078	CCL23;IL6;CCL7;CCL20;CCL5;CCL4;CCL2;CCR7;TNF;SCIMP
interleukin-1-mediated signaling pathway (GO:0070498)	1.0143e-07	1.02483e-05	6.99383	4.06075e-07	4.10292e-05	-3.21047	51.701	CCL23;IL6;CXCL8;CCL7;CCL20;CCL5;CCL4;CCL2;NFKB1
positive regulation of natural killer cell chemotaxis (GO:2000503)	8.01238e-07	7.79575e-05	6.09624	3.55133e-06	0.000345531	-3.11254	43.6911	IL6;CCL7;CCL5;CCL4
cellular response to catecholamine stimulus (GO:0071870)	1.77538e-06	0.000162653	5.75071	6.61585e-06	0.000599304	-3.02016	39.9915	NR4A3;CCL5;CCL2;TNF
positive regulation of guanyl-nucleotide exchange factor activity (GO:1905099)	1.79557e-06	0.000162653	5.7458	5.57205e-06	0.000522778	-2.94691	38.9882	CCL23;CD40;CCL7;CCL20;CCL5;CCL4;CCL2
cellular response to vitamin D (GO:0071305)	2.78928e-06	0.000244248	5.55451	9.52763e-06	0.000834303	-2.73439	34.9722	CYP27B1;CCL5;CCL2;TNF
activation of GTPase activity (GO:0090630)	3.96172e-06	0.000335724	5.40212	1.21575e-05	0.00103025	-3.43354	42.7093	CCL23;CD40;CCL7;CCL20;CCL5;CCL4;CCL2;CCR7
helper T cell diapedesis (GO:0035685)	4.31127e-06	0.000353928	5.3654	2.08001e-05	0.00170756	-1.86584	23.0511	CCL20;CCL2;MYO1G
interferon-gamma-mediated signaling pathway (GO:0060333)	9.16736e-06	0.000729777	5.03776	2.68412e-05	0.00213672	-3.63992	42.2225	CCL23;IL6;CCL7;CCL20;IRF4;CCL5;CCL4;CCL2
cell chemotaxis to fibroblast growth factor (GO:0035766)	1.65629e-05	0.000963059	4.78086	4.16433e-05	0.00264664	-2.75376	30.3143	CXCL8;CCL20;CCL5;CCL2;FPR3
positive regulation of GTPase activity (GO:0043547)	1.68421e-05	0.000963059	4.7736	4.5322e-05	0.00264664	-3.2033	35.2095	CCL23;CD40;CCL7;CCL20;CCL5;CCL4;CCL2
cellular response to nicotine (GO:0071316)	1.7358e-05	0.000963059	4.7605	4.47685e-05	0.00264664	-2.76472	30.3054	CCL5;CCL2;TNF;NFKB1
positive regulation of vascular smooth muscle cell proliferation (GO:1904707)	1.7358e-05	0.000963059	4.7605	4.47685e-05	0.00264664	-2.28977	25.0992	IL6;NR4A3;CCL5;TNF
positive regulation of activation of Janus kinase activity (GO:0010536)	2.45146e-05	0.000963059	4.61058	6.15686e-05	0.00264664	-3.1529	33.472	IL6;CD80;CCL5;IL12B;CCR7;TNF
cellular response to strigolactone (GO:1902348)	2.66056e-05	0.000963059	4.57503	7.72627e-05	0.00264664	-2.8856	30.398	CCL5;CCL2;TNF
cellular response to dehydroepiandrosterone (GO:1903495)	2.66056e-05	0.000963059	4.57503	7.72627e-05	0.00264664	-2.83283	29.8421	CCL5;CCL2;TNF
cellular response to resveratrol (GO:1904639)	2.66056e-05	0.000963059	4.57503	7.72627e-05	0.00264664	-2.78425	29.3303	CCL5;CCL2;TNF
cellular response to dinitrophenol (GO:1904642)	2.66056e-05	0.000963059	4.57503	7.72627e-05	0.00264664	-2.76781	29.1572	CCL5;CCL2;TNF
cellular response to rotenone (GO:1904648)	2.66056e-05	0.000963059	4.57503	7.72627e-05	0.00264664	-2.76373	29.1142	CCL5;CCL2;TNF
cellular response to serotonin (GO:1904015)	2.66056e-05	0.000963059	4.57503	7.72627e-05	0.00264664	-2.74907	28.9598	CCL5;CCL2;TNF
cellular response to salicylic acid stimulus (GO:0071446)	2.66056e-05	0.000963059	4.57503	7.72627e-05	0.00264664	-2.74355	28.9017	CCL5;CCL2;TNF
cellular response to thapsigargin (GO:1904579)	2.66056e-05	0.000963059	4.57503	7.72627e-05	0.00264664	-2.73164	28.7761	CCL5;CCL2;TNF
cellular response to vitamin E (GO:0071306)	2.66056e-05	0.000963059	4.57503	7.72627e-05	0.00264664	-2.71452	28.5958	CCL5;CCL2;TNF
cellular response to polycyclic arene (GO:1903166)	2.66056e-05	0.000963059	4.57503	7.72627e-05	0.00264664	-2.70705	28.5171	CCL5;CCL2;TNF
cellular response to 17alpha-ethynylestradiol (GO:1904487)	2.66056e-05	0.000963059	4.57503	7.72627e-05	0.00264664	-2.686	28.2953	CCL5;CCL2;TNF
cellular response to erythromycin (GO:0072743)	2.66056e-05	0.000963059	4.57503	7.72627e-05	0.00264664	-2.67095	28.1369	CCL5;CCL2;TNF
cellular response to curcumin (GO:1904644)	2.66056e-05	0.000963059	4.57503	7.72627e-05	0.00264664	-2.66402	28.0638	CCL5;CCL2;TNF
cellular response to plumbagin (GO:1902709)	2.66056e-05	0.000963059	4.57503	7.72627e-05	0.00264664	-2.66208	28.0434	CCL5;CCL2;TNF
cellular response to papulacandin B (GO:0072731)	2.66056e-05	0.000963059	4.57503	7.72627e-05	0.00264664	-2.66085	28.0304	CCL5;CCL2;TNF
cellular response to bisphenol A (GO:1903926)	2.66056e-05	0.000963059	4.57503	7.72627e-05	0.00264664	-2.65777	27.998	CCL5;CCL2;TNF
cellular response to phenylpropanoid (GO:1905546)	2.66056e-05	0.000963059	4.57503	7.72627e-05	0.00264664	-2.63891	27.7993	CCL5;CCL2;TNF
cellular response to hesperadin (GO:0072763)	2.66056e-05	0.000963059	4.57503	7.72627e-05	0.00264664	-2.63891	27.7993	CCL5;CCL2;TNF
cellular response to wortmannin (GO:1904568)	2.66056e-05	0.000963059	4.57503	7.72627e-05	0.00264664	-2.6254	27.657	CCL5;CCL2;TNF
cellular response to trichodermin (GO:0072744)	2.66056e-05	0.000963059	4.57503	7.72627e-05	0.00264664	-2.60068	27.3965	CCL5;CCL2;TNF
cellular response to benzoic acid (GO:0071319)	2.66056e-05	0.000963059	4.57503	7.72627e-05	0.00264664	-2.56821	27.0545	CCL5;CCL2;TNF
cellular response to 3,3',4,4',5-pentachlorobiphenyl (GO:1904611)	2.66056e-05	0.000963059	4.57503	7.72627e-05	0.00264664	-2.55476	26.9129	CCL5;CCL2;TNF
cellular response to biphenyl (GO:1904615)	2.66056e-05	0.000963059	4.57503	7.72627e-05	0.00264664	-2.54283	26.7872	CCL5;CCL2;TNF
cellular response to cyclopentenone (GO:0071410)	2.66056e-05	0.000963059	4.57503	7.72627e-05	0.00264664	-2.5079	26.4192	CCL5;CCL2;TNF
cellular response to 2,3,7,8-tetrachlorodibenzodioxine (GO:1904613)	2.66056e-05	0.000963059	4.57503	7.72627e-05	0.00264664	-2.50752	26.4152	CCL5;CCL2;TNF
cellular response to differentiation-inducing factor 1 (GO:1903014)	2.66056e-05	0.000963059	4.57503	7.72627e-05	0.00264664	-2.50621	26.4014	CCL5;CCL2;TNF
cellular response to cycloalkane (GO:0071408)	2.66056e-05	0.000963059	4.57503	7.72627e-05	0.00264664	-2.42998	25.5983	CCL5;CCL2;TNF
positive regulation of cell adhesion (GO:0045785)	3.18721e-05	0.000963059	4.49659	7.64713e-05	0.00264664	-2.57218	26.6317	CCL5;IL12B;CCR7;TNF
cellular response to dsDNA (GO:1990786)	3.44604e-05	0.000963059	4.46268	9.47027e-05	0.00264664	-2.84497	29.234	CCL5;CCL2;TNF
cellular response to latrunculin B (GO:1903957)	3.44604e-05	0.000963059	4.46268	9.47027e-05	0.00264664	-2.83398	29.1211	CCL5;CCL2;TNF
cellular response to cordycepin (GO:1904310)	3.44604e-05	0.000963059	4.46268	9.47027e-05	0.00264664	-2.82504	29.0293	CCL5;CCL2;TNF
cellular response to miconazole (GO:1905308)	3.44604e-05	0.000963059	4.46268	9.47027e-05	0.00264664	-2.81966	28.974	CCL5;CCL2;TNF
cellular response to antimycin A (GO:0072745)	3.44604e-05	0.000963059	4.46268	9.47027e-05	0.00264664	-2.79602	28.7311	CCL5;CCL2;TNF
cellular response to desipramine (GO:1904308)	3.44604e-05	0.000963059	4.46268	9.47027e-05	0.00264664	-2.76322	28.394	CCL5;CCL2;TNF
cellular response to haloperidol (GO:1905120)	3.44604e-05	0.000963059	4.46268	9.47027e-05	0.00264664	-2.76304	28.3922	CCL5;CCL2;TNF
cellular response to cycloheximide (GO:0071409)	3.44604e-05	0.000963059	4.46268	9.47027e-05	0.00264664	-2.74052	28.1608	CCL5;CCL2;TNF
cellular response to cobalamin (GO:0071297)	3.44604e-05	0.000963059	4.46268	9.47027e-05	0.00264664	-2.73493	28.1033	CCL5;CCL2;TNF
cellular response to indolebutyric acid stimulus (GO:0071366)	3.44604e-05	0.000963059	4.46268	9.47027e-05	0.00264664	-2.72813	28.0335	CCL5;CCL2;TNF
cellular response to acadesine (GO:1904102)	3.44604e-05	0.000963059	4.46268	9.47027e-05	0.00264664	-2.70152	27.76	CCL5;CCL2;TNF
cellular response to cytochalasin B (GO:0072749)	3.44604e-05	0.000963059	4.46268	9.47027e-05	0.00264664	-2.69945	27.7388	CCL5;CCL2;TNF
cellular response to thiabendazole (GO:0072713)	3.44604e-05	0.000963059	4.46268	9.47027e-05	0.00264664	-2.68721	27.613	CCL5;CCL2;TNF
cellular response to 4-nitroquinoline N-oxide (GO:0072725)	3.44604e-05	0.000963059	4.46268	9.47027e-05	0.00264664	-2.68656	27.6063	CCL5;CCL2;TNF
cellular response to chloroquine (GO:1902350)	3.44604e-05	0.000963059	4.46268	9.47027e-05	0.00264664	-2.67961	27.5349	CCL5;CCL2;TNF
cellular response to vitamin B1 (GO:0071301)	3.44604e-05	0.000963059	4.46268	9.47027e-05	0.00264664	-2.67679	27.5058	CCL5;CCL2;TNF
cellular response to CCCP (GO:0072727)	3.44604e-05	0.000963059	4.46268	9.47027e-05	0.00264664	-2.66948	27.4308	CCL5;CCL2;TNF
cellular response to pyrimidine ribonucleotide (GO:1905835)	3.44604e-05	0.000963059	4.46268	9.47027e-05	0.00264664	-2.65316	27.263	CCL5;CCL2;TNF
cellular response to dextromethorphan (GO:1904559)	3.44604e-05	0.000963059	4.46268	9.47027e-05	0.00264664	-2.63538	27.0804	CCL5;CCL2;TNF
cellular response to diphenidol (GO:1904561)	3.44604e-05	0.000963059	4.46268	9.47027e-05	0.00264664	-2.62825	27.0071	CCL5;CCL2;TNF
cellular response to nocodazole (GO:1904403)	3.44604e-05	0.000963059	4.46268	9.47027e-05	0.00264664	-2.61853	26.9072	CCL5;CCL2;TNF
cellular response to vitamin B2 (GO:0071302)	3.44604e-05	0.000963059	4.46268	9.47027e-05	0.00264664	-2.61436	26.8643	CCL5;CCL2;TNF
cellular response to amiloride (GO:0036254)	3.44604e-05	0.000963059	4.46268	9.47027e-05	0.00264664	-2.61255	26.8458	CCL5;CCL2;TNF
cellular response to latrunculin A (GO:1904805)	3.44604e-05	0.000963059	4.46268	9.47027e-05	0.00264664	-2.60106	26.7277	CCL5;CCL2;TNF
cellular response to amitrole (GO:0072723)	3.44604e-05	0.000963059	4.46268	9.47027e-05	0.00264664	-2.60001	26.7169	CCL5;CCL2;TNF
cellular response to bile acid (GO:1903413)	3.44604e-05	0.000963059	4.46268	9.47027e-05	0.00264664	-2.58716	26.5849	CCL5;CCL2;TNF
cellular response to puromycin (GO:1905795)	3.44604e-05	0.000963059	4.46268	9.47027e-05	0.00264664	-2.57074	26.4161	CCL5;CCL2;TNF
cellular response to carbendazim (GO:0072762)	3.44604e-05	0.000963059	4.46268	9.47027e-05	0.00264664	-2.5308	26.0058	CCL5;CCL2;TNF
cellular response to methotrexate (GO:0071414)	4.36978e-05	0.00105316	4.35954	0.000114525	0.00276015	-2.89945	29.1053	CCL5;CCL2;TNF
cellular response to dsRNA (GO:0071359)	4.36978e-05	0.00105316	4.35954	0.000114525	0.00276015	-2.88776	28.9879	CCL5;CCL2;TNF
cellular response to biotin (GO:0071296)	4.36978e-05	0.00105316	4.35954	0.000114525	0.00276015	-2.80877	28.195	CCL5;CCL2;TNF
cellular response to rapamycin (GO:0072752)	4.36978e-05	0.00105316	4.35954	0.000114525	0.00276015	-2.80011	28.1081	CCL5;CCL2;TNF
cellular response to capsazepine (GO:0072761)	4.36978e-05	0.00105316	4.35954	0.000114525	0.00276015	-2.78743	27.9808	CCL5;CCL2;TNF
cellular response to brefeldin A (GO:0071238)	4.36978e-05	0.00105316	4.35954	0.000114525	0.00276015	-2.7587	27.6924	CCL5;CCL2;TNF
cellular response to purine-containing compound (GO:0071415)	4.36978e-05	0.00105316	4.35954	0.000114525	0.00276015	-2.73603	27.4648	CCL5;CCL2;TNF
cellular response to mycophenolic acid (GO:0071506)	4.36978e-05	0.00105316	4.35954	0.000114525	0.00276015	-2.73409	27.4454	CCL5;CCL2;TNF
cellular response to sterol (GO:0036315)	4.36978e-05	0.00105316	4.35954	0.000114525	0.00276015	-2.58589	25.9577	CCL5;CCL2;TNF
cellular response to vitamin B6 (GO:0071304)	4.36978e-05	0.00105316	4.35954	0.000114525	0.00276015	-2.50953	25.1912	CCL5;CCL2;TNF
cellular response to benomyl (GO:0072755)	4.36978e-05	0.00105316	4.35954	0.000114525	0.00276015	-2.49142	25.0094	CCL5;CCL2;TNF
cellular response to isoquinoline alkaloid (GO:0071317)	4.36978e-05	0.00105316	4.35954	0.000114525	0.00276015	-2.31228	23.2112	CCL5;CCL2;TNF
cellular response to tropane (GO:0071416)	4.36978e-05	0.00105316	4.35954	0.000114525	0.00276015	-2.26762	22.7628	CCL5;CCL2;TNF
cellular response to folic acid (GO:0071231)	4.36978e-05	0.00105316	4.35954	0.000114525	0.00276015	-2.23365	22.4219	CCL5;CCL2;TNF
cellular response to tetrahydrofolate (GO:1904482)	4.36978e-05	0.00105316	4.35954	0.000114525	0.00276015	-2.20525	22.1367	CCL5;CCL2;TNF
cellular response to trichostatin A (GO:0035984)	5.4422e-05	0.0012997	4.26423	0.000136867	0.00326862	-2.93534	28.8213	CCL5;CCL2;TNF
cellular response to testosterone stimulus (GO:0071394)	6.67353e-05	0.0015794	4.17564	0.000161863	0.00383076	-2.37891	22.8727	CCL5;CCL2;TNF
cellular calcium ion homeostasis (GO:0006874)	7.91223e-05	0.00185584	4.1017	0.000176644	0.00414324	-2.55895	24.168	CYP27B1;CCL23;CD40;CCL7;CCL5
cellular response to camptothecin (GO:0072757)	8.07387e-05	0.001877	4.09292	0.000189647	0.00440888	-2.33699	22.0245	CCL5;CCL2;TNF
response to lipopolysaccharide (GO:0032496)	8.81768e-05	0.00203193	4.05465	0.000195431	0.00450348	-2.512	23.4524	CYP27B1;CD40;CXCL8;TNFRSF9;CXCL3
cellular response to indole-3-methanol (GO:0071681)	9.65314e-05	0.00214905	4.01533	0.000220349	0.00486435	-2.51387	23.2424	CCL5;CCL2;TNF
cellular response to cocaine (GO:0071314)	9.65314e-05	0.00214905	4.01533	0.000220349	0.00486435	-2.33187	21.5596	CCL5;CCL2;TNF
cellular response to staurosporine (GO:0072734)	9.65314e-05	0.00214905	4.01533	0.000220349	0.00486435	-2.07785	19.211	CCL5;CCL2;TNF
cellular response to cGMP (GO:0071321)	9.65314e-05	0.00214905	4.01533	0.000220349	0.00486435	-2.04647	18.9209	CCL5;CCL2;TNF
positive regulation of cell-substrate adhesion (GO:0010811)	0.000100505	0.0022187	3.99781	0.000215108	0.00486435	-2.38734	21.9762	CCL5;IL12B;CCR7;TNF
positive regulation of interferon-gamma production (GO:0032729)	0.000109016	0.00238654	3.96251	0.000231668	0.00507159	-2.29215	20.9136	PDE4B;IL12B;CCR7;TNF
cellular response to forskolin (GO:1904322)	0.000114211	0.00245928	3.94229	0.000254096	0.00542692	-2.73367	24.8148	CCL5;CCL2;TNF
cellular response to organic cyclic compound (GO:0071407)	0.000114211	0.00245928	3.94229	0.000254096	0.00542692	-2.4052	21.8331	CCL5;CCL2;TNF
positive regulation of cell-cell adhesion (GO:0022409)	0.000118038	0.00252103	3.92798	0.000249126	0.0054087	-2.44548	22.1181	CCL5;IL12B;CCR7;TNF
protein kinase B signaling (GO:0043491)	0.000133874	0.00283618	3.8733	0.000291015	0.00616529	-2.33331	20.8099	CCL5;CCL2;TNF
positive regulation of tyrosine phosphorylation of STAT protein (GO:0042531)	0.000153084	0.00321721	3.81507	0.000327463	0.00685145	-2.75571	24.2076	IL6;CD40;CD80;CCL5;IL12B
cellular response to leptomycin B (GO:0072750)	0.000155614	0.00321888	3.80795	0.000331227	0.00685145	-2.6106	22.89	CCL5;CCL2;TNF
positive regulation of interleukin-2 biosynthetic process (GO:0045086)	0.000155614	0.00321888	3.80795	0.000331227	0.00685145	-2.29412	20.1152	IRF4;CD80;PDE4B
cellular response to lipoic acid (GO:1903443)	0.000179525	0.0036559	3.74588	0.000374855	0.00757495	-2.63595	22.7356	CCL5;CCL2;TNF
cellular response to ionomycin (GO:1904637)	0.000179525	0.0036559	3.74588	0.000374855	0.00757495	-2.49451	21.5156	CCL5;CCL2;TNF
positive regulation of cell adhesion mediated by integrin (GO:0033630)	0.000183936	0.00371693	3.73533	0.000374336	0.00757495	-2.65193	22.809	CCL5;IL12B;CCR7;TNF
cellular response to histamine (GO:0071420)	0.000205698	0.00412494	3.68677	0.000422015	0.00846286	-2.18003	18.5065	CCL5;CCL2;TNF
positive regulation of NF-kappaB import into nucleus (GO:0042346)	0.000224605	0.00445007	3.64858	0.000496388	0.00980459	-3.43459	28.8545	CD40;IL12B;CCR7;TNF;LITAF;BIRC3
positive regulation of T cell proliferation (GO:0042102)	0.000225298	0.00445007	3.64724	0.000451401	0.00898356	-2.37339	19.9319	IL6;CCL5;CCL2;IL12B
positive regulation of T cell chemotaxis (GO:0010820)	0.000265188	0.00519887	3.57645	0.000527399	0.0103394	-2.26329	18.6383	IL6;CCL20;CCL5
cellular response to ATP (GO:0071318)	0.000334787	0.0064668	3.47523	0.000648282	0.0125223	-2.12206	16.9808	CCL5;CCL2;TNF
positive regulation of neutrophil chemotaxis (GO:0090023)	0.000334787	0.0064668	3.47523	0.000648282	0.0125223	-2.06786	16.547	CXCL8;CCR7;CXCL3
vacuolar calcium ion homeostasis (GO:0007036)	0.000347263	0.00661058	3.45934	0.000674228	0.0128348	-2.38821	19.0231	CCL23;CD40;CCL7;CCL5
Golgi calcium ion homeostasis (GO:0032468)	0.000347263	0.00661058	3.45934	0.000674228	0.0128348	-2.38527	18.9997	CCL23;CD40;CCL7;CCL5
positive regulation of protein kinase B signaling (GO:0051897)	0.000367889	0.00677216	3.43428	0.000711416	0.0133177	-2.53812	20.0708	HIP1;CCR7;HPSE;TXN
positive regulation of apoptotic cell clearance (GO:2000427)	0.00037359	0.00677216	3.4276	0.000714808	0.0133177	-2.0335	16.0491	CCL2;MERTK;TNF
positive regulation of toll-like receptor signaling pathway (GO:0034123)	0.00037359	0.00677216	3.4276	0.000714808	0.0133177	-1.99593	15.7526	CD80;CCL5;BIRC3
positive regulation of activated CD8-positive, alpha-beta T cell apoptotic process (GO:1905404)	0.000373796	0.00677216	3.42737	0.000879434	0.0157161	2.35465	-18.5824	CCL5;IDO1
T cell migration (GO:0072678)	0.000373796	0.00677216	3.42737	0.000879434	0.0157161	3.41214	-26.9279	CCL20;MYO1G
thymocyte migration (GO:0072679)	0.000373796	0.00677216	3.42737	0.000879434	0.0157161	3.58655	-28.3044	CCL20;MYO1G
T cell extravasation (GO:0072683)	0.000373796	0.00677216	3.42737	0.000879434	0.0157161	3.68915	-29.114	CCL20;MYO1G
positive regulation of monocyte chemotaxis (GO:0090026)	0.000415173	0.00741945	3.38177	0.000785532	0.0144307	-2.33423	18.1762	IL6;CCL5;TNF
positive regulation of calcium ion import (GO:0090280)	0.000415173	0.00741945	3.38177	0.000785532	0.0144307	-2.17101	16.9053	CCL5;CCL4;CCL2
positive regulation of activated T cell autonomous cell death (GO:0070241)	0.00052159	0.00889752	3.28267	0.00112652	0.0190928	0.827668	-6.25603	CCL5;IDO1
negative regulation of lipid storage (GO:0010888)	0.00052159	0.00889752	3.28267	0.00112652	0.0190928	0.892184	-6.74369	IL6;TNF
positive regulation of T cell apoptotic process (GO:0070234)	0.00052159	0.00889752	3.28267	0.00112652	0.0190928	0.949417	-7.17629	CCL5;IDO1
positive regulation of activation-induced cell death of T cells (GO:0070237)	0.00052159	0.00889752	3.28267	0.00112652	0.0190928	0.983823	-7.43635	CCL5;IDO1
negative regulation of relaxation of cardiac muscle (GO:1901898)	0.00052159	0.00889752	3.28267	0.00112652	0.0190928	1.27099	-9.60691	TIFAB;PDE4B
negative regulation of lymphocyte apoptotic process (GO:0070229)	0.00052159	0.00889752	3.28267	0.00112652	0.0190928	1.32462	-10.0123	CCR7;MERTK
negative regulation of calcidiol 1-monooxygenase activity (GO:0010956)	0.00052159	0.00889752	3.28267	0.00112652	0.0190928	1.53863	-11.6299	CYP27B1;NFKB1
mitochondrial calcium ion homeostasis (GO:0051560)	0.000537562	0.00911081	3.26957	0.00101347	0.0179891	-2.58063	19.4282	CCL23;CD40;CCL7;CCL5
endoplasmic reticulum calcium ion homeostasis (GO:0032469)	0.00065622	0.0110506	3.18295	0.00122155	0.0205705	-2.51045	18.3991	CCL23;CD40;CCL7;CCL5
positive regulation of vitamin D receptor signaling pathway (GO:0070564)	0.000693163	0.0115249	3.15916	0.00140295	0.0231796	-0.46172	3.35866	CYP27B1;CD80
positive regulation of thymocyte apoptotic process (GO:0070245)	0.000693163	0.0115249	3.15916	0.00140295	0.0231796	0.257616	-1.87396	CCL5;IDO1
detection of lipopolysaccharide (GO:0032497)	0.000722016	0.0119292	3.14145	0.00133605	0.0223555	-2.35695	17.0489	CYP27B1;CD40;TNFRSF9;CXCL3
cellular response to fibroblast growth factor stimulus (GO:0044344)	0.000857368	0.0131836	3.06683	0.00151437	0.024391	-2.38773	16.8613	CXCL8;CCL5;CCL2
positive regulation of cytokine biosynthetic process (GO:0042108)	0.000857368	0.0131836	3.06683	0.00151437	0.024391	-2.21189	15.6196	CCL5;IL12B;TNF
positive regulation of immature T cell proliferation (GO:0033091)	0.000857368	0.0131836	3.06683	0.00151437	0.024391	-2.05837	14.5355	IL6;CCL5;IL12B
positive regulation of T cell homeostatic proliferation (GO:0042103)	0.000857368	0.0131836	3.06683	0.00151437	0.024391	-2.05619	14.5201	IL6;CCL5;IL12B
regulation of interferon-gamma biosynthetic process (GO:0045072)	0.000888274	0.0131836	3.05145	0.00170839	0.024391	-0.440997	3.09854	IL12B;CCR7
negative regulation of neutrophil apoptotic process (GO:0033030)	0.000888274	0.0131836	3.05145	0.00170839	0.024391	-0.26591	1.86834	CCR7;MERTK
negative regulation by symbiont of host G-protein coupled receptor protein signal transduction (GO:0075120)	0.000888274	0.0131836	3.05145	0.00170839	0.024391	-0.12331	0.866403	CXCL8;CCL5
negative regulation of octopamine or tyramine signaling pathway (GO:2000126)	0.000888274	0.0131836	3.05145	0.00170839	0.024391	-0.0896679	0.630027	CXCL8;CCL5
negative regulation of dendritic cell apoptotic process (GO:2000669)	0.000888274	0.0131836	3.05145	0.00170839	0.024391	-0.0815037	0.572663	CCR7;MERTK
detection of glucocorticoid hormone stimulus (GO:0051468)	0.000888274	0.0131836	3.05145	0.00170839	0.024391	-0.0227937	0.160153	IL6;TNF
negative regulation of pheromone-dependent signal transduction involved in conjugation with cellular fusion (GO:0090029)	0.000888274	0.0131836	3.05145	0.00170839	0.024391	-0.0173657	0.122015	CXCL8;CCL5
response to dexamethasone (GO:0071548)	0.000888274	0.0131836	3.05145	0.00170839	0.024391	-0.00405907	0.02852	IL6;TNF
T-helper 17 cell lineage commitment (GO:0072540)	0.000888274	0.0131836	3.05145	0.00170839	0.024391	0.054224	-0.38099	IL6;IRF4
response to corticosterone (GO:0051412)	0.000888274	0.0131836	3.05145	0.00170839	0.024391	0.0868372	-0.610138	IL6;TNF
negative regulation by host of symbiont G-protein coupled receptor protein signal transduction (GO:0075089)	0.000888274	0.0131836	3.05145	0.00170839	0.024391	0.0950609	-0.66792	CXCL8;CCL5
negative regulation of G-protein coupled receptor protein signaling pathway in response to host (GO:0075158)	0.000888274	0.0131836	3.05145	0.00170839	0.024391	0.127406	-0.895187	CXCL8;CCL5
response to cortisone (GO:0051413)	0.000888274	0.0131836	3.05145	0.00170839	0.024391	0.161376	-1.13386	IL6;TNF
neutrophil activation (GO:0042119)	0.000888274	0.0131836	3.05145	0.00170839	0.024391	0.288897	-2.02985	CXCL8;CCL5
cellular response to proline (GO:0071235)	0.000927459	0.0131882	3.03271	0.00162726	0.024391	-2.1026	14.6826	CCL5;CCL2;TNF
cellular response to 3,3',5-triiodo-L-thyronine (GO:1905243)	0.000927459	0.0131882	3.03271	0.00162726	0.024391	-2.0943	14.6246	CCL5;CCL2;TNF
cellular response to kainic acid (GO:1904374)	0.000927459	0.0131882	3.03271	0.00162726	0.024391	-2.09374	14.6207	CCL5;CCL2;TNF
cellular response to histidine (GO:0071232)	0.000927459	0.0131882	3.03271	0.00162726	0.024391	-2.09023	14.5962	CCL5;CCL2;TNF
cellular response to phenylalanine (GO:0071234)	0.000927459	0.0131882	3.03271	0.00162726	0.024391	-2.08271	14.5437	CCL5;CCL2;TNF
positive regulation of gamma-delta T cell proliferation (GO:0046648)	0.000927459	0.0131882	3.03271	0.00162726	0.024391	-2.01323	14.0585	IL6;CCL5;IL12B
T cell chemotaxis (GO:0010818)	0.000927459	0.0131882	3.03271	0.00162726	0.024391	-1.91367	13.3633	CCL23;CCL20;MYO1G
positive regulation by symbiont of host I-kappaB kinase/NF-kappaB cascade (GO:0085033)	0.000928748	0.0131882	3.0321	0.00179469	0.025212	-3.08101	21.5106	CD40;CCR7;TNF;LITAF;BIRC3
cellular response to estradiol stimulus (GO:0071392)	0.00100108	0.0140633	2.99953	0.00174529	0.0246499	-2.14966	14.847	CCL5;CCL2;TNF
establishment of T cell polarity (GO:0001768)	0.00100108	0.0140633	2.99953	0.00174529	0.0246499	-1.84912	12.7713	IRF4;CD80;CCR7
positive regulation of alpha-beta T cell proliferation (GO:0046641)	0.0010783	0.0146832	2.96726	0.00186855	0.02611	-2.06923	14.1377	IL6;CCL5;IL12B
macrophage chemotaxis (GO:0048246)	0.00110669	0.0146832	2.95597	0.00204251	0.0269631	-0.403279	2.74487	CCL5;CCL2
desensitization of G-protein coupled receptor protein signaling pathway (GO:0002029)	0.00110669	0.0146832	2.95597	0.00204251	0.0269631	-0.337739	2.29878	CXCL8;CCL5
positive regulation of fever generation (GO:0031622)	0.00110669	0.0146832	2.95597	0.00204251	0.0269631	-0.315269	2.14584	IL6;TNF
positive regulation of T cell migration (GO:2000406)	0.00110669	0.0146832	2.95597	0.00204251	0.0269631	-0.294065	2.00152	CCL20;CCL5
negative regulation of mast cell apoptotic process (GO:0033026)	0.00110669	0.0146832	2.95597	0.00204251	0.0269631	-0.262541	1.78696	CCR7;MERTK
negative regulation of adrenergic receptor signaling pathway (GO:0071878)	0.00110669	0.0146832	2.95597	0.00204251	0.0269631	-0.201137	1.36901	CXCL8;CCL5
negative regulation of adenosine receptor signaling pathway (GO:0060169)	0.00110669	0.0146832	2.95597	0.00204251	0.0269631	-0.165975	1.12969	CXCL8;CCL5
negative regulation of phospholipase C-activating G-protein coupled receptor signaling pathway (GO:1900737)	0.00110669	0.0146832	2.95597	0.00204251	0.0269631	-0.138336	0.941565	CXCL8;CCL5
response to glucocorticoid (GO:0051384)	0.00110669	0.0146832	2.95597	0.00204251	0.0269631	-0.0933892	0.635643	IL6;TNF
eosinophil chemotaxis (GO:0048245)	0.00110669	0.0146832	2.95597	0.00204251	0.0269631	0.00782001	-0.053226	CCL7;CCL5
positive regulation of interleukin-12 production (GO:0032735)	0.00115919	0.0153025	2.93585	0.0019971	0.0269631	-1.86362	12.5982	IL12B;CCR7;TNF
regulation of cytosolic calcium ion concentration (GO:0051480)	0.00126787	0.0166535	2.89692	0.00226914	0.0298052	-2.37305	15.8292	CCL23;CD40;CCL7;CCL5
negative regulation of macrophage apoptotic process (GO:2000110)	0.00134817	0.0168649	2.87026	0.00240497	0.0299299	-0.626582	4.14108	CCR7;MERTK
negative regulation of proteinase activated receptor activity (GO:1900277)	0.00134817	0.0168649	2.87026	0.00240497	0.0299299	-0.574173	3.79471	CXCL8;CCL5
positive regulation of thymocyte migration (GO:2000412)	0.00134817	0.0168649	2.87026	0.00240497	0.0299299	-0.557786	3.68641	CCL20;CCL5
embryonic ectodermal digestive tract development (GO:0048611)	0.00134817	0.0168649	2.87026	0.00240497	0.0299299	-0.548077	3.62225	CXCL8;TNF
negative regulation of opioid receptor signaling pathway (GO:2000475)	0.00134817	0.0168649	2.87026	0.00240497	0.0299299	-0.468424	3.09582	CXCL8;CCL5
cellular response to corticotropin-releasing hormone stimulus (GO:0071376)	0.00134817	0.0168649	2.87026	0.00240497	0.0299299	-0.429021	2.8354	NR4A3;NFKB1
neutrophil activation involved in immune response (GO:0002283)	0.00134817	0.0168649	2.87026	0.00240497	0.0299299	-0.419859	2.77485	CXCL8;CCL5
response to cortisol (GO:0051414)	0.00134817	0.0168649	2.87026	0.00240497	0.0299299	-0.357219	2.36086	IL6;TNF
proteoglycan metabolic process (GO:0006029)	0.00134817	0.0168649	2.87026	0.00240497	0.0299299	-0.344496	2.27678	HPSE;GAL3ST4
response to peptidoglycan (GO:0032494)	0.00134817	0.0168649	2.87026	0.00240497	0.0299299	-0.1516	1.00193	IL6;CXCL8
positive regulation of I-kappaB kinase/NF-kappaB signaling (GO:0043123)	0.0013889	0.0172921	2.85733	0.00262896	0.0322723	-3.1266	20.5707	CD40;CCR7;TNF;LITAF;BIRC3
negative regulation of single stranded viral RNA replication via double stranded DNA intermediate (GO:0045869)	0.00142449	0.0175687	2.84634	0.00241536	0.0299299	-2.04542	13.4056	CXCL8;CCL5;TNF
positive regulation of interleukin-12 secretion (GO:2001184)	0.00142449	0.0175687	2.84634	0.00241536	0.0299299	-1.91554	12.5544	IL12B;CCR7;TNF
cellular response to brassinosteroid stimulus (GO:0071367)	0.00152067	0.0186673	2.81796	0.00256589	0.031646	-2.24495	14.5666	CCL5;CCL2;TNF
termination of G-protein coupled receptor signaling pathway (GO:0038032)	0.00161248	0.0192545	2.79251	0.00279545	0.0332292	-1.00807	6.48186	CXCL8;CCL5
negative regulation of sequestering of triglyceride (GO:0010891)	0.00161248	0.0192545	2.79251	0.00279545	0.0332292	-0.767264	4.9335	IL6;TNF
positive regulation of T cell extravasation (GO:2000409)	0.00161248	0.0192545	2.79251	0.00279545	0.0332292	-0.656586	4.22184	CCL20;CCL5
negative regulation of thrombin-activated receptor signaling pathway (GO:0070495)	0.00161248	0.0192545	2.79251	0.00279545	0.0332292	-0.653778	4.20378	CXCL8;CCL5
negative regulation of adenylate cyclase-activating glucose-activated G-protein coupled receptor signaling pathway (GO:0110034)	0.00161248	0.0192545	2.79251	0.00279545	0.0332292	-0.485977	3.12482	CXCL8;CCL5
PERK-mediated unfolded protein response (GO:0036499)	0.00161248	0.0192545	2.79251	0.00279545	0.0332292	-0.461638	2.96832	CXCL8;CCL2
positive regulation of vascular endothelial growth factor production (GO:0010575)	0.00162084	0.0192667	2.79026	0.00272211	0.0332292	-2.15738	13.8608	IL6;HPSE;TNF
astrocyte chemotaxis (GO:0035700)	0.00172505	0.020413	2.7632	0.00288408	0.0341283	-2.00431	12.7524	CCL20;CCL2;FPR3
I-kappaB kinase/NF-kappaB signaling (GO:0007249)	0.00183335	0.0211428	2.73675	0.00305188	0.0356323	-2.11356	13.3188	TNF;NFKB1;BIRC3
positive regulation of RIG-I signaling pathway (GO:1900246)	0.00183335	0.0211428	2.73675	0.00305188	0.0356323	-2.04929	12.9138	CCL5;TNF;BIRC3
cellular response to thyroxine stimulus (GO:0097069)	0.00183335	0.0211428	2.73675	0.00305188	0.0356323	-2.02469	12.7588	CCL5;CCL2;TNF
positive regulation of T-helper 1 cell differentiation (GO:0045627)	0.00189939	0.0211428	2.72138	0.00321364	0.0357721	-1.0692	6.69987	CD80;IL12B
negative regulation of cholesterol storage (GO:0010887)	0.00189939	0.0211428	2.72138	0.00321364	0.0357721	-0.902995	5.65836	IL6;TNF
positive regulation of granulocyte macrophage colony-stimulating factor biosynthetic process (GO:0045425)	0.00189939	0.0211428	2.72138	0.00321364	0.0357721	-0.759801	4.76108	CD80;IL12B
positive regulation of chemokine (C-C motif) ligand 6 production (GO:0035533)	0.00189939	0.0211428	2.72138	0.00321364	0.0357721	-0.704193	4.41263	IL6;TNF
positive regulation of fractalkine production (GO:0032724)	0.00189939	0.0211428	2.72138	0.00321364	0.0357721	-0.695402	4.35754	IL6;TNF
positive regulation of chemokine (C-C motif) ligand 20 production (GO:1903886)	0.00189939	0.0211428	2.72138	0.00321364	0.0357721	-0.67744	4.24499	IL6;TNF
positive regulation of chemokine (C-C motif) ligand 4 production (GO:0071645)	0.00189939	0.0211428	2.72138	0.00321364	0.0357721	-0.673843	4.22245	IL6;TNF
positive regulation of macrophage inflammatory protein 1 alpha production (GO:0071642)	0.00189939	0.0211428	2.72138	0.00321364	0.0357721	-0.64243	4.02561	IL6;TNF
positive regulation of macrophage inflammatory protein-1 gamma production (GO:0071648)	0.00189939	0.0211428	2.72138	0.00321364	0.0357721	-0.641994	4.02287	IL6;TNF
positive regulation of chemokine (C-X-C motif) ligand 9 production (GO:0035396)	0.00189939	0.0211428	2.72138	0.00321364	0.0357721	-0.620543	3.88846	IL6;TNF
positive regulation of chemokine (C-C motif) ligand 1 production (GO:0071654)	0.00189939	0.0211428	2.72138	0.00321364	0.0357721	-0.619015	3.87889	IL6;TNF
NF-kappaB import into nucleus (GO:0042348)	0.00206247	0.0227652	2.68561	0.00340519	0.0375858	-2.12837	13.1615	TNF;NFKB1;BIRC3
cellular response to cAMP (GO:0071320)	0.00206247	0.0227652	2.68561	0.00340519	0.0375858	-1.85212	11.4532	CCL5;CCL2;TNF
positive regulation of calcium ion transport into cytosol (GO:0010524)	0.00212365	0.0233424	2.67292	0.00369422	0.0396111	-2.6043	16.0285	CCL5;CCL4;FPR3;CCR7
positive regulation of interferon-gamma secretion (GO:1902715)	0.0021834	0.0236824	2.66087	0.00359084	0.0393964	-1.96163	12.0186	PDE4B;IL12B;TNF
negative regulation of dopamine receptor signaling pathway (GO:0060160)	0.00220868	0.0236824	2.65587	0.0036592	0.0393964	-0.960673	5.87486	CXCL8;CCL5
negative regulation of hydrogen peroxide-induced neuron death (GO:1903208)	0.00220868	0.0236824	2.65587	0.0036592	0.0393964	-0.902138	5.5169	NR4A3;TXN
cellular response to epinephrine stimulus (GO:0071872)	0.00220868	0.0236824	2.65587	0.0036592	0.0393964	-0.851309	5.20606	NR4A3;PDE4B
positive regulation of IP-10 production (GO:0071660)	0.00220868	0.0236824	2.65587	0.0036592	0.0393964	-0.802503	4.9076	IL6;TNF
positive regulation of chemokine (C-X-C motif) ligand 1 production (GO:2000340)	0.00220868	0.0236824	2.65587	0.0036592	0.0393964	-0.778647	4.76171	IL6;TNF
positive regulation of protein tyrosine kinase activity (GO:0061098)	0.00227185	0.0242607	2.64362	0.00393783	0.0420516	-2.55795	15.5707	IL6;CD80;CCR7;TNF
positive regulation of chemokine (C-X-C motif) ligand 2 production (GO:2000343)	0.0025401	0.0270156	2.59515	0.00413182	0.0439445	-0.96986	5.79545	IL6;TNF
positive regulation of activated T cell proliferation (GO:0042104)	0.00271082	0.028715	2.5669	0.00439484	0.0465534	-2.02373	11.9613	IL6;CCL5;IL12B
TNFSF11-mediated signaling pathway (GO:0071847)	0.00275898	0.0291078	2.55925	0.00473358	0.0489571	-2.41655	14.2405	CD40;TNFRSF9;TNF;BIRC3
myeloid dendritic cell chemotaxis (GO:0002408)	0.00289344	0.0299254	2.53859	0.00463119	0.0480875	-1.22734	7.17417	CCL5;CCR7
plasmacytoid dendritic cell chemotaxis (GO:0002410)	0.00289344	0.0299254	2.53859	0.00463119	0.0480875	-1.21991	7.13074	CCL5;CCR7
dendritic cell chemotaxis (GO:0002407)	0.00289344	0.0299254	2.53859	0.00463119	0.0480875	-1.18529	6.92836	CCL5;CCR7
positive regulation of chemokine (C-C motif) ligand 5 production (GO:0071651)	0.00289344	0.0299254	2.53859	0.00463119	0.0480875	-1.06672	6.23528	IL6;TNF
positive regulation of JAK-STAT cascade (GO:0046427)	0.00289344	0.0299254	2.53859	0.00463119	0.0480875	-0.954644	5.58019	IL6;CCL5
positive regulation of interleukin-10 biosynthetic process (GO:0045082)	0.00326846	0.0331516	2.48566	0.00515699	0.0523066	-1.61731	9.25659	IRF4;IL12B
positive regulation of osteoclast development (GO:2001206)	0.00326846	0.0331516	2.48566	0.00515699	0.0523066	-1.44387	8.26388	IL12B;TNF
positive regulation of dendritic cell chemotaxis (GO:2000510)	0.00326846	0.0331516	2.48566	0.00515699	0.0523066	-1.40192	8.02381	IL6;CCR7
positive regulation of chemokine biosynthetic process (GO:0045080)	0.00326846	0.0331516	2.48566	0.00515699	0.0523066	-1.2246	7.00891	IL6;TNF
positive regulation of monocyte chemotactic protein-1 production (GO:0071639)	0.00326846	0.0331516	2.48566	0.00515699	0.0523066	-0.962982	5.51156	IL6;TNF
negative regulation of outer hair cell apoptotic process (GO:1905586)	0.00347212	0.0350818	2.45941	0.00554223	0.0559979	-2.241	12.6908	NRBP2;CCL2;SOD2
positive regulation of SREBP signaling pathway (GO:2000640)	0.00363835	0.0361949	2.4391	0.00866276	0.0784726	-5.75976	32.3481	MMP12;CD40;IL6;NR4A3;IRF4;CD80;CCNL2;MZF1;TNF;NFKB1
positive regulation of central gap gene transcription (GO:0007357)	0.00363835	0.0361949	2.4391	0.00866276	0.0784726	-5.73373	32.2019	MMP12;CD40;IL6;TIFAB;NR4A3;IRF4;CCNL2;MZF1;TNF;NFKB1
cellular response to steroid hormone stimulus (GO:0071383)	0.00363846	0.0361949	2.43908	0.00579122	0.0576271	-2.37707	13.3501	CCL5;CCL2;TNF
ncRNA export from nucleus (GO:0097064)	0.00363846	0.0361949	2.43908	0.00579122	0.0576271	-1.97587	11.0969	NXF1;DDX39B;SRSF5
positive regulation of calcium ion export from cell (GO:1905914)	0.00366496	0.0361949	2.43593	0.00570892	0.0572417	-1.24755	6.99746	CCL5;CCL4
negative regulation of autophagosome maturation (GO:1901097)	0.00366496	0.0361949	2.43593	0.00570892	0.0572417	-0.993901	5.57473	NRBP2;TNF
negative regulation of motor neuron apoptotic process (GO:2000672)	0.00380958	0.0372036	2.41912	0.00604683	0.0594945	-2.17254	12.1015	NRBP2;CCL2;SOD2
snRNA export from nucleus (GO:0006408)	0.00380958	0.0372036	2.41912	0.00604683	0.0594945	-1.97603	11.007	NXF1;DDX39B;SRSF5
miRNA export from nucleus (GO:0061716)	0.00380958	0.0372036	2.41912	0.00604683	0.0594945	-1.93836	10.7971	NXF1;DDX39B;SRSF5
positive regulation of transcription elongation from RNA polymerase II promoter (GO:0032968)	0.00393055	0.0381848	2.40555	0.0093127	0.082372	-5.75128	31.8562	MMP12;CD40;IL6;NR4A3;DDX39B;IRF4;CCNL2;MZF1;TNF;NFKB1
regulation of smooth muscle cell proliferation (GO:0048660)	0.00393912	0.0381848	2.4046	0.00663597	0.0648055	-2.53175	14.0178	CD40;NR4A3;TNFRSF9;CXCL3
positive regulation of T cell costimulation (GO:2000525)	0.00408269	0.039431	2.38905	0.00628666	0.0616234	-1.23409	6.78874	CCL2;CCR7
negative regulation of cell proliferation (GO:0008285)	0.00411936	0.0394947	2.38517	0.00832541	0.0759526	-4.52709	24.863	CYP27B1;CCL23;CD40;CXCL8;TNFRSF9;CXCL3;SOD2
negative regulation of neuron apoptotic process (GO:0043524)	0.00411936	0.0394947	2.38517	0.00832541	0.0759526	-4.35634	23.9252	NRBP2;RNF144B;IL6;CCL2;SOD2;NFKB1;BIRC3
negative regulation of RNA splicing (GO:0033119)	0.00416433	0.0397807	2.38045	0.00699568	0.0661066	-2.58764	14.1834	HNRNPH1;ITGB8;TNF;NFKB1
negative regulation of smooth muscle cell proliferation (GO:0048662)	0.00438105	0.0416994	2.35842	0.00832674	0.0759526	-4.00897	21.7706	CYP27B1;CCL23;NR4A3;CXCL8;IL12B;SOD2
cellular response to glucocorticoid stimulus (GO:0071385)	0.00452145	0.0418234	2.34472	0.00688992	0.0653423	-1.47231	7.94886	IL6;TNF
positive regulation of cornification (GO:1905717)	0.00452145	0.0418234	2.34472	0.00688992	0.0653423	-1.37996	7.45028	CYP27B1;TNF
positive regulation of osteoclast differentiation (GO:0045672)	0.00452145	0.0418234	2.34472	0.00688992	0.0653423	-1.33882	7.22818	IL12B;TNF
proteoglycan biosynthetic process (GO:0030166)	0.00452145	0.0418234	2.34472	0.00688992	0.0653423	-1.33577	7.21169	HPSE;GAL3ST4
positive regulation of calcium ion transmembrane transport (GO:1904427)	0.00452145	0.0418234	2.34472	0.00688992	0.0653423	-1.32838	7.17183	CCL5;CCL4
positive regulation of macrophage chemotaxis (GO:0010759)	0.00452145	0.0418234	2.34472	0.00688992	0.0653423	-1.22409	6.60875	IL6;CCL5
heparan sulfate proteoglycan biosynthetic process (GO:0015012)	0.00452145	0.0418234	2.34472	0.00688992	0.0653423	-1.19097	6.42995	HS3ST3B1;GAL3ST4
cartilage morphogenesis (GO:0060536)	0.00452145	0.0418234	2.34472	0.00688992	0.0653423	-0.821416	4.43476	COL11A2;ITGB8
positive regulation of transcription from RNA polymerase II promoter involved in defense response to Gram-negative bacterium (GO:1902097)	0.00487572	0.0449422	2.31196	0.0113922	0.0947068	-5.59965	29.8097	MMP12;CD40;IL6;NR4A3;IRF4;IL12B;CCNL2;MZF1;TNF;NFKB1
positive regulation of necroptotic process (GO:0060545)	0.00498101	0.0451211	2.30268	0.00751839	0.0697908	-1.52981	8.11126	TNF;BIRC3
G-protein coupled receptor catabolic process (GO:1990172)	0.00498101	0.0451211	2.30268	0.00751839	0.0697908	-1.21383	6.43589	CXCL8;CCL5
positive regulation by organism of phagocytosis in other organism involved in symbiotic interaction (GO:0052522)	0.00498101	0.0451211	2.30268	0.00751839	0.0697908	-1.05059	5.57035	MERTK;TNF
trachea cartilage development (GO:0060534)	0.00498101	0.0451211	2.30268	0.00751839	0.0697908	-0.815012	4.3213	COL11A2;ITGB8
bronchus cartilage development (GO:0060532)	0.00498101	0.0451211	2.30268	0.00751839	0.0697908	-0.804528	4.26571	COL11A2;ITGB8
regulation of insulin secretion involved in cellular response to glucose stimulus (GO:0061178)	0.00514507	0.0464471	2.28861	0.00802501	0.0742313	-2.06137	10.8628	MARCKS;CCL5;TNF
positive regulation of Fc-gamma receptor signaling pathway involved in phagocytosis (GO:1905451)	0.00546116	0.0491317	2.26272	0.00817177	0.0753236	-1.06477	5.54758	MERTK;TNF
positive regulation of transcription from RNA polymerase II promoter involved in neuron differentiation (GO:1904081)	0.00553353	0.049613	2.257	0.0128214	0.099946	-5.73769	29.8184	MMP12;NRBP2;CD40;IL6;NR4A3;IRF4;CCNL2;MZF1;TNF;NFKB1
negative regulation of endoplasmic reticulum stress-induced neuron intrinsic apoptotic signaling pathway (GO:1903382)	0.0057932	0.051589	2.23708	0.00897618	0.0799336	-2.14837	11.0664	NRBP2;CCL2;SOD2
regulation of insulin secretion (GO:0050796)	0.0057932	0.051589	2.23708	0.00897618	0.0799336	-2.11178	10.8779	MARCKS;CCL5;TNF
positive regulation of plant-type hypersensitive response (GO:0034052)	0.00596168	0.0525548	2.22463	0.00884976	0.0793458	-1.55254	7.95275	CCL5;TNF
positive regulation of nucleotide-binding oligomerization domain containing signaling pathway (GO:0070426)	0.00596168	0.0525548	2.22463	0.00884976	0.0793458	-1.35695	6.95082	CCL5;BIRC3
chondroblast differentiation (GO:0060591)	0.00596168	0.0525548	2.22463	0.00884976	0.0793458	-0.852585	4.36729	COL11A2;ITGB8
RNA export from nucleus (GO:0006405)	0.00601961	0.052888	2.22043	0.00930728	0.082372	-2.01426	10.2984	NXF1;DDX39B;SRSF5
positive regulation of transcription from RNA polymerase II promoter (GO:0045944)	0.00617335	0.0540198	2.20948	0.0161842	0.117447	-6.62015	33.6801	CD40;CD80;ETV3;SOD2;LITAF;TNF;NFKB1;MMP12;IL6;NR4A3;IRF4;CCNL2;MZF1
negative regulation of oxidative stress-induced neuron intrinsic apoptotic signaling pathway (GO:1903377)	0.00625124	0.0540198	2.20403	0.00964545	0.0830774	-2.15934	10.9586	NRBP2;CCL2;SOD2
rRNA export from nucleus (GO:0006407)	0.00625124	0.0540198	2.20403	0.00964545	0.0830774	-2.06056	10.4573	NXF1;DDX39B;SRSF5
pre-miRNA export from nucleus (GO:0035281)	0.00625124	0.0540198	2.20403	0.00964545	0.0830774	-2.02304	10.2669	NXF1;DDX39B;SRSF5
positive regulation of peptidyl-serine phosphorylation of STAT protein (GO:0033141)	0.00625124	0.0540198	2.20403	0.00964545	0.0830774	-1.98167	10.0569	IL6;TXN;TNF
positive regulation of interleukin-12 biosynthetic process (GO:0045084)	0.00648236	0.0552895	2.18827	0.00955207	0.0830774	-1.37534	6.92986	IL12B;CCR7
negative regulation by host of viral transcription (GO:0043922)	0.00648236	0.0552895	2.18827	0.00955207	0.0830774	-1.30543	6.57764	CCL5;CCL4
positive regulation of opsonization (GO:1903028)	0.00648236	0.0552895	2.18827	0.00955207	0.0830774	-1.13101	5.69879	MERTK;TNF
cartilage development involved in endochondral bone morphogenesis (GO:0060351)	0.00648236	0.0552895	2.18827	0.00955207	0.0830774	-0.934893	4.71062	COL11A2;ITGB8
negative regulation of leukocyte apoptotic process (GO:2000107)	0.00668279	0.0568145	2.17504	0.0124218	0.0985819	-3.96257	19.8454	RNF144B;IL6;CCR7;MERTK;NFKB1;BIRC3
phagolysosome assembly (GO:0001845)	0.00673033	0.0570341	2.17196	0.0103431	0.0882189	-2.04259	10.2153	CD93;MYO7A;MERTK
positive regulation of single stranded viral RNA replication via double stranded DNA intermediate (GO:0045870)	0.00702298	0.0591326	2.15348	0.0102784	0.0879524	-1.15167	5.71062	CXCL8;CCL5
positive regulation of phagocytosis, engulfment (GO:0060100)	0.00702298	0.0591326	2.15348	0.0102784	0.0879524	-1.06706	5.29107	MERTK;TNF
mitochondrial respiratory chain supercomplex assembly (GO:0097250)	0.00723071	0.0604939	2.14082	0.0110695	0.0923159	-2.0975	10.3394	ALAS1;CCL5;SOD2
negative regulation of insulin secretion (GO:0046676)	0.00723071	0.0604939	2.14082	0.0110695	0.0923159	-2.09152	10.31	MARCKS;CCL5;TNF
positive regulation of T cell activation (GO:0050870)	0.00758334	0.0624496	2.12014	0.0110285	0.0923159	-1.55998	7.61553	CCL5;CCL2
positive regulation of STAT protein import into nucleus (GO:2000366)	0.00758334	0.0624496	2.12014	0.0110285	0.0923159	-1.34052	6.54416	IL6;CCL5
equilibrioception (GO:0050957)	0.00758334	0.0624496	2.12014	0.0110285	0.0923159	-1.2703	6.20135	TIFAB;MYO7A
clathrin coat assembly (GO:0048268)	0.00758334	0.0624496	2.12014	0.0110285	0.0923159	-1.15933	5.65963	HIP1;CCL5
lymphocyte chemotaxis (GO:0048247)	0.00758334	0.0624496	2.12014	0.0110285	0.0923159	-1.13752	5.55315	CCL23;CCL20
regulation of phospholipid metabolic process (GO:1903725)	0.0077526	0.0630529	2.11055	0.0118247	0.0955796	-2.15838	10.4891	CPT1A;ALAS1;G0S2
regulation of membrane lipid metabolic process (GO:1905038)	0.0077526	0.0630529	2.11055	0.0118247	0.0955796	-2.15608	10.478	CPT1A;ALAS1;G0S2
regulation of lipoprotein lipid oxidation (GO:0060587)	0.0077526	0.0630529	2.11055	0.0118247	0.0955796	-2.1531	10.4635	CPT1A;ALAS1;G0S2
regulation of lipid metabolic process (GO:0019216)	0.0077526	0.0630529	2.11055	0.0118247	0.0955796	-2.15099	10.4532	CPT1A;ALAS1;G0S2
regulation of lipid catabolic process (GO:0050994)	0.00802168	0.064641	2.09573	0.0122131	0.0978167	-2.16494	10.4472	CPT1A;ALAS1;G0S2
regulation of triglyceride metabolic process (GO:0090207)	0.00802168	0.064641	2.09573	0.0122131	0.0978167	-2.14029	10.3282	CPT1A;ALAS1;G0S2
regulation of isoprenoid metabolic process (GO:0019747)	0.00802168	0.064641	2.09573	0.0122131	0.0978167	-2.13308	10.2934	CPT1A;ALAS1;G0S2
positive regulation of nitric oxide biosynthetic process (GO:0045429)	0.00816322	0.0647879	2.08814	0.011802	0.0955796	-1.59133	7.65129	CCL5;TNF
positive regulation of cytotoxic T cell degranulation (GO:0043319)	0.00816322	0.0647879	2.08814	0.011802	0.0955796	-1.37312	6.60211	CCL2;IL12B
embryonic digestive tract development (GO:0048566)	0.00816322	0.0647879	2.08814	0.011802	0.0955796	-1.25499	6.03413	CXCL8;TNF
lymphocyte chemotaxis across high endothelial venule (GO:0002518)	0.00816322	0.0647879	2.08814	0.011802	0.0955796	-1.10174	5.29729	CCL23;CCL20
embryonic digestive tract morphogenesis (GO:0048557)	0.00816322	0.0647879	2.08814	0.011802	0.0955796	-1.01176	4.86465	CXCL8;TNF
I-kappaB phosphorylation (GO:0007252)	0.00822662	0.0648635	2.08478	0.0151203	0.11217	-3.74787	17.9912	NRBP2;CCL2;MERTK;TNF;NFKB1;BIRC3
regulation of steroid metabolic process (GO:0019218)	0.00829621	0.0648635	2.08112	0.0126089	0.0985819	-2.15839	10.3429	CPT1A;ALAS1;G0S2
regulation of lipid biosynthetic process (GO:0046890)	0.00829621	0.0648635	2.08112	0.0126089	0.0985819	-2.14188	10.2638	CPT1A;ALAS1;G0S2
ribonucleoprotein complex export from nucleus (GO:0071426)	0.00829621	0.0648635	2.08112	0.0126089	0.0985819	-2.1218	10.1676	NXF1;DDX39B;SRSF5
mitochondrial respiratory chain complex assembly (GO:0033108)	0.00829621	0.0648635	2.08112	0.0126089	0.0985819	-2.04973	9.82224	ALAS1;CCL5;SOD2
positive regulation of RNA splicing (GO:0033120)	0.00850315	0.0662842	2.07042	0.0146959	0.110949	-3.47998	16.5902	IL6;HNRNPH1;LAMP3;ITGB8;TNF
positive regulation of lipid metabolic process (GO:0045834)	0.00857622	0.066656	2.0667	0.0130119	0.101131	-2.17137	10.333	CPT1A;ALAS1;G0S2
natural killer cell chemotaxis (GO:0035747)	0.00876242	0.0674821	2.05738	0.0125987	0.0985819	-1.19284	5.65083	CCL23;CCL20
oligosaccharide biosynthetic process (GO:0009312)	0.00876242	0.0674821	2.05738	0.0125987	0.0985819	-1.19074	5.64087	B4GALT1;GAL3ST4
cellular response to interleukin-6 (GO:0071354)	0.00876242	0.0674821	2.05738	0.0125987	0.0985819	-1.03803	4.91745	CCR7;NFKB1
stress-activated MAPK cascade (GO:0051403)	0.00878527	0.0674821	2.05625	0.0151581	0.11217	-3.2488	15.382	CCL5;CCL2;TNF;CSF2RA;NFKB1
positive regulation of peptidyl-serine phosphorylation (GO:0033138)	0.0088363	0.0676738	2.05373	0.0143004	0.108575	-2.73204	12.9195	IL6;CD40;TXN;TNF
negative regulation of lipid metabolic process (GO:0045833)	0.00886173	0.0676738	2.05248	0.0134223	0.103403	-2.19383	10.3681	CPT1A;ALAS1;G0S2
positive regulation of I-kappaB phosphorylation (GO:1903721)	0.0090738	0.0690924	2.04221	0.0156299	0.115336	-3.23714	15.2222	CD40;CCR7;LITAF;TNF;BIRC3
regulation of fatty acid metabolic process (GO:0019217)	0.00915277	0.069292	2.03845	0.01384	0.105999	-2.16981	10.1844	CPT1A;ALAS1;G0S2
tRNA export from nucleus (GO:0006409)	0.00915277	0.069292	2.03845	0.01384	0.105999	-2.13254	10.0095	NXF1;DDX39B;SRSF5
extrinsic apoptotic signaling pathway (GO:0097191)	0.00938074	0.0706109	2.02776	0.0134183	0.103403	-1.33564	6.23624	G0S2;TNF
ripoptosome assembly involved in extrinsic apoptotic signaling pathway (GO:1901025)	0.00938074	0.0706109	2.02776	0.0134183	0.103403	-1.33395	6.22836	G0S2;TNF
regulation of lipid kinase activity (GO:0043550)	0.00975151	0.0711127	2.01093	0.0146975	0.110949	-2.20066	10.1898	CPT1A;ALAS1;G0S2
positive regulation of granulocyte macrophage colony-stimulating factor production (GO:0032725)	0.010018	0.0711127	1.99922	0.0142605	0.108575	-1.3514	6.22102	IL12B;TNF
positive regulation of calcium ion transport (GO:0051928)	0.010018	0.0711127	1.99922	0.0142605	0.108575	-1.27788	5.88255	CCL5;CCL4
fibroblast growth factor receptor signaling pathway (GO:0008543)	0.0100208	0.0711127	1.9991	0.0161174	0.117286	-2.79028	12.8439	CXCL8;HNRNPH1;CCL5;CCL2
positive regulation of ethanol catabolic process by positive regulation of transcription from RNA polymerase II promoter (GO:0061425)	0.0106296	0.0711127	1.97348	0.022476	0.138839	-5.30756	24.1182	MMP12;CD40;IL6;NR4A3;IRF4;CCNL2;MZF1;TNF;NFKB1
positive regulation of ribosomal protein gene transcription from RNA polymerase II promoter (GO:0060963)	0.0106296	0.0711127	1.97348	0.022476	0.138839	-5.30159	24.091	MMP12;CD40;IL6;NR4A3;IRF4;CCNL2;MZF1;TNF;NFKB1
positive regulation of transcription from RNA polymerase II promoter by histone modification (GO:1903757)	0.0106296	0.0711127	1.97348	0.022476	0.138839	-5.29888	24.0787	MMP12;CD40;IL6;NR4A3;IRF4;CCNL2;MZF1;TNF;NFKB1
regulation of cellular ketone metabolic process by positive regulation of transcription from RNA polymerase II promoter (GO:0072366)	0.0106296	0.0711127	1.97348	0.022476	0.138839	-5.29311	24.0525	MMP12;CD40;IL6;NR4A3;IRF4;CCNL2;MZF1;TNF;NFKB1
positive regulation of sulfite transport by positive regulation of transcription from RNA polymerase II promoter (GO:0061426)	0.0106296	0.0711127	1.97348	0.022476	0.138839	-5.29117	24.0437	MMP12;CD40;IL6;NR4A3;IRF4;CCNL2;MZF1;TNF;NFKB1
positive regulation of starch catabolic process by positive regulation of transcription from RNA polymerase II promoter (GO:0035957)	0.0106296	0.0711127	1.97348	0.022476	0.138839	-5.28622	24.0212	MMP12;CD40;IL6;NR4A3;IRF4;CCNL2;MZF1;TNF;NFKB1
positive regulation of cellular alcohol catabolic process by positive regulation of transcription from RNA polymerase II promoter (GO:1900422)	0.0106296	0.0711127	1.97348	0.022476	0.138839	-5.27909	23.9888	MMP12;CD40;IL6;NR4A3;IRF4;CCNL2;MZF1;TNF;NFKB1
positive regulation of transcription from RNA polymerase II promoter by calcium-mediated signaling (GO:1900622)	0.0106296	0.0711127	1.97348	0.022476	0.138839	-5.27693	23.979	MMP12;CD40;IL6;NR4A3;IRF4;CCNL2;MZF1;TNF;NFKB1
regulation of lipid transport by positive regulation of transcription from RNA polymerase II promoter (GO:0072369)	0.0106296	0.0711127	1.97348	0.022476	0.138839	-5.27376	23.9646	MMP12;CD40;IL6;NR4A3;IRF4;CCNL2;MZF1;TNF;NFKB1
positive regulation of filamentous growth of a population of unicellular organisms in response to starvation by positive regulation of transcription from RNA polymerase II promoter (GO:1904741)	0.0106296	0.0711127	1.97348	0.022476	0.138839	-5.26551	23.9271	MMP12;CD40;IL6;NR4A3;IRF4;CCNL2;MZF1;TNF;NFKB1
transcriptional activation by promoter-terminator looping (GO:0090203)	0.0106296	0.0711127	1.97348	0.022476	0.138839	-5.26512	23.9253	MMP12;CD40;IL6;NR4A3;IRF4;CCNL2;MZF1;TNF;NFKB1
positive regulation of transcription from RNA polymerase II promoter involved in heart development (GO:1901228)	0.0106296	0.0711127	1.97348	0.022476	0.138839	-5.26225	23.9123	MMP12;CD40;IL6;NR4A3;IRF4;CCNL2;MZF1;TNF;NFKB1
positive regulation of termination of RNA polymerase II transcription (GO:1904595)	0.0106296	0.0711127	1.97348	0.022476	0.138839	-5.25366	23.8733	MMP12;CD40;IL6;NR4A3;IRF4;CCNL2;MZF1;TNF;NFKB1
positive regulation of oligopeptide transport by positive regulation of transcription from RNA polymerase II promoter (GO:0035951)	0.0106296	0.0711127	1.97348	0.022476	0.138839	-5.25349	23.8724	MMP12;CD40;IL6;NR4A3;IRF4;CCNL2;MZF1;TNF;NFKB1
positive regulation of mating type switching by positive regulation of transcription from RNA polymerase II promoter (GO:1900423)	0.0106296	0.0711127	1.97348	0.022476	0.138839	-5.2512	23.8621	MMP12;CD40;IL6;NR4A3;IRF4;CCNL2;MZF1;TNF;NFKB1
positive regulation of invasive growth in response to glucose limitation by positive regulation of transcription from RNA polymerase II promoter (GO:0036095)	0.0106296	0.0711127	1.97348	0.022476	0.138839	-5.2491	23.8525	MMP12;CD40;IL6;NR4A3;IRF4;CCNL2;MZF1;TNF;NFKB1
positive regulation of transcription from RNA polymerase II promoter involved in stress response to cadmium ion (GO:1902901)	0.0106296	0.0711127	1.97348	0.022476	0.138839	-5.24596	23.8382	MMP12;CD40;IL6;NR4A3;IRF4;CCNL2;MZF1;TNF;NFKB1
positive regulation of telomeric RNA transcription from RNA pol II promoter (GO:1901582)	0.0106296	0.0711127	1.97348	0.022476	0.138839	-5.24147	23.8178	MMP12;CD40;IL6;NR4A3;IRF4;CCNL2;MZF1;TNF;NFKB1
positive regulation of flocculation via cell wall protein-carbohydrate interaction by positive regulation of transcription from RNA polymerase II promoter (GO:1900524)	0.0106296	0.0711127	1.97348	0.022476	0.138839	-5.24124	23.8168	MMP12;CD40;IL6;NR4A3;IRF4;CCNL2;MZF1;TNF;NFKB1
positive regulation of transcription from RNA polymerase II promoter involved in meiotic cell cycle (GO:0010673)	0.0106296	0.0711127	1.97348	0.022476	0.138839	-5.2412	23.8166	MMP12;CD40;IL6;NR4A3;IRF4;CCNL2;MZF1;TNF;NFKB1
positive regulation of ergosterol biosynthetic process by positive regulation of transcription from RNA polymerase II promoter (GO:0035961)	0.0106296	0.0711127	1.97348	0.022476	0.138839	-5.23261	23.7776	MMP12;CD40;IL6;NR4A3;IRF4;CCNL2;MZF1;TNF;NFKB1
positive regulation of snRNA transcription from RNA polymerase II promoter (GO:1905382)	0.0106296	0.0711127	1.97348	0.022476	0.138839	-5.23258	23.7775	MMP12;CD40;IL6;NR4A3;IRF4;CCNL2;MZF1;TNF;NFKB1
positive regulation of purine nucleotide biosynthetic process by positive regulation of transcription from RNA polymerase II promoter (GO:1900418)	0.0106296	0.0711127	1.97348	0.022476	0.138839	-5.22909	23.7616	MMP12;CD40;IL6;NR4A3;IRF4;CCNL2;MZF1;TNF;NFKB1
positive regulation of peroxisome organization by positive regulation of transcription from RNA polymerase II promoter (GO:0061424)	0.0106296	0.0711127	1.97348	0.022476	0.138839	-5.22172	23.7281	MMP12;CD40;IL6;NR4A3;IRF4;CCNL2;MZF1;TNF;NFKB1
positive regulation of pseudohyphal growth by positive regulation of transcription from RNA polymerase II promoter (GO:1900461)	0.0106296	0.0711127	1.97348	0.022476	0.138839	-5.21699	23.7066	MMP12;CD40;IL6;NR4A3;IRF4;CCNL2;MZF1;TNF;NFKB1
positive regulation of sulfate assimilation by positive regulation of transcription from RNA polymerase II promoter (GO:1900478)	0.0106296	0.0711127	1.97348	0.022476	0.138839	-5.21588	23.7016	MMP12;CD40;IL6;NR4A3;IRF4;CCNL2;MZF1;TNF;NFKB1
positive regulation of pyrimidine-containing compound salvage by positive regulation of transcription from RNA polymerase II promoter (GO:1904001)	0.0106296	0.0711127	1.97348	0.022476	0.138839	-5.21532	23.699	MMP12;CD40;IL6;NR4A3;IRF4;CCNL2;MZF1;TNF;NFKB1
regulation of glycolytic process by positive regulation of transcription from RNA polymerase II promoter (GO:0072363)	0.0106296	0.0711127	1.97348	0.022476	0.138839	-5.2071	23.6617	MMP12;CD40;IL6;NR4A3;IRF4;CCNL2;MZF1;TNF;NFKB1
positive regulation of peptidyl-tyrosine phosphorylation (GO:0050731)	0.0106499	0.0711127	1.97265	0.017078	0.123252	-2.59661	11.7943	IL6;CD40;CD80;TNF
TRIF-dependent toll-like receptor signaling pathway (GO:0035666)	0.0106739	0.0711127	1.97168	0.015125	0.11217	-1.37789	6.25558	TNIP3;BIRC3
positive regulation of innate immune response (GO:0045089)	0.0106739	0.0711127	1.97168	0.015125	0.11217	-1.30075	5.90534	CCL5;BIRC3
positive regulation of interleukin-2 production (GO:0032743)	0.0106739	0.0711127	1.97168	0.015125	0.11217	-1.29701	5.88837	PDE4B;TNF
negative regulation of brown fat cell differentiation (GO:1903444)	0.0106739	0.0711127	1.97168	0.015125	0.11217	-1.24369	5.64628	IL6;TNF
positive regulation of interleukin-2 secretion (GO:1900042)	0.0106739	0.0711127	1.97168	0.015125	0.11217	-1.18035	5.35871	PDE4B;TNF
positive regulation of phospholipid biosynthetic process by positive regulation of transcription from RNA polymerase II promoter (GO:1900413)	0.0107197	0.0711127	1.96982	0.0226533	0.138839	-5.25578	23.8385	MMP12;CD40;IL6;NR4A3;IRF4;CCNL2;MZF1;TNF;NFKB1
positive regulation of terminal gap gene transcription (GO:0007363)	0.0107197	0.0711127	1.96982	0.0226533	0.138839	-5.24698	23.7986	MMP12;CD40;IL6;NR4A3;IRF4;CCNL2;MZF1;TNF;NFKB1
positive regulation of transcription from RNA polymerase II promoter involved in smooth muscle cell differentiation (GO:2000721)	0.0107197	0.0711127	1.96982	0.0226533	0.138839	-5.23949	23.7646	MMP12;CD40;IL6;NR4A3;IRF4;CCNL2;MZF1;TNF;NFKB1
positive regulation of transcription via serum response element binding (GO:0010735)	0.0107197	0.0711127	1.96982	0.0226533	0.138839	-5.2388	23.7615	MMP12;CD40;IL6;NR4A3;IRF4;CCNL2;MZF1;TNF;NFKB1
positive regulation of posterior gap gene transcription (GO:0007360)	0.0107197	0.0711127	1.96982	0.0226533	0.138839	-5.2382	23.7588	MMP12;CD40;IL6;NR4A3;IRF4;CCNL2;MZF1;TNF;NFKB1
positive regulation of transcription from RNA polymerase II promoter during mitotic cell cycle (GO:0046022)	0.0107197	0.0711127	1.96982	0.0226533	0.138839	-5.23782	23.7571	MMP12;CD40;IL6;NR4A3;IRF4;CCNL2;MZF1;TNF;NFKB1
positive regulation of transcription involved in G2/M transition of mitotic cell cycle (GO:0090282)	0.0107197	0.0711127	1.96982	0.0226533	0.138839	-5.2234	23.6917	MMP12;CD40;IL6;NR4A3;IRF4;CCNL2;MZF1;TNF;NFKB1
positive regulation of inositol biosynthetic process by positive regulation of transcription from RNA polymerase II promoter (GO:1900375)	0.0107197	0.0711127	1.96982	0.0226533	0.138839	-5.22276	23.6887	MMP12;CD40;IL6;NR4A3;IRF4;CCNL2;MZF1;TNF;NFKB1
transcriptional activation by promoter-enhancer looping (GO:0071733)	0.0107197	0.0711127	1.96982	0.0226533	0.138839	-5.22079	23.6798	MMP12;CD40;IL6;NR4A3;IRF4;CCNL2;MZF1;TNF;NFKB1
positive regulation of transcription from RNA polymerase II promoter in response to stress (GO:0036003)	0.0108104	0.0715338	1.96616	0.0228315	0.138839	-5.23972	23.7215	MMP12;CD40;IL6;NR4A3;IRF4;CCNL2;MZF1;TNF;NFKB1
positive regulation of gluconeogenesis by positive regulation of transcription from RNA polymerase II promoter (GO:0035948)	0.0109017	0.0719567	1.96251	0.0230108	0.139606	-5.21057	23.5457	MMP12;CD40;IL6;NR4A3;IRF4;CCNL2;MZF1;TNF;NFKB1
positive regulation of transcription from RNA polymerase II promoter involved in cellular response to chemical stimulus (GO:1901522)	0.0109936	0.0722655	1.95886	0.0231911	0.139862	-5.21355	23.5154	MMP12;CD40;IL6;NR4A3;IRF4;CCNL2;MZF1;TNF;NFKB1
positive regulation of transcription from RNA polymerase II promoter involved in norepinephrine biosynthetic process (GO:2000763)	0.011086	0.0722655	1.95522	0.0233725	0.139862	-5.27173	23.7337	MMP12;CD40;IL6;NR4A3;IRF4;CCNL2;MZF1;TNF;NFKB1
positive regulation of pri-miRNA transcription from RNA polymerase II promoter (GO:1902895)	0.011086	0.0722655	1.95522	0.0233725	0.139862	-5.27015	23.7266	MMP12;CD40;IL6;NR4A3;IRF4;CCNL2;MZF1;TNF;NFKB1
positive regulation of transcription from RNA polymerase II promoter in response to nitrogen starvation (GO:0036278)	0.011086	0.0722655	1.95522	0.0233725	0.139862	-5.25029	23.6372	MMP12;CD40;IL6;NR4A3;IRF4;CCNL2;MZF1;TNF;NFKB1
SREBP signaling pathway (GO:0032933)	0.011086	0.0722655	1.95522	0.0233725	0.139862	-5.21532	23.4798	MMP12;CD40;IL6;NR4A3;IRF4;CCNL2;MZF1;TNF;NFKB1
positive regulation of transcription initiation from RNA polymerase II promoter (GO:0060261)	0.0111791	0.0726916	1.95159	0.0235548	0.140633	-5.19205	23.3316	MMP12;CD40;IL6;NR4A3;IRF4;CCNL2;MZF1;TNF;NFKB1
positive regulation of transcription from RNA polymerase II promoter in response to acidic pH (GO:0061402)	0.0112727	0.0728314	1.94797	0.0237382	0.141186	-5.24628	23.5315	MMP12;CD40;IL6;NR4A3;IRF4;CCNL2;MZF1;TNF;NFKB1
positive regulation of interleukin-17 production (GO:0032740)	0.0113483	0.0728314	1.94507	0.0160116	0.11684	-1.22823	5.50086	IL12B;TNF
cellular response to interferon-alpha (GO:0035457)	0.0113483	0.0728314	1.94507	0.0160116	0.11684	-1.21861	5.45778	LAMP3;CCR7
positive regulation of interleukin-17 secretion (GO:1905078)	0.0113483	0.0728314	1.94507	0.0160116	0.11684	-1.02668	4.59818	IL12B;TNF
B cell chemotaxis (GO:0035754)	0.0113483	0.0728314	1.94507	0.0160116	0.11684	-0.952482	4.26587	CCL23;CCL20
regulation of potassium ion concentration by positive regulation of transcription from RNA polymerase II promoter (GO:0097301)	0.0113669	0.0728314	1.94436	0.0239226	0.141224	-5.26284	23.562	MMP12;CD40;IL6;NR4A3;IRF4;CCNL2;MZF1;TNF;NFKB1
regulation of reactive oxygen species metabolic process by positive regulation of transcription from RNA polymerase II promoter (GO:1904488)	0.0114617	0.0732601	1.94075	0.024108	0.142	-5.2316	23.3787	MMP12;CD40;IL6;NR4A3;IRF4;CCNL2;MZF1;TNF;NFKB1
positive regulation of transcription from RNA polymerase II promoter involved in defense response to fungus (GO:1901244)	0.0115571	0.0736906	1.93715	0.0242945	0.142346	-5.10784	22.7833	MMP12;CD40;IL6;NR4A3;IRF4;CCNL2;MZF1;TNF;NFKB1
positive regulation of sodium ion transport by positive regulation of transcription from RNA polymerase II promoter (GO:0061423)	0.0116531	0.0741228	1.93356	0.024482	0.142604	-5.26204	23.4276	MMP12;CD40;IL6;NR4A3;IRF4;CCNL2;MZF1;TNF;NFKB1
positive regulation of chemokine production (GO:0032722)	0.0120411	0.0764055	1.91934	0.0169199	0.122448	-1.21653	5.37639	IL6;TNF
positive regulation of DNA repair by positive regulation of transcription from RNA polymerase II promoter (GO:1900404)	0.0124429	0.0787648	1.90508	0.0260198	0.149039	-5.22069	22.9011	MMP12;CD40;IL6;NR4A3;IRF4;CCNL2;MZF1;TNF;NFKB1
MAPK import into nucleus (GO:0000189)	0.0125085	0.0789897	1.9028	0.0211884	0.138839	-3.22998	14.1517	MMP12;CCL5;CCL2;TNF;CSF2RA
positive regulation of cerebellar granule cell migration by calcium (GO:0021945)	0.0126888	0.0799363	1.89658	0.0201724	0.138839	-2.68819	11.7394	CXCL8;CCL7;CCL5;SOD2
apoptotic cell clearance (GO:0043277)	0.0127519	0.0801417	1.89443	0.0178497	0.128469	-1.02118	4.45446	CD93;MERTK
positive regulation of transcription of Notch receptor target (GO:0007221)	0.0129564	0.0812327	1.88752	0.0270153	0.153013	-5.22508	22.7091	MMP12;CD40;IL6;NR4A3;IRF4;CCNL2;MZF1;TNF;NFKB1
positive regulation of translation (GO:0045727)	0.0132502	0.0825494	1.87778	0.0223765	0.138839	-3.36593	14.5534	IL6;LAMP3;CCL5;ITGB8;TNF
negative regulation of protein maturation (GO:1903318)	0.0134479	0.0825494	1.87135	0.0199446	0.138839	-2.15165	9.27133	ITGB8;TNF;NFKB1
suppression by virus of host gene expression (GO:0039657)	0.0134479	0.0825494	1.87135	0.0199446	0.138839	-2.14889	9.25944	ITGB8;TNF;NFKB1
negative regulation of snoRNA processing (GO:1902797)	0.0134479	0.0825494	1.87135	0.0199446	0.138839	-2.14673	9.25013	ITGB8;TNF;NFKB1
negative regulation of production of siRNA involved in RNA interference (GO:1903704)	0.0134479	0.0825494	1.87135	0.0199446	0.138839	-2.14454	9.24068	ITGB8;TNF;NFKB1
negative regulation of histone gene expression (GO:0036208)	0.0134479	0.0825494	1.87135	0.0199446	0.138839	-2.14097	9.22532	ITGB8;TNF;NFKB1
negative regulation of tRNA processing (GO:2000236)	0.0134479	0.0825494	1.87135	0.0199446	0.138839	-2.13872	9.21559	ITGB8;TNF;NFKB1
regulation of tumor necrosis factor-mediated signaling pathway (GO:0010803)	0.0134807	0.0825494	1.87029	0.0188008	0.134211	-1.37487	5.92086	TNF;BIRC3
positive regulation of interleukin-10 production (GO:0032733)	0.0134807	0.0825494	1.87029	0.0188008	0.134211	-1.33237	5.73785	IL12B;TNF
axonemal dynein complex assembly (GO:0070286)	0.0134807	0.0825494	1.87029	0.0188008	0.134211	-1.23335	5.3114	TTLL3;CCL5
regulation of neuron apoptotic process (GO:0043523)	0.0136697	0.0835122	1.86424	0.0216519	0.138839	-2.61234	11.2137	HIP1;TNFRSF9;CCL5;BIRC3
negative regulation of rhodopsin gene expression (GO:0045871)	0.0138182	0.0840286	1.85955	0.0204665	0.138839	-2.12717	9.10803	ITGB8;TNF;NFKB1
positive regulation of thyroid hormone receptor activity (GO:1904169)	0.0138182	0.0840286	1.85955	0.0204665	0.138839	-2.00821	8.59869	IL6;CD80;TNF
T cell activation (GO:0042110)	0.0142271	0.0863156	1.84688	0.0197729	0.138839	-0.968305	4.11782	IRF4;CD80
negative regulation of rRNA processing (GO:2000233)	0.0145762	0.0880267	1.83636	0.0215326	0.138839	-2.09728	8.86806	ITGB8;TNF;NFKB1
leptin-mediated signaling pathway (GO:0033210)	0.0145762	0.0880267	1.83636	0.0215326	0.138839	-2.01055	8.50135	IL6;NR4A3;CCL2
mRNA splice site selection (GO:0006376)	0.0149911	0.0899124	1.82417	0.0207657	0.138839	-1.19072	5.0014	DDX39B;SRSF5
alpha-beta T cell activation (GO:0046631)	0.0149911	0.0899124	1.82417	0.0207657	0.138839	-1.00418	4.21785	IRF4;CD80
memory T cell activation (GO:0035709)	0.0149911	0.0899124	1.82417	0.0207657	0.138839	-0.990819	4.16173	IRF4;CD80
negative regulation of production of miRNAs involved in gene silencing by miRNA (GO:1903799)	0.0153573	0.0918992	1.81368	0.0226288	0.138839	-2.18161	9.11076	ITGB8;TNF;NFKB1
positive regulation of NF-kappaB transcription factor activity (GO:0051092)	0.0154999	0.0925413	1.80967	0.0243979	0.14243	-2.58359	10.7656	IL6;CD40;TNF;NFKB1
poly(A)+ mRNA export from nucleus (GO:0016973)	0.0157566	0.0931104	1.80254	0.0231881	0.139862	-1.98409	8.23495	NXF1;DDX39B;SRSF5
TRIF-dependent toll-like receptor 4 signaling pathway (GO:0035667)	0.0157724	0.0931104	1.8021	0.0217789	0.138839	-1.23921	5.14207	TNIP3;BIRC3
positive regulation of chemokine secretion (GO:0090197)	0.0157724	0.0931104	1.8021	0.0217789	0.138839	-1.23206	5.11242	IL6;TNF
positive regulation of interleukin-10 secretion (GO:2001181)	0.0157724	0.0931104	1.8021	0.0217789	0.138839	-1.15598	4.79673	IL12B;TNF
positive regulation of interferon-gamma biosynthetic process (GO:0045078)	0.0157724	0.0931104	1.8021	0.0217789	0.138839	-1.11777	4.63818	PDE4B;IL12B
interleukin-6-mediated signaling pathway (GO:0070102)	0.0161618	0.095195	1.79151	0.023755	0.141186	-1.98616	8.19314	IL6;CCL2;NFKB1
extrinsic apoptotic signaling pathway in absence of ligand (GO:0097192)	0.0165709	0.0965334	1.78065	0.0228123	0.138839	-1.27795	5.23975	G0S2;TNF
positive regulation of chronic inflammatory response (GO:0002678)	0.0165709	0.0965334	1.78065	0.0228123	0.138839	-1.20797	4.95282	CCL5;IL12B
positive regulation of phagocytosis (GO:0050766)	0.0165709	0.0965334	1.78065	0.0228123	0.138839	-1.12324	4.60542	MERTK;TNF
fibroblast growth factor receptor apoptotic signaling pathway (GO:1902178)	0.0165727	0.0965334	1.78061	0.0243294	0.142346	-2.08603	8.55272	HNRNPH1;G0S2;TNF
positive regulation of JUN kinase activity (GO:0043507)	0.0165727	0.0965334	1.78061	0.0243294	0.142346	-1.93879	7.94905	CD40;CCR7;TNF
positive regulation of cell migration (GO:0030335)	0.0166118	0.0965471	1.77958	0.0260579	0.149039	-2.64398	10.8341	CCL7;CCL5;CCR7;SOD2
protein repair (GO:0030091)	0.0168974	0.0979902	1.77218	0.0264832	0.150914	-2.74694	11.2091	IL6;TXN;FSTL1;CSF2RA
gamma-delta T cell activation (GO:0046629)	0.0173863	0.100311	1.75979	0.0238657	0.141205	-1.08793	4.40837	IRF4;CD80
negative regulation of viral genome replication (GO:0045071)	0.0173863	0.100311	1.75979	0.0238657	0.141205	-1.08317	4.3891	CCL5;TNF
negative regulation of mRNA processing (GO:0050686)	0.0174122	0.100311	1.75915	0.0255006	0.146908	-2.12022	8.58815	ITGB8;TNF;NFKB1
cytokine-mediated signaling pathway (GO:0019221)	0.0178407	0.102555	1.74859	0.0260974	0.149039	-2.03389	8.18901	IL6;CCL2;CCR7
positive regulation of tumor necrosis factor-mediated signaling pathway (GO:1903265)	0.0182184	0.103817	1.73949	0.0249387	0.143987	-1.4155	5.66954	TNF;BIRC3
cellular response to glucagon stimulus (GO:0071377)	0.0182184	0.103817	1.73949	0.0249387	0.143987	-1.2946	5.18529	PRKAR2B;NFKB1
T cell proliferation (GO:0042098)	0.0182184	0.103817	1.73949	0.0249387	0.143987	-1.10079	4.40901	IRF4;CD80
chondrocyte differentiation (GO:0002062)	0.0182184	0.103817	1.73949	0.0249387	0.143987	-1.061	4.24965	COL11A2;ITGB8
negative regulation of neuron apoptotic process by negative regulation of transcription from RNA polymerase II promoter (GO:1904089)	0.0185796	0.105646	1.73096	0.0343265	0.16398	-4.17797	16.6521	NRBP2;NR4A3;CCL2;MZF1;SOD2;TNF;NFKB1
positive regulation of insulin secretion (GO:0032024)	0.0187153	0.106188	1.7278	0.0273136	0.153646	-2.09855	8.34892	MARCKS;CCL5;TNF
G-protein coupled receptor signaling pathway involved in defense response to Gram-negative bacterium (GO:1903554)	0.0190672	0.107951	1.71971	0.0260312	0.149039	-1.34236	5.31547	IL6;IL12B
positive regulation of MDA-5 signaling pathway (GO:1900245)	0.0199323	0.111885	1.70044	0.0271428	0.153013	-1.32743	5.19745	CCL5;TNF
biosynthetic process of antibacterial peptides active against Gram-negative bacteria (GO:0002812)	0.0199323	0.111885	1.70044	0.0271428	0.153013	-1.29195	5.05851	IL6;IL12B
positive regulation of interleukin-6 production (GO:0032755)	0.0199323	0.111885	1.70044	0.0271428	0.153013	-1.27998	5.01165	IL6;TNF
positive regulation of protein histidine kinase activity (GO:0010864)	0.0199323	0.111885	1.70044	0.0271428	0.153013	-1.1941	4.67541	CCR7;TNF
neutrophil mediated killing of gram-negative bacterium (GO:0070945)	0.0208136	0.116335	1.68165	0.0282734	0.158367	-1.33724	5.17798	IL6;IL12B
regulation of chronic inflammatory response (GO:0002676)	0.0208136	0.116335	1.68165	0.0282734	0.158367	-1.31777	5.1026	CCL5;BIRC3
mRNA export from nucleus (GO:0006406)	0.02148	0.118822	1.66797	0.0311416	0.16398	-2.01332	7.73243	NXF1;DDX39B;SRSF5
negative regulation of I-kappaB kinase/NF-kappaB signaling (GO:0043124)	0.0217109	0.118822	1.66332	0.0294226	0.161701	-1.54309	5.90994	TNIP3;TNF
fibroblast chemotaxis (GO:1990956)	0.0217109	0.118822	1.66332	0.0294226	0.161701	-1.21381	4.6488	CCL20;FPR3
positive regulation of acute inflammatory response (GO:0002675)	0.0217109	0.118822	1.66332	0.0294226	0.161701	-1.21196	4.64172	IL6;IL12B
cell chemotaxis to angiotensin (GO:0071434)	0.0217109	0.118822	1.66332	0.0294226	0.161701	-1.20936	4.63178	CCL20;FPR3
muscle cell chemotaxis toward tendon cell (GO:0036061)	0.0217109	0.118822	1.66332	0.0294226	0.161701	-1.204	4.61125	CCL20;FPR3
Schwann cell chemotaxis (GO:1990751)	0.0217109	0.118822	1.66332	0.0294226	0.161701	-1.20167	4.60231	CCL20;FPR3
cell chemotaxis (GO:0060326)	0.0217109	0.118822	1.66332	0.0294226	0.161701	-1.19978	4.59507	CCL20;FPR3
cell chemotaxis involved in Malpighian tubule morphogenesis (GO:0061352)	0.0217109	0.118822	1.66332	0.0294226	0.161701	-1.18995	4.55745	CCL20;FPR3
positive regulation of cyclin-dependent protein kinase activity (GO:1904031)	0.0217109	0.118822	1.66332	0.0294226	0.161701	-1.14727	4.39396	CCR7;TNF
positive regulation of MAP kinase activity (GO:0043406)	0.0219613	0.119943	1.65834	0.0318057	0.16398	-2.01814	7.70622	IL6;CD40;TNF
positive regulation of translational termination (GO:0045905)	0.0226241	0.122277	1.64543	0.0305903	0.16398	-1.21331	4.59691	IL6;TNF
colon epithelial cell chemotaxis (GO:0061583)	0.0226241	0.122277	1.64543	0.0305903	0.16398	-1.20842	4.57837	CCL20;FPR3
negative regulation of fat cell differentiation (GO:0045599)	0.0226241	0.122277	1.64543	0.0305903	0.16398	-1.12113	4.24767	IL6;TNF
positive regulation of tRNA processing (GO:2000237)	0.0232647	0.122277	1.6333	0.0358759	0.16398	-2.89358	10.8822	IL6;LAMP3;ITGB8;TNF
positive regulation of histone gene expression (GO:0036207)	0.0232647	0.122277	1.6333	0.0358759	0.16398	-2.89121	10.8733	IL6;LAMP3;ITGB8;TNF
positive regulation of snoRNA processing (GO:1902798)	0.0232647	0.122277	1.6333	0.0358759	0.16398	-2.88931	10.8662	IL6;LAMP3;ITGB8;TNF
regulation of leukocyte proliferation (GO:0070663)	0.0234408	0.122277	1.63003	0.0338424	0.16398	-1.95417	7.33456	CD40;TNFRSF9;CXCL3
regulation of germ cell proliferation (GO:1905936)	0.0234408	0.122277	1.63003	0.0338424	0.16398	-1.95204	7.32656	CD40;TNFRSF9;CXCL3
regulation of mammary stem cell proliferation (GO:2000101)	0.0234408	0.122277	1.63003	0.0338424	0.16398	-1.95039	7.32037	CD40;TNFRSF9;CXCL3
regulation of cell proliferation involved in kidney development (GO:1901722)	0.0234408	0.122277	1.63003	0.0338424	0.16398	-1.94815	7.31193	CD40;TNFRSF9;CXCL3
regulation of glial cell proliferation (GO:0060251)	0.0234408	0.122277	1.63003	0.0338424	0.16398	-1.94664	7.30628	CD40;TNFRSF9;CXCL3
regulation of hair follicle cell proliferation (GO:0071336)	0.0234408	0.122277	1.63003	0.0338424	0.16398	-1.94269	7.29147	CD40;TNFRSF9;CXCL3
regulation of cell proliferation in bone marrow (GO:0071863)	0.0234408	0.122277	1.63003	0.0338424	0.16398	-1.94087	7.28464	CD40;TNFRSF9;CXCL3
regulation of fat cell proliferation (GO:0070344)	0.0234408	0.122277	1.63003	0.0338424	0.16398	-1.9381	7.27424	CD40;TNFRSF9;CXCL3
regulation of synoviocyte proliferation (GO:1901645)	0.0234408	0.122277	1.63003	0.0338424	0.16398	-1.93634	7.26762	CD40;TNFRSF9;CXCL3
regulation of hemocyte proliferation (GO:0035206)	0.0234408	0.122277	1.63003	0.0338424	0.16398	-1.93531	7.26375	CD40;TNFRSF9;CXCL3
regulation of skeletal muscle cell proliferation (GO:0014857)	0.0234408	0.122277	1.63003	0.0338424	0.16398	-1.9323	7.25247	CD40;TNFRSF9;CXCL3
regulation of mesenchymal cell proliferation (GO:0010464)	0.0234408	0.122277	1.63003	0.0338424	0.16398	-1.92879	7.2393	CD40;TNFRSF9;CXCL3
regulation of sebum secreting cell proliferation (GO:1904002)	0.0234408	0.122277	1.63003	0.0338424	0.16398	-1.92644	7.23047	CD40;TNFRSF9;CXCL3
regulation of cell proliferation (GO:0042127)	0.0234408	0.122277	1.63003	0.0338424	0.16398	-1.92591	7.22847	CD40;TNFRSF9;CXCL3
cellular response to mechanical stimulus (GO:0071260)	0.023553	0.122277	1.62795	0.0317762	0.16398	-1.33679	5.01098	CD40;NFKB1
positive regulation of tau-protein kinase activity (GO:1902949)	0.023553	0.122277	1.62795	0.0317762	0.16398	-1.17679	4.4112	CCR7;TNF
positive regulation of rhodopsin gene expression (GO:0045872)	0.0236164	0.122277	1.62679	0.0363901	0.16398	-2.88712	10.8146	IL6;LAMP3;ITGB8;TNF
positive regulation of production of siRNA involved in RNA interference (GO:1903705)	0.0236164	0.122277	1.62679	0.0363901	0.16398	-2.86238	10.7219	IL6;LAMP3;ITGB8;TNF
negative regulation of mRNA catabolic process (GO:1902373)	0.0236164	0.122277	1.62679	0.0363901	0.16398	-2.84847	10.6699	IL6;LAMP3;ITGB8;TNF
regulation of cell proliferation involved in imaginal disc-derived wing morphogenesis (GO:0090256)	0.0239457	0.122277	1.62077	0.0345362	0.16398	-1.94925	7.27456	CD40;TNFRSF9;CXCL3
regulation of cell proliferation involved in compound eye morphogenesis (GO:2000495)	0.0239457	0.122277	1.62077	0.0345362	0.16398	-1.94204	7.24764	CD40;TNFRSF9;CXCL3
regulation of cell proliferation involved in heart morphogenesis (GO:2000136)	0.0239457	0.122277	1.62077	0.0345362	0.16398	-1.93801	7.2326	CD40;TNFRSF9;CXCL3
regulation of epithelial cell proliferation (GO:0050678)	0.0239457	0.122277	1.62077	0.0345362	0.16398	-1.9358	7.22434	CD40;TNFRSF9;CXCL3
regulation of cell proliferation involved in tissue homeostasis (GO:0060784)	0.0239457	0.122277	1.62077	0.0345362	0.16398	-1.9325	7.21204	CD40;TNFRSF9;CXCL3
regulation of chorionic trophoblast cell proliferation (GO:1901382)	0.0239457	0.122277	1.62077	0.0345362	0.16398	-1.92914	7.19948	CD40;TNFRSF9;CXCL3
regulation of fibroblast proliferation (GO:0048145)	0.0239457	0.122277	1.62077	0.0345362	0.16398	-1.92085	7.16854	CD40;TNFRSF9;CXCL3
positive regulation of phosphorylation of RNA polymerase II C-terminal domain (GO:1901409)	0.0239457	0.122277	1.62077	0.0345362	0.16398	-1.87967	7.01488	CD40;CCNL2;TNF
negative regulation of gene silencing (GO:0060969)	0.0239714	0.122277	1.62031	0.0369087	0.16398	-2.8478	10.6248	IL6;LAMP3;ITGB8;TNF
regulation of cardiac muscle cell proliferation (GO:0060043)	0.0244565	0.123527	1.61161	0.0352373	0.16398	-1.94714	7.22558	CD40;TNFRSF9;CXCL3
regulation of myoblast proliferation (GO:2000291)	0.0244565	0.123527	1.61161	0.0352373	0.16398	-1.9366	7.18646	CD40;TNFRSF9;CXCL3
regulation of neural precursor cell proliferation (GO:2000177)	0.0244565	0.123527	1.61161	0.0352373	0.16398	-1.92838	7.15596	CD40;TNFRSF9;CXCL3
regulation of osteoblast proliferation (GO:0033688)	0.0249731	0.123527	1.60253	0.0359457	0.16398	-1.97699	7.29501	CD40;TNFRSF9;CXCL3
regulation of cell proliferation involved in kidney morphogenesis (GO:0061006)	0.0249731	0.123527	1.60253	0.0359457	0.16398	-1.93573	7.14275	CD40;TNFRSF9;CXCL3
positive regulation of rRNA processing (GO:2000234)	0.0254236	0.123527	1.59476	0.0390257	0.16398	-2.84083	10.4317	IL6;LAMP3;ITGB8;TNF
extrinsic apoptotic signaling pathway via death domain receptors (GO:0008625)	0.025457	0.123527	1.59419	0.0342016	0.16398	-1.24559	4.57226	G0S2;TNF
positive regulation of tumor necrosis factor secretion (GO:1904469)	0.025457	0.123527	1.59419	0.0342016	0.16398	-1.13692	4.17336	IL12B;TNF
smooth muscle cell chemotaxis (GO:0071670)	0.025457	0.123527	1.59419	0.0342016	0.16398	-1.13374	4.16171	CCL20;FPR3
mRNA export from nucleus in response to heat stress (GO:0031990)	0.0254957	0.123527	1.59353	0.0366616	0.16398	-1.98775	7.29355	NXF1;DDX39B;SRSF5
regulation of stem cell proliferation (GO:0072091)	0.0254957	0.123527	1.59353	0.0366616	0.16398	-1.97552	7.24868	CD40;TNFRSF9;CXCL3
negative regulation of glial cell apoptotic process (GO:0034351)	0.0260108	0.123527	1.58485	0.0423146	0.165328	-3.35201	12.2323	RNF144B;IL6;CCL2;NFKB1;BIRC3
regulation of growth plate cartilage chondrocyte proliferation (GO:0003420)	0.0260242	0.123527	1.58462	0.0373847	0.16398	-1.95173	7.12134	CD40;TNFRSF9;CXCL3
positive regulation of protein maturation (GO:1903319)	0.0261692	0.123527	1.58221	0.0401099	0.165328	-2.79988	10.2005	IL6;LAMP3;ITGB8;TNF
chondroitin sulfate proteoglycan biosynthetic process (GO:0050650)	0.0264317	0.123527	1.57787	0.0354406	0.16398	-1.18134	4.29202	HS3ST3B1;GAL3ST4
positive regulation of NF-kappaB transcription factor activity by ER overload response (GO:0006985)	0.0265585	0.123527	1.5758	0.0381152	0.16398	-2.05397	7.45263	CD40;TNF;NFKB1
regulation of cell proliferation involved in embryonic placenta development (GO:0060723)	0.0265585	0.123527	1.5758	0.0381152	0.16398	-1.96124	7.11617	CD40;TNFRSF9;CXCL3
regulation of trophectodermal cell proliferation (GO:1904073)	0.0265585	0.123527	1.5758	0.0381152	0.16398	-1.95883	7.10744	CD40;TNFRSF9;CXCL3
positive regulation of mRNA processing (GO:0050685)	0.0269279	0.123527	1.5698	0.0412112	0.165328	-2.76724	10.0024	IL6;LAMP3;ITGB8;TNF
negative regulation of G-protein coupled receptor protein signaling pathway (GO:0045744)	0.0274214	0.123527	1.56191	0.0366969	0.16398	-1.22671	4.41178	CXCL8;CCL5
positive regulation of interleukin-6 secretion (GO:2000778)	0.0274214	0.123527	1.56191	0.0366969	0.16398	-1.20185	4.32235	IL6;TNF
negative regulation by host of viral genome replication (GO:0044828)	0.0274214	0.123527	1.56191	0.0366969	0.16398	-1.13233	4.07234	CCL5;TNF
activation of signaling protein activity involved in unfolded protein response (GO:0006987)	0.0274214	0.123527	1.56191	0.0366969	0.16398	-1.12288	4.03837	CCR7;TNF
positive regulation of production of miRNAs involved in gene silencing by miRNA (GO:1903800)	0.0280905	0.123527	1.55144	0.0428955	0.165328	-2.88355	10.301	IL6;LAMP3;ITGB8;TNF
negative regulation of tumor necrosis factor-mediated signaling pathway (GO:0010804)	0.028426	0.123527	1.54628	0.0379702	0.16398	-1.3228	4.70975	TNF;BIRC3
death-inducing signaling complex assembly (GO:0071550)	0.029318	0.123527	1.53287	0.0418769	0.165328	-2.25768	7.96861	CD40;G0S2;TNF
mRNA catabolic process (GO:0006402)	0.029318	0.123527	1.53287	0.0418769	0.165328	-2.1827	7.70394	ITGB8;TNF;NFKB1
calcium-mediated signaling using intracellular calcium source (GO:0035584)	0.0294451	0.123527	1.53099	0.0392603	0.16398	-1.12081	3.9511	CXCL8;CCL20
negative regulation of gene expression, epigenetic (GO:0045814)	0.0298875	0.123527	1.52451	0.042651	0.165328	-2.12078	7.4446	ITGB8;TNF;NFKB1
positive regulation of connective tissue replacement (GO:1905205)	0.0299237	0.123527	1.52398	0.0392627	0.16398	10.6196	-37.2654	IL12B
positive regulation of mammary gland involution (GO:1903521)	0.0299237	0.123527	1.52398	0.0392627	0.16398	11.5068	-40.3786	IL12B
positive regulation of auxin mediated signaling pathway (GO:0010929)	0.0299237	0.123527	1.52398	0.0392627	0.16398	12.3569	-43.3617	CD80
positive regulation of glucocorticoid mediated signaling pathway (GO:1900171)	0.0299237	0.123527	1.52398	0.0392627	0.16398	12.4281	-43.6113	CD80
positive regulation of intracellular steroid hormone receptor signaling pathway (GO:0033145)	0.0299237	0.123527	1.52398	0.0392627	0.16398	12.8869	-45.2214	CD80
positive regulation of calcidiol 1-monooxygenase activity (GO:0060559)	0.0299237	0.123527	1.52398	0.0392627	0.16398	13.0956	-45.9539	TNF
positive regulation of protein transport (GO:0051222)	0.0299237	0.123527	1.52398	0.0392627	0.16398	13.2273	-46.416	TNF
T-helper 17 cell differentiation (GO:0072539)	0.0299237	0.123527	1.52398	0.0392627	0.16398	13.2403	-46.4616	IL12B
acetylcholine-mediated vasodilation involved in regulation of systemic arterial blood pressure (GO:0003069)	0.0299237	0.123527	1.52398	0.0392627	0.16398	13.3903	-46.9881	SOD2
regulation of interleukin-3 biosynthetic process (GO:0045399)	0.0299237	0.123527	1.52398	0.0392627	0.16398	13.4184	-47.0865	IL12B
positive regulation of Roundabout signaling pathway (GO:0035388)	0.0299237	0.123527	1.52398	0.0392627	0.16398	13.4413	-47.1669	CD80
regulation of interleukin-7 biosynthetic process (GO:0045411)	0.0299237	0.123527	1.52398	0.0392627	0.16398	13.7355	-48.1994	IL12B
regulation of establishment of endothelial barrier (GO:1903140)	0.0299237	0.123527	1.52398	0.0392627	0.16398	13.7522	-48.2578	TNF
regulation of interleukin-4 biosynthetic process (GO:0045402)	0.0299237	0.123527	1.52398	0.0392627	0.16398	13.8036	-48.4381	IL12B
regulation of interleukin-14 biosynthetic process (GO:0045369)	0.0299237	0.123527	1.52398	0.0392627	0.16398	13.8416	-48.5716	IL12B
positive adaptation of signaling pathway (GO:0023059)	0.0299237	0.123527	1.52398	0.0392627	0.16398	13.9349	-48.8988	CD80
positive regulation of sevenless signaling pathway (GO:0045874)	0.0299237	0.123527	1.52398	0.0392627	0.16398	13.9847	-49.0736	CD80
positive regulation of cellular biosynthetic process (GO:0031328)	0.0299237	0.123527	1.52398	0.0392627	0.16398	14.0724	-49.3815	CCL5
regulation of hepatocyte growth factor biosynthetic process (GO:0048176)	0.0299237	0.123527	1.52398	0.0392627	0.16398	14.124	-49.5627	IL12B
positive regulation of monocyte extravasation (GO:2000439)	0.0299237	0.123527	1.52398	0.0392627	0.16398	14.1475	-49.6452	TNF
regulation of transposition, DNA-mediated (GO:0000337)	0.0299237	0.123527	1.52398	0.0392627	0.16398	14.1617	-49.6949	IL7R
heparan sulfate proteoglycan metabolic process (GO:0030201)	0.0299237	0.123527	1.52398	0.0392627	0.16398	14.1807	-49.7615	HPSE
regulation of interleukin-22 biosynthetic process (GO:0045393)	0.0299237	0.123527	1.52398	0.0392627	0.16398	14.3202	-50.251	IL12B
positive regulation of gibberellic acid mediated signaling pathway (GO:0009939)	0.0299237	0.123527	1.52398	0.0392627	0.16398	14.3249	-50.2674	CD80
positive regulation by symbiont of host salicylic acid-mediated defense response (GO:0052074)	0.0299237	0.123527	1.52398	0.0392627	0.16398	14.3299	-50.2853	CD80
compound eye photoreceptor development (GO:0042051)	0.0299237	0.123527	1.52398	0.0392627	0.16398	14.3859	-50.4816	MYO7A
regulation of interleukin-17 biosynthetic process (GO:0045378)	0.0299237	0.123527	1.52398	0.0392627	0.16398	14.3977	-50.5232	IL12B
positive regulation of transmembrane receptor protein serine/threonine kinase signaling pathway (GO:0090100)	0.0299237	0.123527	1.52398	0.0392627	0.16398	14.4632	-50.7529	CD80
positive regulation of red or far-red light signaling pathway (GO:0090228)	0.0299237	0.123527	1.52398	0.0392627	0.16398	14.5607	-51.0951	CD80
positive regulation of signal transduction in response to host (GO:0075148)	0.0299237	0.123527	1.52398	0.0392627	0.16398	14.5669	-51.1167	CD80
regulation of interleukin-24 biosynthetic process (GO:0045528)	0.0299237	0.123527	1.52398	0.0392627	0.16398	14.5694	-51.1256	IL12B
regulation of interleukin-20 biosynthetic process (GO:0045387)	0.0299237	0.123527	1.52398	0.0392627	0.16398	14.7552	-51.7775	IL12B
positive regulation of brassinosteroid mediated signaling pathway (GO:1900459)	0.0299237	0.123527	1.52398	0.0392627	0.16398	14.7625	-51.803	CD80
positive regulation of humoral immune response mediated by circulating immunoglobulin (GO:0002925)	0.0299237	0.123527	1.52398	0.0392627	0.16398	14.7724	-51.8377	CCR7
regulation of interleukin-5 biosynthetic process (GO:0045405)	0.0299237	0.123527	1.52398	0.0392627	0.16398	14.8075	-51.961	IL12B
regulation of strand invasion (GO:0060542)	0.0299237	0.123527	1.52398	0.0392627	0.16398	14.8436	-52.0876	IL7R
regulation of interferon-alpha biosynthetic process (GO:0045354)	0.0299237	0.123527	1.52398	0.0392627	0.16398	14.9107	-52.323	IL12B
regulation of TRAIL biosynthetic process (GO:0045554)	0.0299237	0.123527	1.52398	0.0392627	0.16398	14.928	-52.3838	IL12B
positive regulation of apolipoprotein A-I-mediated signaling pathway (GO:1905096)	0.0299237	0.123527	1.52398	0.0392627	0.16398	14.9599	-52.4959	CD80
regulation of interleukin-35 biosynthetic process (GO:0070750)	0.0299237	0.123527	1.52398	0.0392627	0.16398	14.9772	-52.5566	IL12B
positive regulation by symbiont of host cAMP-mediated signal transduction (GO:0075209)	0.0299237	0.123527	1.52398	0.0392627	0.16398	15.1071	-53.0126	CD80
regulation of hair follicle development (GO:0051797)	0.0299237	0.123527	1.52398	0.0392627	0.16398	15.1938	-53.3168	HPSE
proprioception involved in equilibrioception (GO:0051355)	0.0299237	0.123527	1.52398	0.0392627	0.16398	15.4199	-54.1099	MYO7A
regulation of interleukin-16 biosynthetic process (GO:0045375)	0.0299237	0.123527	1.52398	0.0392627	0.16398	15.4756	-54.3056	IL12B
positive regulation of interleukin-13 biosynthetic process (GO:0045368)	0.0299237	0.123527	1.52398	0.0392627	0.16398	15.5298	-54.4955	IRF4
regulation of connective tissue growth factor biosynthetic process (GO:0045420)	0.0299237	0.123527	1.52398	0.0392627	0.16398	15.5988	-54.7377	IL12B
regulation of DNA recombination at telomere (GO:0072695)	0.0299237	0.123527	1.52398	0.0392627	0.16398	15.6287	-54.8426	IL7R
regulation of interleukin-27 biosynthetic process (GO:0045531)	0.0299237	0.123527	1.52398	0.0392627	0.16398	15.7051	-55.1107	IL12B
regulation of interleukin-13 biosynthetic process (GO:0045366)	0.0299237	0.123527	1.52398	0.0392627	0.16398	15.7358	-55.2187	IL12B
negative regulation of cholesterol import (GO:0060621)	0.0299237	0.123527	1.52398	0.0392627	0.16398	15.7631	-55.3144	NFKB1
regulation of DNA recombination (GO:0000018)	0.0299237	0.123527	1.52398	0.0392627	0.16398	15.7893	-55.4062	IL7R
T-helper 1 type immune response (GO:0042088)	0.0299237	0.123527	1.52398	0.0392627	0.16398	15.7919	-55.4154	IL12B
negative regulation of chemokine biosynthetic process (GO:0045079)	0.0299237	0.123527	1.52398	0.0392627	0.16398	15.8621	-55.6616	IL6
positive regulation of sphingolipid mediated signaling pathway (GO:1902070)	0.0299237	0.123527	1.52398	0.0392627	0.16398	15.9258	-55.8853	CD80
positive regulation of netrin-activated signaling pathway (GO:1902843)	0.0299237	0.123527	1.52398	0.0392627	0.16398	15.9923	-56.1187	CD80
positive regulation of salicylic acid mediated signaling pathway (GO:0080151)	0.0299237	0.123527	1.52398	0.0392627	0.16398	16.069	-56.3878	CD80
regulation of interleukin-10 biosynthetic process (GO:0045074)	0.0299237	0.123527	1.52398	0.0392627	0.16398	16.1271	-56.5917	IL12B
positive regulation of signal transduction involved in conjugation with cellular fusion (GO:0060239)	0.0299237	0.123527	1.52398	0.0392627	0.16398	16.1799	-56.777	CD80
negative regulation of nucleotide-binding oligomerization domain containing signaling pathway (GO:0070425)	0.0299237	0.123527	1.52398	0.0392627	0.16398	16.228	-56.9459	BIRC3
regulation of interleukin-11 biosynthetic process (GO:0045363)	0.0299237	0.123527	1.52398	0.0392627	0.16398	16.296	-57.1845	IL12B
positive regulation of mesenchymal stem cell proliferation (GO:1902462)	0.0299237	0.123527	1.52398	0.0392627	0.16398	16.3452	-57.3569	LTBP2
positive regulation of semaphorin-plexin signaling pathway (GO:2001262)	0.0299237	0.123527	1.52398	0.0392627	0.16398	16.3561	-57.3954	CD80
positive regulation of Toll signaling pathway (GO:0045752)	0.0299237	0.123527	1.52398	0.0392627	0.16398	16.5828	-58.1909	CD80
regulation of lymphotoxin A biosynthetic process (GO:0043016)	0.0299237	0.123527	1.52398	0.0392627	0.16398	16.6658	-58.4822	IL12B
positive regulation of DNA recombination (GO:0045911)	0.0299237	0.123527	1.52398	0.0392627	0.16398	16.7575	-58.8038	IL7R
positive regulation of anti-Mullerian hormone signaling pathway (GO:1902614)	0.0299237	0.123527	1.52398	0.0392627	0.16398	16.7788	-58.8786	CD80
regulation of single-strand break repair via homologous recombination (GO:1903110)	0.0299237	0.123527	1.52398	0.0392627	0.16398	16.8469	-59.1175	IL7R
regulation of interleukin-23 biosynthetic process (GO:0045396)	0.0299237	0.123527	1.52398	0.0392627	0.16398	16.9061	-59.3253	IL12B
regulation of interleukin-21 biosynthetic process (GO:0045390)	0.0299237	0.123527	1.52398	0.0392627	0.16398	17.2366	-60.4851	IL12B
positive regulation of cytokinin-activated signaling pathway (GO:0080038)	0.0299237	0.123527	1.52398	0.0392627	0.16398	17.467	-61.2934	CD80
raffinose family oligosaccharide biosynthetic process (GO:0010325)	0.0299237	0.123527	1.52398	0.0392627	0.16398	17.5288	-61.5105	B4GALT1
regulation of interleukin-9 biosynthetic process (GO:0045417)	0.0299237	0.123527	1.52398	0.0392627	0.16398	17.6069	-61.7846	IL12B
oxygen homeostasis (GO:0032364)	0.0299237	0.123527	1.52398	0.0392627	0.16398	17.7241	-62.1957	SOD2
photosystem II repair (GO:0010206)	0.0299237	0.123527	1.52398	0.0392627	0.16398	17.8414	-62.6074	TXN
positive regulation of kinin cascade (GO:0002258)	0.0299237	0.123527	1.52398	0.0392627	0.16398	17.8712	-62.712	IL6
regulation of viral life cycle (GO:1903900)	0.0299237	0.123527	1.52398	0.0392627	0.16398	18.0291	-63.2659	LAMP3
regulation of interleukin-26 biosynthetic process (GO:0045530)	0.0299237	0.123527	1.52398	0.0392627	0.16398	18.1205	-63.5867	IL12B
regulation of interleukin-19 biosynthetic process (GO:0045384)	0.0299237	0.123527	1.52398	0.0392627	0.16398	18.1908	-63.8333	IL12B
lipooligosaccharide biosynthetic process (GO:1901271)	0.0299237	0.123527	1.52398	0.0392627	0.16398	18.4165	-64.6255	B4GALT1
regulation of interleukin-15 biosynthetic process (GO:0045372)	0.0299237	0.123527	1.52398	0.0392627	0.16398	18.7227	-65.7	IL12B
regulation of DNA recombination at centromere (GO:0061806)	0.0299237	0.123527	1.52398	0.0392627	0.16398	18.7662	-65.8527	IL7R
regulation of vascular smooth muscle cell proliferation (GO:1904705)	0.0299237	0.123527	1.52398	0.0392627	0.16398	18.8025	-65.9801	NR4A3
positive regulation of myeloid dendritic cell antigen processing and presentation (GO:0002609)	0.0299237	0.123527	1.52398	0.0392627	0.16398	19.1103	-67.06	CCR7
trigeminal nerve maturation (GO:0021635)	0.0299237	0.123527	1.52398	0.0392627	0.16398	19.2878	-67.6828	TIFAB
regulation of ureter smooth muscle cell differentiation (GO:2000061)	0.0299237	0.123527	1.52398	0.0392627	0.16398	19.5253	-68.5165	TIFAB
cellular response to oxidopamine (GO:1905842)	0.0299237	0.123527	1.52398	0.0392627	0.16398	19.945	-69.9892	NR4A3
positive regulation of RNA biosynthetic process (GO:1902680)	0.0299237	0.123527	1.52398	0.0392627	0.16398	20.0305	-70.2892	CCL5
positive regulation of dendritic cell antigen processing and presentation (GO:0002606)	0.0299237	0.123527	1.52398	0.0392627	0.16398	20.0807	-70.4652	CCR7
trigeminal nerve morphogenesis (GO:0021636)	0.0299237	0.123527	1.52398	0.0392627	0.16398	20.5563	-72.134	TIFAB
positive regulation of plasmacytoid dendritic cell antigen processing and presentation (GO:0002612)	0.0299237	0.123527	1.52398	0.0392627	0.16398	20.8829	-73.2801	CCR7
positive regulation of T-helper 17 type immune response (GO:2000318)	0.0299237	0.123527	1.52398	0.0392627	0.16398	21.1982	-74.3867	IL12B
lipopolysaccharide core region biosynthetic process (GO:0009244)	0.0299237	0.123527	1.52398	0.0392627	0.16398	21.2128	-74.4378	B4GALT1
MAPK cascade involved in innate immune response (GO:0035420)	0.0300942	0.123527	1.52152	0.0457884	0.167904	-2.41771	8.47025	CCL5;CCL2;TNF;CSF2RA
MAPK cascade (GO:0000165)	0.0300942	0.123527	1.52152	0.0457884	0.167904	-2.41632	8.46539	CCL5;CCL2;TNF;CSF2RA
ERK5 cascade (GO:0070375)	0.0300942	0.123527	1.52152	0.0457884	0.167904	-2.41427	8.45821	CCL5;CCL2;TNF;CSF2RA
MAPK cascade involved in osmosensory signaling pathway (GO:0000161)	0.0300942	0.123527	1.52152	0.0457884	0.167904	-2.41143	8.44826	CCL5;CCL2;TNF;CSF2RA
inhibition of cysteine-type endopeptidase activity involved in apoptotic process (GO:1990001)	0.0304787	0.12491	1.516	0.040567	0.165328	-1.11509	3.89248	LAMP3;BIRC3
negative regulation of cysteine-type endopeptidase activity involved in apoptotic process (GO:0043154)	0.0310157	0.126532	1.50842	0.049936	0.171708	-3.07435	10.678	RNF144B;IL6;LAMP3;NFKB1;BIRC3
negative regulation of apoptotic process (GO:0043066)	0.0310658	0.126532	1.50772	0.0527357	0.175767	-3.54078	12.2923	RNF144B;IL6;HIP1;TNFRSF9;NFKB1;BIRC3
T cell differentiation (GO:0030217)	0.0315265	0.126532	1.50132	0.04189	0.165328	-1.02146	3.53113	IRF4;CD80
MAPK cascade involved in axon regeneration (GO:1903616)	0.0321806	0.126532	1.49241	0.0487884	0.171708	-2.42513	8.33369	CCL5;CCL2;TNF;CSF2RA
T cell activation involved in immune response (GO:0002286)	0.0325884	0.126532	1.48694	0.0432291	0.165328	-0.955723	3.2722	IRF4;CD80
positive regulation of interleukin-8 secretion (GO:2000484)	0.0336643	0.126532	1.47283	0.0445841	0.165328	-1.00822	3.41918	FCN1;TNF
pre-mRNA cleavage required for polyadenylation (GO:0098789)	0.0336643	0.126532	1.47283	0.0445841	0.165328	-0.985136	3.34091	DDX39B;SRSF5
mitochondrial mRNA 3'-end processing (GO:0090616)	0.0336643	0.126532	1.47283	0.0445841	0.165328	-0.97209	3.29666	DDX39B;SRSF5
calcium ion export (GO:1901660)	0.0336643	0.126532	1.47283	0.0445841	0.165328	-0.932726	3.16317	CYP27B1;CCL5
activation of NF-kappaB-inducing kinase activity (GO:0007250)	0.0340371	0.126532	1.46805	0.0482702	0.171708	-1.69009	5.71304	TNF;NFKB1;BIRC3
cytosolic calcium ion transport (GO:0060401)	0.034754	0.126532	1.459	0.0459547	0.167904	-0.983846	3.30519	CYP27B1;CCL5
Golgi calcium ion transport (GO:0032472)	0.034754	0.126532	1.459	0.0459547	0.167904	-0.97829	3.28653	CYP27B1;CCL5
recruitment of 3'-end processing factors to RNA polymerase II holoenzyme complex (GO:0034402)	0.034754	0.126532	1.459	0.0459547	0.167904	-0.969956	3.25853	DDX39B;SRSF5
calcium ion transport (GO:0006816)	0.034754	0.126532	1.459	0.0459547	0.167904	-0.958139	3.21883	CYP27B1;CCL5
positive regulation of erythrocyte clearance (GO:0034108)	0.0348241	0.126532	1.45812	0.0447461	0.165328	9.645	-32.3826	IL12B
negative regulation of SNARE complex disassembly (GO:0035541)	0.0348241	0.126532	1.45812	0.0447461	0.165328	9.92028	-33.3068	TNF
positive regulation of signal transduction by receptor internalization (GO:0038010)	0.0348241	0.126532	1.45812	0.0447461	0.165328	10.1699	-34.1451	CD80
negative regulation of viral life cycle (GO:1903901)	0.0348241	0.126532	1.45812	0.0447461	0.165328	10.4807	-35.1884	LAMP3
positive regulation of brain-derived neurotrophic factor receptor signaling pathway (GO:0031550)	0.0348241	0.126532	1.45812	0.0447461	0.165328	10.6358	-35.709	CD80
activation of MAPKKK activity involved in conjugation with cellular fusion (GO:0071510)	0.0348241	0.126532	1.45812	0.0447461	0.165328	10.6921	-35.8981	TNF
defense response to protozoan (GO:0042832)	0.0348241	0.126532	1.45812	0.0447461	0.165328	10.831	-36.3644	IRF4
positive regulation of peptidoglycan recognition protein signaling pathway (GO:0061059)	0.0348241	0.126532	1.45812	0.0447461	0.165328	10.9928	-36.9077	CD80
positive regulation of ephrin receptor signaling pathway (GO:1901189)	0.0348241	0.126532	1.45812	0.0447461	0.165328	11.1246	-37.3502	CD80
negative regulation of entry of bacterium into host cell (GO:2000536)	0.0348241	0.126532	1.45812	0.0447461	0.165328	11.204	-37.6167	CXCL8
positive regulation of high voltage-gated calcium channel activity (GO:1901843)	0.0348241	0.126532	1.45812	0.0447461	0.165328	11.3863	-38.2289	PDE4B
activation of MAPKKK activity involved in cell wall organization or biogenesis (GO:0000197)	0.0348241	0.126532	1.45812	0.0447461	0.165328	11.528	-38.7045	TNF
positive regulation of ERBB signaling pathway (GO:1901186)	0.0348241	0.126532	1.45812	0.0447461	0.165328	11.5961	-38.9334	CD80
activation of MAPKKK activity involved in osmosensory signaling pathway (GO:0000167)	0.0348241	0.126532	1.45812	0.0447461	0.165328	11.6116	-38.9853	TNF
positive regulation of glucosylceramide biosynthetic process (GO:0046319)	0.0348241	0.126532	1.45812	0.0447461	0.165328	11.6309	-39.0501	TNF
defense response to protozoan, incompatible interaction (GO:0009818)	0.0348241	0.126532	1.45812	0.0447461	0.165328	11.7796	-39.5495	IRF4
activation of MAPKKK activity involved in innate immune response (GO:0035422)	0.0348241	0.126532	1.45812	0.0447461	0.165328	12.1002	-40.6258	TNF
regulation of interleukin-12 biosynthetic process (GO:0045075)	0.0348241	0.126532	1.45812	0.0447461	0.165328	12.1059	-40.645	IL12B
positive regulation of abscisic acid-activated signaling pathway (GO:0009789)	0.0348241	0.126532	1.45812	0.0447461	0.165328	12.1077	-40.6511	CD80
negative regulation of cholesterol transport (GO:0032375)	0.0348241	0.126532	1.45812	0.0447461	0.165328	12.2027	-40.9701	NFKB1
cellular response to gastrin (GO:1990878)	0.0348241	0.126532	1.45812	0.0447461	0.165328	12.2371	-41.0853	NFKB1
negative regulation of establishment of endothelial barrier (GO:1903141)	0.0348241	0.126532	1.45812	0.0447461	0.165328	12.4078	-41.6584	TNF
regulation of interleukin-8 biosynthetic process (GO:0045414)	0.0348241	0.126532	1.45812	0.0447461	0.165328	12.4456	-41.7856	IL12B
positive regulation of superoxide dismutase activity (GO:1901671)	0.0348241	0.126532	1.45812	0.0447461	0.165328	12.4799	-41.9005	TNF
positive regulation of hypoxia-inducible factor-1alpha signaling pathway (GO:1902073)	0.0348241	0.126532	1.45812	0.0447461	0.165328	12.6412	-42.4422	CD80
T-helper 1 cell cytokine production (GO:0035744)	0.0348241	0.126532	1.45812	0.0447461	0.165328	12.6588	-42.5012	IL12B
regulation of interleukin-18 biosynthetic process (GO:0045381)	0.0348241	0.126532	1.45812	0.0447461	0.165328	12.6735	-42.5505	IL12B
positive regulation of humoral immune response (GO:0002922)	0.0348241	0.126532	1.45812	0.0447461	0.165328	12.7167	-42.6957	CCR7
regulation of interleukin-1 biosynthetic process (GO:0045360)	0.0348241	0.126532	1.45812	0.0447461	0.165328	12.7257	-42.7259	IL12B
heparan sulfate proteoglycan catabolic process (GO:0030200)	0.0348241	0.126532	1.45812	0.0447461	0.165328	12.8286	-43.0715	HPSE
macrophage activation (GO:0042116)	0.0348241	0.126532	1.45812	0.0447461	0.165328	12.8444	-43.1244	CD93
histone H3-K4 demethylation, trimethyl-H3-K4-specific (GO:0034721)	0.0348241	0.126532	1.45812	0.0447461	0.165328	13.0601	-43.8486	KDM5D
regulation of cytokine biosynthetic process involved in immune response (GO:0002742)	0.0348241	0.126532	1.45812	0.0447461	0.165328	13.117	-44.0396	IL12B
regulation of reciprocal meiotic recombination (GO:0010520)	0.0348241	0.126532	1.45812	0.0447461	0.165328	13.1353	-44.101	IL7R
positive regulation of natural killer cell proliferation involved in immune response (GO:0032822)	0.0348241	0.126532	1.45812	0.0447461	0.165328	13.2035	-44.33	IL12B
histone H3-K4 demethylation (GO:0034720)	0.0348241	0.126532	1.45812	0.0447461	0.165328	13.204	-44.3318	KDM5D
positive regulation of T-helper cell differentiation (GO:0045624)	0.0348241	0.126532	1.45812	0.0447461	0.165328	13.2564	-44.5075	IRF4
vascular wound healing (GO:0061042)	0.0348241	0.126532	1.45812	0.0447461	0.165328	13.2918	-44.6265	HPSE
positive regulation of neuronal signal transduction (GO:1902849)	0.0348241	0.126532	1.45812	0.0447461	0.165328	13.3127	-44.6968	CD80
regulation of granulocyte macrophage colony-stimulating factor biosynthetic process (GO:0045423)	0.0348241	0.126532	1.45812	0.0447461	0.165328	13.3553	-44.8397	IL12B
detection of mechanical stimulus involved in equilibrioception (GO:0050973)	0.0348241	0.126532	1.45812	0.0447461	0.165328	13.5743	-45.575	MYO7A
regulation of interleukin-2 biosynthetic process (GO:0045076)	0.0348241	0.126532	1.45812	0.0447461	0.165328	13.6074	-45.6861	IL12B
negative regulation of vitamin D biosynthetic process (GO:0010957)	0.0348241	0.126532	1.45812	0.0447461	0.165328	13.6746	-45.9116	NFKB1
cellular response to prolactin (GO:1990646)	0.0348241	0.126532	1.45812	0.0447461	0.165328	13.6751	-45.9135	NFKB1
negative regulation of oligodendrocyte apoptotic process (GO:1900142)	0.0348241	0.126532	1.45812	0.0447461	0.165328	13.701	-46.0003	CCL2
negative regulation of vascular endothelial growth factor production (GO:1904046)	0.0348241	0.126532	1.45812	0.0447461	0.165328	13.7708	-46.2346	IL6
positive regulation of hormone biosynthetic process (GO:0046886)	0.0348241	0.126532	1.45812	0.0447461	0.165328	13.8744	-46.5826	CCL5
positive regulation of thyroid hormone mediated signaling pathway (GO:0002157)	0.0348241	0.126532	1.45812	0.0447461	0.165328	13.9808	-46.9398	CD80
negative regulation of intracellular cholesterol transport (GO:0032384)	0.0348241	0.126532	1.45812	0.0447461	0.165328	14.0594	-47.2037	NFKB1
positive regulation of myeloid dendritic cell chemotaxis (GO:2000529)	0.0348241	0.126532	1.45812	0.0447461	0.165328	14.1738	-47.5877	CCR7
cellular response to cholecystokinin (GO:0061848)	0.0348241	0.126532	1.45812	0.0447461	0.165328	14.1755	-47.5936	NFKB1
positive regulation of Fas signaling pathway (GO:1902046)	0.0348241	0.126532	1.45812	0.0447461	0.165328	14.2092	-47.7065	CD80
type IV hypersensitivity (GO:0001806)	0.0348241	0.126532	1.45812	0.0447461	0.165328	14.2767	-47.9333	MYO1G
cellular response to endothelin (GO:1990859)	0.0348241	0.126532	1.45812	0.0447461	0.165328	14.5422	-48.8245	NFKB1
extracellular matrix-dependent thymocyte migration (GO:0072680)	0.0348241	0.126532	1.45812	0.0447461	0.165328	14.6284	-49.1139	CCL20
regulation of striated muscle tissue development (GO:0016202)	0.0348241	0.126532	1.45812	0.0447461	0.165328	14.7399	-49.4883	TIFAB
positive regulation of acute inflammatory response to antigenic stimulus (GO:0002866)	0.0348241	0.126532	1.45812	0.0447461	0.165328	15.0053	-50.3796	IL6
disaccharide biosynthetic process (GO:0046351)	0.0348241	0.126532	1.45812	0.0447461	0.165328	15.0236	-50.4409	B4GALT1
T cell mediated immunity (GO:0002456)	0.0348241	0.126532	1.45812	0.0447461	0.165328	15.0521	-50.5368	MYO1G
T cell mediated immune response to tumor cell (GO:0002424)	0.0348241	0.126532	1.45812	0.0447461	0.165328	15.243	-51.1776	MYO1G
heparan sulfate proteoglycan biosynthetic process, polysaccharide chain biosynthetic process (GO:0015014)	0.0348241	0.126532	1.45812	0.0447461	0.165328	15.8047	-53.0633	HS3ST3B1
complement component C5a signaling pathway (GO:0038178)	0.0348241	0.126532	1.45812	0.0447461	0.165328	15.8106	-53.0832	FPR3
positive regulation of T-helper 17 cell differentiation (GO:2000321)	0.0348241	0.126532	1.45812	0.0447461	0.165328	15.9009	-53.3863	IL12B
carnitine metabolic process, CoA-linked (GO:0019254)	0.0348241	0.126532	1.45812	0.0447461	0.165328	15.9426	-53.5264	CPT1A
positive regulation of vitamin D 24-hydroxylase activity (GO:0010980)	0.0348241	0.126532	1.45812	0.0447461	0.165328	15.9661	-53.6053	CYP27B1
cellular response to norepinephrine stimulus (GO:0071874)	0.0348241	0.126532	1.45812	0.0447461	0.165328	17.3711	-58.3227	NR4A3
positive regulation of T-helper 1 type immune response (GO:0002827)	0.0348241	0.126532	1.45812	0.0447461	0.165328	18.0275	-60.5264	IL12B
positive regulation of glycoprotein biosynthetic process involved in immunological synapse formation (GO:2000526)	0.0348241	0.126532	1.45812	0.0447461	0.165328	19.1134	-64.1723	CCR7
ERK1 and ERK2 cascade (GO:0070371)	0.035692	0.129507	1.44743	0.0538109	0.175767	-2.32257	7.74073	CCL5;CCL2;TNF;CSF2RA
sarcoplasmic reticulum calcium ion transport (GO:0070296)	0.0358573	0.129927	1.44542	0.0473409	0.171708	-0.783708	2.60834	CYP27B1;CCL5
positive regulation of metanephric mesenchymal cell migration (GO:2000591)	0.0365358	0.131299	1.43728	0.051637	0.175259	-1.67845	5.55478	CCL7;CCL5;SOD2
positive regulation of neuroblast migration (GO:0061854)	0.0365358	0.131299	1.43728	0.051637	0.175259	-1.67648	5.54826	CCL7;CCL5;SOD2
positive regulation of cell migration in other organism (GO:0044623)	0.0365358	0.131299	1.43728	0.051637	0.175259	-1.67371	5.53908	CCL7;CCL5;SOD2
positive regulation of mesenchymal stem cell migration (GO:1905322)	0.0365358	0.131299	1.43728	0.051637	0.175259	-1.67207	5.53367	CCL7;CCL5;SOD2
positive regulation of distal tip cell migration (GO:1903356)	0.0365358	0.131299	1.43728	0.051637	0.175259	-1.66945	5.525	CCL7;CCL5;SOD2
positive regulation of formation of radial glial scaffolds (GO:0061926)	0.0365358	0.131299	1.43728	0.051637	0.175259	-1.66736	5.51808	CCL7;CCL5;SOD2
neutrophil degranulation (GO:0043312)	0.0369611	0.132645	1.43225	0.0620083	0.179401	-3.16586	10.4407	FCN1;IL6;B4GALT1;CD93;HPSE;NFKB1
positive regulation of glial cell migration (GO:1903977)	0.0371749	0.132645	1.42975	0.0524962	0.175767	-1.68074	5.5332	CCL7;CCL5;SOD2
positive regulation of cardiac neural crest cell migration involved in outflow tract morphogenesis (GO:1905312)	0.0371749	0.132645	1.42975	0.0524962	0.175767	-1.66271	5.47384	CCL7;CCL5;SOD2
positive regulation of cell migration by vascular endothelial growth factor signaling pathway (GO:0038089)	0.0371749	0.132645	1.42975	0.0524962	0.175767	-1.6602	5.4656	CCL7;CCL5;SOD2
positive regulation of DNA-templated transcription, elongation (GO:0032786)	0.0372735	0.132645	1.4286	0.062496	0.180414	-3.19708	10.5167	IL6;DDX39B;IRF4;CD80;TNF;NFKB1
positive regulation of hematopoietic stem cell migration (GO:2000473)	0.0378197	0.132645	1.42228	0.0533623	0.175767	-1.67582	5.48819	CCL7;CCL5;SOD2
positive regulation of respiratory burst involved in inflammatory response (GO:0060265)	0.038104	0.132645	1.41903	0.0501586	0.171708	-0.966364	3.15753	CCL5;IL12B
positive regulation of trophoblast cell migration (GO:1901165)	0.0391265	0.132645	1.40753	0.0551153	0.175767	-1.71451	5.55663	CCL7;CCL5;SOD2
positive regulation of smooth muscle cell migration (GO:0014911)	0.0391265	0.132645	1.40753	0.0551153	0.175767	-1.66998	5.41234	CCL7;CCL5;SOD2
type I interferon signaling pathway (GO:0060337)	0.0391265	0.132645	1.40753	0.0551153	0.175767	-1.6077	5.21049	IL6;IRF4;CCL2
positive regulation of platelet-derived growth factor receptor signaling pathway (GO:0010641)	0.0396999	0.132645	1.40121	0.0501985	0.171708	8.95285	-28.8855	CD80
positive regulation of bile acid biosynthetic process (GO:0070859)	0.0396999	0.132645	1.40121	0.0501985	0.171708	9.69646	-31.2847	CCL5
TRAIL death-inducing signaling complex assembly (GO:1903074)	0.0396999	0.132645	1.40121	0.0501985	0.171708	9.74806	-31.4512	TNF
positive regulation of CD40 signaling pathway (GO:2000350)	0.0396999	0.132645	1.40121	0.0501985	0.171708	9.82867	-31.7113	CD80
neurotransmitter receptor transport to plasma membrane (GO:0098877)	0.0396999	0.132645	1.40121	0.0501985	0.171708	9.91196	-31.98	HIP1
cellular response to peptidoglycan (GO:0071224)	0.0396999	0.132645	1.40121	0.0501985	0.171708	9.98486	-32.2152	IL6
viral mRNA export from host cell nucleus (GO:0046784)	0.0396999	0.132645	1.40121	0.0501985	0.171708	10.0065	-32.2851	DDX39B
induction of programmed cell death (GO:0012502)	0.0396999	0.132645	1.40121	0.0501985	0.171708	10.0174	-32.3201	TNF
positive regulation of autophagic cell death (GO:1904094)	0.0396999	0.132645	1.40121	0.0501985	0.171708	10.0561	-32.4452	TNF
gastrulation with mouth forming first (GO:0001703)	0.0396999	0.132645	1.40121	0.0501985	0.171708	10.4043	-33.5685	NR4A3
positive regulation of fever generation by positive regulation of prostaglandin secretion (GO:0071812)	0.0396999	0.132645	1.40121	0.0501985	0.171708	10.4283	-33.646	TNF
positive regulation of ceramide biosynthetic process (GO:2000304)	0.0396999	0.132645	1.40121	0.0501985	0.171708	10.4288	-33.6476	TNF
response to bacterial lipoprotein (GO:0032493)	0.0396999	0.132645	1.40121	0.0501985	0.171708	10.5675	-34.0951	CXCL8
response to molecule of bacterial origin (GO:0002237)	0.0396999	0.132645	1.40121	0.0501985	0.171708	10.6645	-34.4081	CXCL8
negative regulation of saliva secretion (GO:1905747)	0.0396999	0.132645	1.40121	0.0501985	0.171708	10.7137	-34.5667	TIFAB
response to lipoteichoic acid (GO:0070391)	0.0396999	0.132645	1.40121	0.0501985	0.171708	10.9043	-35.1816	CXCL8
regulation of chemokine biosynthetic process (GO:0045073)	0.0396999	0.132645	1.40121	0.0501985	0.171708	11.0071	-35.5134	IL12B
gastrulation (GO:0007369)	0.0396999	0.132645	1.40121	0.0501985	0.171708	11.0419	-35.6256	NR4A3
mannoprotein metabolic process (GO:0006056)	0.0396999	0.132645	1.40121	0.0501985	0.171708	11.1053	-35.8301	GAL3ST4
positive regulation of fatty acid oxidation (GO:0046321)	0.0396999	0.132645	1.40121	0.0501985	0.171708	11.152	-35.9807	NR4A3
glycoprotein metabolic process (GO:0009100)	0.0396999	0.132645	1.40121	0.0501985	0.171708	11.2926	-36.4346	GAL3ST4
regulation of mitotic recombination (GO:0000019)	0.0396999	0.132645	1.40121	0.0501985	0.171708	11.314	-36.5036	IL7R
positive regulation of neurotrophin TRK receptor signaling pathway (GO:0051388)	0.0396999	0.132645	1.40121	0.0501985	0.171708	11.3745	-36.6988	CD80
negative regulation of DNA damage checkpoint (GO:2000002)	0.0396999	0.132645	1.40121	0.0501985	0.171708	11.3832	-36.7268	DDX39B
neutrophil mediated immunity (GO:0002446)	0.0396999	0.132645	1.40121	0.0501985	0.171708	11.4108	-36.8158	IL6
positive regulation of mononuclear cell migration (GO:0071677)	0.0396999	0.132645	1.40121	0.0501985	0.171708	11.4369	-36.9001	TNF
cellular response to insulin-like growth factor stimulus (GO:1990314)	0.0396999	0.132645	1.40121	0.0501985	0.171708	11.5448	-37.2483	NFKB1
cellular response to vasopressin (GO:1904117)	0.0396999	0.132645	1.40121	0.0501985	0.171708	11.5701	-37.3298	NFKB1
positive regulation of mesenchymal stem cell differentiation (GO:2000741)	0.0396999	0.132645	1.40121	0.0501985	0.171708	11.9899	-38.6843	LTBP2
peripheral T cell tolerance induction (GO:0002458)	0.0396999	0.132645	1.40121	0.0501985	0.171708	12.3245	-39.7639	MYO1G
cellular response to thyrotropin-releasing hormone (GO:1905229)	0.0396999	0.132645	1.40121	0.0501985	0.171708	12.4474	-40.1602	NFKB1
positive regulation of acute inflammatory response to non-antigenic stimulus (GO:0002879)	0.0396999	0.132645	1.40121	0.0501985	0.171708	12.6551	-40.8304	IL6
T cell cytokine production (GO:0002369)	0.0396999	0.132645	1.40121	0.0501985	0.171708	12.768	-41.1946	MYO1G
trigeminal nerve development (GO:0021559)	0.0396999	0.132645	1.40121	0.0501985	0.171708	12.9609	-41.817	TIFAB
negative regulation of activation-induced cell death of T cells (GO:0070236)	0.0396999	0.132645	1.40121	0.0501985	0.171708	13.4169	-43.2883	CCL5
positive regulation of glycoprotein biosynthetic process (GO:0010560)	0.0396999	0.132645	1.40121	0.0501985	0.171708	13.85	-44.6858	CCL5
6-alpha-maltosylglucose biosynthetic process (GO:0051680)	0.0396999	0.132645	1.40121	0.0501985	0.171708	14.2896	-46.1042	B4GALT1
negative regulation of hydrogen peroxide-induced neuron intrinsic apoptotic signaling pathway (GO:1903384)	0.0396999	0.132645	1.40121	0.0501985	0.171708	14.8071	-47.7739	NR4A3
hexose transmembrane transport (GO:0035428)	0.0396999	0.132645	1.40121	0.0501985	0.171708	14.8156	-47.8012	SLC2A6
regulation of gamma-delta T cell activation (GO:0046643)	0.0396999	0.132645	1.40121	0.0501985	0.171708	18.4662	-59.5794	CCL5
positive regulation of viral life cycle (GO:1903902)	0.0396999	0.132645	1.40121	0.0501985	0.171708	18.8333	-60.7639	LAMP3
regulation of memory T cell activation (GO:2000567)	0.0396999	0.132645	1.40121	0.0501985	0.171708	18.9206	-61.0456	CCL5
regulation of alpha-beta T cell activation (GO:0046634)	0.0396999	0.132645	1.40121	0.0501985	0.171708	18.9976	-61.2939	CCL5
regulation of T cell costimulation (GO:2000523)	0.0396999	0.132645	1.40121	0.0501985	0.171708	19.895	-64.1892	CCL5
positive regulation of cell chemotaxis to fibroblast growth factor (GO:1904849)	0.0397885	0.132645	1.40024	0.056002	0.175767	-1.59148	5.13123	CCL7;CCL5;SOD2
positive regulation of fibroblast chemotaxis (GO:1905212)	0.0397885	0.132645	1.40024	0.056002	0.175767	-1.58911	5.12357	CCL7;CCL5;SOD2
positive regulation of endothelial cell chemotaxis to vascular endothelial growth factor (GO:1904859)	0.0397885	0.132645	1.40024	0.056002	0.175767	-1.58673	5.11591	CCL7;CCL5;SOD2
positive regulation of leukocyte migration (GO:0002687)	0.0411295	0.135236	1.38585	0.0577961	0.177102	-1.64004	5.23341	CCL7;CCL5;SOD2
positive regulation of protein phosphorylation (GO:0001934)	0.0411295	0.135236	1.38585	0.0577961	0.177102	-1.53298	4.8918	CD40;CCL5;TNF
positive regulation of apoptotic process (GO:0043065)	0.0411518	0.135236	1.38561	0.065114	0.183207	-2.72217	8.68504	IL6;HIP1;TNFRSF9;TNF;BIRC3
positive regulation of cytokine production involved in inflammatory response (GO:1900017)	0.0415722	0.135236	1.3812	0.0544959	0.175767	-0.826559	2.62872	IL12B;TNF
calcium ion import (GO:0070509)	0.0415722	0.135236	1.3812	0.0544959	0.175767	-0.743493	2.36455	CYP27B1;CCL5
store-operated calcium entry (GO:0002115)	0.0415722	0.135236	1.3812	0.0544959	0.175767	-0.696064	2.21371	CYP27B1;CCL5
mitochondrion organization (GO:0007005)	0.0415722	0.135236	1.3812	0.0544959	0.175767	-0.68467	2.17747	ALAS1;SOD2
sperm mitochondrion organization (GO:0030382)	0.0415722	0.135236	1.3812	0.0544959	0.175767	-0.679532	2.16113	ALAS1;SOD2
NIK/NF-kappaB signaling (GO:0038061)	0.0415722	0.135236	1.3812	0.0544959	0.175767	-0.623311	1.98233	NFKB1;BIRC3
regulation of lysosomal lumen pH (GO:0035751)	0.0415722	0.135236	1.3812	0.0544959	0.175767	-0.577827	1.83768	SLC9A9;MYO7A
positive regulation of fibroblast migration (GO:0010763)	0.0418085	0.135236	1.37874	0.0587034	0.177102	-1.60958	5.10987	CCL7;CCL5;SOD2
protein targeting to mitochondrion (GO:0006626)	0.0418085	0.135236	1.37874	0.0587034	0.177102	-1.52279	4.83433	ALAS1;LTBP2;SOD2
regulation of apoptotic process involved in development (GO:1904748)	0.0424932	0.135236	1.37168	0.0596174	0.177102	-1.5379	4.85732	HIP1;TNFRSF9;BIRC3
regulation of epithelial cell apoptotic process (GO:1904035)	0.0424932	0.135236	1.37168	0.0596174	0.177102	-1.53606	4.85151	HIP1;TNFRSF9;BIRC3
modulation of apoptotic process in other organism (GO:0044532)	0.0424932	0.135236	1.37168	0.0596174	0.177102	-1.53306	4.84203	HIP1;TNFRSF9;BIRC3
regulation of apoptotic process in bone marrow (GO:0071865)	0.0424932	0.135236	1.37168	0.0596174	0.177102	-1.53163	4.83751	HIP1;TNFRSF9;BIRC3
regulation of muscle cell apoptotic process (GO:0010660)	0.0424932	0.135236	1.37168	0.0596174	0.177102	-1.52935	4.83032	HIP1;TNFRSF9;BIRC3
regulation of apoptotic process (GO:0042981)	0.0424932	0.135236	1.37168	0.0596174	0.177102	-1.52652	4.82137	HIP1;TNFRSF9;BIRC3
regulation of fat cell apoptotic process (GO:1904649)	0.0424932	0.135236	1.37168	0.0596174	0.177102	-1.52477	4.81586	HIP1;TNFRSF9;BIRC3
regulation of leukocyte apoptotic process (GO:2000106)	0.0424932	0.135236	1.37168	0.0596174	0.177102	-1.52224	4.80788	HIP1;TNFRSF9;BIRC3
regulation of myeloid cell apoptotic process (GO:0033032)	0.0424932	0.135236	1.37168	0.0596174	0.177102	-1.52026	4.80162	HIP1;TNFRSF9;BIRC3
regulation of mesenchymal cell apoptotic process (GO:2001053)	0.0424932	0.135236	1.37168	0.0596174	0.177102	-1.5181	4.7948	HIP1;TNFRSF9;BIRC3
regulation of myofibroblast cell apoptotic process (GO:1904520)	0.0424932	0.135236	1.37168	0.0596174	0.177102	-1.51396	4.78172	HIP1;TNFRSF9;BIRC3
regulation of glial cell apoptotic process (GO:0034350)	0.0424932	0.135236	1.37168	0.0596174	0.177102	-1.51391	4.78156	HIP1;TNFRSF9;BIRC3
regulation of compound eye retinal cell apoptotic process (GO:1901692)	0.0424932	0.135236	1.37168	0.0596174	0.177102	-1.51184	4.77503	HIP1;TNFRSF9;BIRC3
cell chemotaxis to vascular endothelial growth factor (GO:0090667)	0.0427538	0.135236	1.36903	0.0559702	0.175767	-0.686052	2.16264	CCL20;FPR3
keratan sulfate biosynthetic process (GO:0018146)	0.0427538	0.135236	1.36903	0.0559702	0.175767	-0.670123	2.11243	HS3ST3B1;B4GALT1
mitochondrion disassembly (GO:0061726)	0.0427538	0.135236	1.36903	0.0559702	0.175767	-0.659868	2.0801	ALAS1;SOD2
mRNA 3'-end processing by stem-loop binding and cleavage (GO:0006398)	0.0427538	0.135236	1.36903	0.0559702	0.175767	-0.637357	2.00914	DDX39B;SRSF5
regulation of execution phase of apoptosis (GO:1900117)	0.0431835	0.135236	1.36468	0.0605382	0.177102	-1.52291	4.78542	HIP1;TNFRSF9;BIRC3
regulation of apoptosis involved in tissue homeostasis (GO:0060785)	0.0431835	0.135236	1.36468	0.0605382	0.177102	-1.5176	4.76874	HIP1;TNFRSF9;BIRC3
regulation of anoikis (GO:2000209)	0.0431835	0.135236	1.36468	0.0605382	0.177102	-1.50405	4.72617	HIP1;TNFRSF9;BIRC3
regulation of fibroblast apoptotic process (GO:2000269)	0.0431835	0.135236	1.36468	0.0605382	0.177102	-1.5036	4.72475	HIP1;TNFRSF9;BIRC3
positive regulation of gene expression, epigenetic (GO:0045815)	0.0433577	0.135236	1.36293	0.0646704	0.183207	-2.20601	6.92307	IL6;LAMP3;ITGB8;TNF
positive regulation of substrate-dependent cell migration, cell attachment to substrate (GO:1904237)	0.0438794	0.135236	1.35774	0.0614656	0.178223	-1.5501	4.84608	CCL7;CCL5;SOD2
mitochondrial membrane organization (GO:0007006)	0.0439479	0.135236	1.35706	0.0574586	0.177102	-0.640238	2.00059	ALAS1;SOD2
activation of protein kinase activity (GO:0032147)	0.0439479	0.135236	1.35706	0.0574586	0.177102	-0.617769	1.93037	CCR7;TNF
positive regulation of glial cell-derived neurotrophic factor receptor signaling pathway involved in ureteric bud formation (GO:2000735)	0.0445514	0.135236	1.35114	0.0556203	0.175767	8.34768	-25.9706	CD80
positive regulation of growth hormone receptor signaling pathway (GO:0060399)	0.0445514	0.135236	1.35114	0.0556203	0.175767	8.66709	-26.9643	CD80
regulation of interferon-beta biosynthetic process (GO:0045357)	0.0445514	0.135236	1.35114	0.0556203	0.175767	9.03546	-28.1103	IL12B
positive regulation of glutamate receptor signaling pathway (GO:1900451)	0.0445514	0.135236	1.35114	0.0556203	0.175767	9.11271	-28.3507	CD80
retinal rod cell development (GO:0046548)	0.0445514	0.135236	1.35114	0.0556203	0.175767	9.12459	-28.3876	MYO7A
positive regulation of hydrogen peroxide-mediated programmed cell death (GO:1901300)	0.0445514	0.135236	1.35114	0.0556203	0.175767	9.19369	-28.6026	TNF
positive regulation of hepatocyte growth factor receptor signaling pathway (GO:1902204)	0.0445514	0.135236	1.35114	0.0556203	0.175767	9.21635	-28.6731	CD80
mesendoderm migration (GO:0090133)	0.0445514	0.135236	1.35114	0.0556203	0.175767	9.53119	-29.6526	NR4A3
regulation of interleukin-6 biosynthetic process (GO:0045408)	0.0445514	0.135236	1.35114	0.0556203	0.175767	9.53982	-29.6795	IL12B
positive regulation of DNA biosynthetic process (GO:2000573)	0.0445514	0.135236	1.35114	0.0556203	0.175767	9.60454	-29.8808	CCL5
retinal cone cell development (GO:0046549)	0.0445514	0.135236	1.35114	0.0556203	0.175767	9.61328	-29.908	MYO7A
detection of light stimulus involved in sensory perception (GO:0050962)	0.0445514	0.135236	1.35114	0.0556203	0.175767	9.8202	-30.5517	MYO7A
positive regulation of retinal cell programmed cell death (GO:0046670)	0.0445514	0.135236	1.35114	0.0556203	0.175767	9.82215	-30.5578	TNF
carnitine biosynthetic process (GO:0045329)	0.0445514	0.135236	1.35114	0.0556203	0.175767	10.0585	-31.293	CPT1A
negative regulation of intestinal cholesterol absorption (GO:0045796)	0.0445514	0.135236	1.35114	0.0556203	0.175767	10.0801	-31.3602	NFKB1
cellular response to angiotensin (GO:1904385)	0.0445514	0.135236	1.35114	0.0556203	0.175767	10.1848	-31.6859	NFKB1
cellular response to salt stress (GO:0071472)	0.0445514	0.135236	1.35114	0.0556203	0.175767	10.2517	-31.8942	TNF
positive regulation of glucose mediated signaling pathway (GO:1902661)	0.0445514	0.135236	1.35114	0.0556203	0.175767	10.3373	-32.1606	CD80
positive regulation of blood coagulation, intrinsic pathway (GO:2000268)	0.0445514	0.135236	1.35114	0.0556203	0.175767	10.3644	-32.2448	HPSE
positive regulation of blood coagulation, common pathway (GO:2000262)	0.0445514	0.135236	1.35114	0.0556203	0.175767	10.4094	-32.3847	HPSE
negative regulation of RIG-I signaling pathway (GO:0039536)	0.0445514	0.135236	1.35114	0.0556203	0.175767	10.4881	-32.6296	BIRC3
positive regulation of blood coagulation, extrinsic pathway (GO:2000265)	0.0445514	0.135236	1.35114	0.0556203	0.175767	10.7222	-33.358	HPSE
negative regulation of interleukin-1-mediated signaling pathway (GO:2000660)	0.0445514	0.135236	1.35114	0.0556203	0.175767	10.8658	-33.8046	IL6
positive regulation of vascular associated smooth muscle cell migration (GO:1904754)	0.0445514	0.135236	1.35114	0.0556203	0.175767	10.8803	-33.8499	CCL5
positive regulation of blood coagulation in other organism (GO:0035807)	0.0445514	0.135236	1.35114	0.0556203	0.175767	10.8905	-33.8817	HPSE
elastin metabolic process (GO:0051541)	0.0445514	0.135236	1.35114	0.0556203	0.175767	11.0669	-34.4303	GAL3ST4
genitalia development (GO:0048806)	0.0445514	0.135236	1.35114	0.0556203	0.175767	11.0675	-34.4323	TIFAB
positive regulation of natural killer cell proliferation (GO:0032819)	0.0445514	0.135236	1.35114	0.0556203	0.175767	11.2281	-34.9319	IL12B
imaginal disc-derived genitalia development (GO:0007484)	0.0445514	0.135236	1.35114	0.0556203	0.175767	11.2526	-35.0081	TIFAB
regulation of isotype switching (GO:0045191)	0.0445514	0.135236	1.35114	0.0556203	0.175767	11.2861	-35.1122	IL7R
negative regulation of cholesterol efflux (GO:0090370)	0.0445514	0.135236	1.35114	0.0556203	0.175767	11.3223	-35.225	NFKB1
regulation of vascular endothelial growth factor production (GO:0010574)	0.0445514	0.135236	1.35114	0.0556203	0.175767	12.2298	-38.0483	IL6
regulation of cysteine-type endopeptidase activity (GO:2000116)	0.0445514	0.135236	1.35114	0.0556203	0.175767	12.4322	-38.6781	BIRC3
positive regulation of natural killer cell differentiation (GO:0032825)	0.0445514	0.135236	1.35114	0.0556203	0.175767	12.4485	-38.7288	IL12B
positive regulation of lipid storage (GO:0010884)	0.0445514	0.135236	1.35114	0.0556203	0.175767	12.8545	-39.9919	NFKB1
tryptophan catabolic process to indole-3-acetate (GO:0019440)	0.0445514	0.135236	1.35114	0.0556203	0.175767	13.002	-40.4506	IDO1
positive regulation of phosphorylation of RNA polymerase II C-terminal domain serine 2 residues (GO:2001165)	0.0445514	0.135236	1.35114	0.0556203	0.175767	13.0457	-40.5866	CCNL2
negative regulation of ERAD pathway (GO:1904293)	0.0445514	0.135236	1.35114	0.0556203	0.175767	13.6301	-42.4049	LAMP3
tryptophan catabolic process to catechol (GO:0019444)	0.0445514	0.135236	1.35114	0.0556203	0.175767	14.1937	-44.1583	IDO1
regulation of T cell activation (GO:0050863)	0.0445514	0.135236	1.35114	0.0556203	0.175767	18.5352	-57.6652	CCL5
positive regulation of wound healing, spreading of epidermal cells (GO:1903691)	0.044581	0.135236	1.35085	0.0623998	0.180335	-1.48664	4.62412	CCL7;CCL5;SOD2
STAT protein import into nucleus (GO:0007262)	0.0451544	0.136502	1.3453	0.0589608	0.177102	-0.611371	1.89382	MMP12;CCL2
activation of MAPKKK activity (GO:0000185)	0.0451544	0.136502	1.3453	0.0589608	0.177102	-0.56976	1.76493	CD40;TNF
activation of cysteine-type endopeptidase activity involved in apoptotic process by cytochrome c (GO:0008635)	0.0451544	0.136502	1.3453	0.0589608	0.177102	-0.522933	1.61987	HIP1;TNF
positive regulation of protein serine/threonine kinase activity (GO:0071902)	0.046373	0.139544	1.33373	0.0604765	0.177102	-0.513755	1.57776	CCR7;TNF
mitochondrial proton-transporting ATP synthase complex assembly (GO:0033615)	0.046373	0.139544	1.33373	0.0604765	0.177102	-0.50937	1.56429	ALAS1;SOD2
termination of RNA polymerase II transcription, poly(A)-coupled (GO:0030846)	0.046373	0.139544	1.33373	0.0604765	0.177102	-0.49471	1.51927	DDX39B;SRSF5
termination of RNA polymerase II transcription, exosome-dependent (GO:0030847)	0.046373	0.139544	1.33373	0.0604765	0.177102	-0.49234	1.512	DDX39B;SRSF5
regulation of apoptosis by sphingosine-1-phosphate signaling pathway (GO:0003377)	0.0467192	0.140425	1.3305	0.065242	0.183207	-1.40991	4.31939	HIP1;TNFRSF9;BIRC3
apoptotic mitochondrial changes (GO:0008637)	0.0469816	0.141052	1.32807	0.0697587	0.1895	-2.07995	6.36049	HIP1;ALAS1;TNFRSF9;SOD2
sensory perception of sound (GO:0007605)	0.0476037	0.141459	1.32236	0.0620056	0.179401	-0.450086	1.37044	COL11A2;MYO7A
regulation of cysteine-type endopeptidase activity involved in apoptotic process (GO:0043281)	0.0481725	0.141459	1.3172	0.0671697	0.184383	-1.45621	4.41664	HIP1;TNFRSF9;BIRC3
negative regulation of angiogenesis (GO:0016525)	0.0488463	0.141459	1.31117	0.0635479	0.183207	-0.600306	1.81237	IL6;STAB1
defense response to Gram-negative bacterium (GO:0050829)	0.0489074	0.141459	1.31063	0.0681433	0.186769	-1.40396	4.23691	IL6;STAB1;IL12B
negative regulation of xenophagy (GO:1904416)	0.0493786	0.141459	1.30646	0.0610114	0.177102	8.15514	-24.5326	NRBP2
negative regulation of lipophagy (GO:1904503)	0.0493786	0.141459	1.30646	0.0610114	0.177102	8.25463	-24.8319	NRBP2
positive regulation of bone remodeling (GO:0046852)	0.0493786	0.141459	1.30646	0.0610114	0.177102	8.27982	-24.9077	IL12B
regulation of tumor necrosis factor biosynthetic process (GO:0042534)	0.0493786	0.141459	1.30646	0.0610114	0.177102	8.34428	-25.1016	IL12B
negative regulation of aggrephagy (GO:1905336)	0.0493786	0.141459	1.30646	0.0610114	0.177102	8.61928	-25.9289	NRBP2
positive regulation of tissue remodeling (GO:0034105)	0.0493786	0.141459	1.30646	0.0610114	0.177102	8.62287	-25.9397	IL12B
detection of molecule of bacterial origin (GO:0032490)	0.0493786	0.141459	1.30646	0.0610114	0.177102	8.76704	-26.3733	CXCL8
positive regulation of antigen receptor-mediated signaling pathway (GO:0050857)	0.0493786	0.141459	1.30646	0.0610114	0.177102	8.86606	-26.6712	CD80
negative regulation of interleukin-17 biosynthetic process (GO:0045379)	0.0493786	0.141459	1.30646	0.0610114	0.177102	8.88255	-26.7208	IL12B
cellular response to growth hormone stimulus (GO:0071378)	0.0493786	0.141459	1.30646	0.0610114	0.177102	9.06404	-27.2668	NFKB1
activation of phospholipase D activity (GO:0031584)	0.0493786	0.141459	1.30646	0.0610114	0.177102	9.06988	-27.2844	CCL5
complement activation, lectin pathway (GO:0001867)	0.0493786	0.141459	1.30646	0.0610114	0.177102	9.07044	-27.286	FCN1
macrophage activation involved in immune response (GO:0002281)	0.0493786	0.141459	1.30646	0.0610114	0.177102	9.07356	-27.2954	CD93
negative regulation of cholesterol transporter activity (GO:0060695)	0.0493786	0.141459	1.30646	0.0610114	0.177102	9.12719	-27.4568	NFKB1
gastrulation with mouth forming second (GO:0001702)	0.0493786	0.141459	1.30646	0.0610114	0.177102	9.15922	-27.5531	NR4A3
positive regulation of cysteine-type endopeptidase activity (GO:2001056)	0.0493786	0.141459	1.30646	0.0610114	0.177102	9.22571	-27.7532	BIRC3
positive regulation of corticotropin-releasing hormone receptor activity (GO:1900012)	0.0493786	0.141459	1.30646	0.0610114	0.177102	9.3365	-28.0864	CD80
negative regulation of bicellular tight junction assembly (GO:1903347)	0.0493786	0.141459	1.30646	0.0610114	0.177102	9.3699	-28.1869	TNF
positive regulation of advanced glycation end-product receptor activity (GO:1904605)	0.0493786	0.141459	1.30646	0.0610114	0.177102	9.47893	-28.5149	CD80
negative regulation of protein import into nucleus, translocation (GO:0033159)	0.0493786	0.141459	1.30646	0.0610114	0.177102	9.54641	-28.7179	TXN
positive regulation of nitric-oxide synthase biosynthetic process (GO:0051770)	0.0493786	0.141459	1.30646	0.0610114	0.177102	9.61003	-28.9093	CCL2
cell migration involved in gastrulation (GO:0042074)	0.0493786	0.141459	1.30646	0.0610114	0.177102	9.63176	-28.9746	NR4A3
regulation of high voltage-gated calcium channel activity (GO:1901841)	0.0493786	0.141459	1.30646	0.0610114	0.177102	10.0031	-30.0918	PDE4B
T-helper 1 cell differentiation (GO:0045063)	0.0493786	0.141459	1.30646	0.0610114	0.177102	10.3147	-31.0291	IL12B
regulation of interferon-gamma production (GO:0032649)	0.0493786	0.141459	1.30646	0.0610114	0.177102	10.5505	-31.7385	CCR7
complement receptor mediated signaling pathway (GO:0002430)	0.0493786	0.141459	1.30646	0.0610114	0.177102	10.6723	-32.1049	FPR3
proteoglycan catabolic process (GO:0030167)	0.0493786	0.141459	1.30646	0.0610114	0.177102	10.9702	-33.0011	HPSE
positive regulation of feeding behavior (GO:2000253)	0.0493786	0.141459	1.30646	0.0610114	0.177102	11.5739	-34.8172	NR4A3
positive regulation of homotypic cell-cell adhesion (GO:0034112)	0.0493786	0.141459	1.30646	0.0610114	0.177102	11.7585	-35.3725	CCL5
age-dependent response to reactive oxygen species (GO:0001315)	0.0493786	0.141459	1.30646	0.0610114	0.177102	11.8201	-35.5578	SOD2
negative regulation of cellular protein metabolic process (GO:0032269)	0.0493786	0.141459	1.30646	0.0610114	0.177102	12.0232	-36.1685	NFKB1
regulation of bone mineralization involved in bone maturation (GO:1900157)	0.0493786	0.141459	1.30646	0.0610114	0.177102	12.3555	-37.1682	CYP27B1
vitamin D5 metabolic process (GO:0070642)	0.0493786	0.141459	1.30646	0.0610114	0.177102	12.777	-38.4362	CYP27B1
tryptophan catabolic process (GO:0006569)	0.0493786	0.141459	1.30646	0.0610114	0.177102	12.8628	-38.6942	IDO1
vitamin D2 metabolic process (GO:0070639)	0.0493786	0.141459	1.30646	0.0610114	0.177102	13.0084	-39.1324	CYP27B1
vitamin D3 metabolic process (GO:0070640)	0.0493786	0.141459	1.30646	0.0610114	0.177102	13.3125	-40.0472	CYP27B1
vitamin D4 metabolic process (GO:0070641)	0.0493786	0.141459	1.30646	0.0610114	0.177102	13.4761	-40.5393	CYP27B1
regulation of cytotoxic T cell degranulation (GO:0043317)	0.0493786	0.141459	1.30646	0.0610114	0.177102	14.6038	-43.9318	CCL5
positive regulation of neuron migration (GO:2001224)	0.0496479	0.142075	1.3041	0.0691234	0.188957	-1.45269	4.36213	CCL7;CCL5;SOD2
