# Supplementary material for: Tri-mannose grafting of chitosan nanocarriers remodels the macrophage response to bacterial infection
Source: J Nanobiotechnology. 2019 Jan 25;17:15. doi: 10.1186/s12951-018-0439-x (PMC6346558; doi:10.1186/s12951-018-0439-x)
Supplement: Supplementary file 10 — Additional file 10: Table S6. GO enrichment of genes differentially expressed only upon treatment with chitosan NCs. p-value < 0.05. [file 12951_2018_439_MOESM10_ESM.xlsx]

## Sheet: GO analysis only genes CS-NC
Term	P-value	Adjusted P-value	Log pvalue	Old P-value	Old Adjusted P-value	Z-score	Combined Score	Genes
type I interferon signaling pathway (GO:0060337)	2.91146e-09	5.6966e-06	8.53589	2.01645e-08	3.97446e-05	-3.28214	64.5092	IL1A;SOCS3;CSF3;RSAD2;OAS2;MX1;IFI6;IRF8;GP1BA;EREG
interferon-gamma-mediated signaling pathway (GO:0060333)	4.90241e-09	5.6966e-06	8.30959	3.42036e-08	3.97446e-05	-3.71195	71.0228	IL1A;SOCS3;CSF3;OAS2;WNT5A;IRF8;GP1BA;CD44;EREG;ICAM1;CCL15
tumor necrosis factor-mediated signaling pathway (GO:0033209)	9.47173e-08	7.33744e-05	7.02357	5.50553e-07	0.000426495	-4.18735	67.7194	NFKBIA;IL1A;SOCS3;CSF3;TNFSF15;ANKRD1;GP1BA;EREG;CCL15;NFE2L2;TNFSF13B
interleukin-1-mediated signaling pathway (GO:0070498)	1.04337e-06	0.000606197	5.98156	4.30681e-06	0.00250226	-3.25896	44.8858	IL1A;SOCS3;CSF3;IRAK2;ANKRD1;GP1BA;EREG;CCL15
chemokine-mediated signaling pathway (GO:0070098)	5.498e-06	0.00255547	5.2598	1.91011e-05	0.00887819	-3.07078	37.1906	CXCL10;IL1A;SOCS3;CSF3;GP1BA;EREG;CCL15
positive regulation of transcription from RNA polymerase II promoter in response to cold (GO:0061411)	2.43067e-05	0.00701405	4.61427	7.72627e-05	0.0174017	-3.20862	34.0908	DNAJC3;NFKBIA;NFE2L2
positive regulation of NF-kappaB transcription factor activity by ER overload response (GO:0006985)	3.80227e-05	0.00701405	4.41996	0.000109008	0.0174017	-3.28016	33.3832	NFKBIA;IRAK2;WNT5A;S100A12;AKR1B1;TRAF1
positive regulation of NF-kappaB transcription factor activity (GO:0051092)	4.03498e-05	0.00701405	4.39416	0.000124239	0.0174017	-3.59492	36.3731	NFKBIA;ANXA3;IRAK2;WNT5A;S100A12;AKR1B1;TRAF1
cellular response to interferon-gamma (GO:0071346)	5.15943e-05	0.00701405	4.2874	0.000135694	0.0174017	-2.74633	27.112	CSF3;KYNU;WNT5A;IRF8;CCL15
positive regulation of vascular wound healing (GO:0035470)	8.94684e-05	0.00701405	4.04833	0.000226424	0.0174017	-2.83592	26.4353	IL1A;BTG1;ANXA3;WNT5A;TNFAIP3
interleukin-3-mediated signaling pathway (GO:0038156)	0.000104199	0.00701405	3.98214	0.000261028	0.0174017	-2.81846	25.8431	IL1A;SOCS3;CSF3;GP1BA;EREG
interleukin-7-mediated signaling pathway (GO:0038111)	0.000104199	0.00701405	3.98214	0.000261028	0.0174017	-2.81724	25.8319	IL1A;SOCS3;CSF3;GP1BA;EREG
interleukin-32-mediated signaling pathway (GO:0097399)	0.000104199	0.00701405	3.98214	0.000261028	0.0174017	-2.81398	25.802	IL1A;SOCS3;CSF3;GP1BA;EREG
interleukin-35-mediated signaling pathway (GO:0070757)	0.000104199	0.00701405	3.98214	0.000261028	0.0174017	-2.81089	25.7737	IL1A;SOCS3;CSF3;GP1BA;EREG
interleukin-33-mediated signaling pathway (GO:0038172)	0.000104199	0.00701405	3.98214	0.000261028	0.0174017	-2.8057	25.726	IL1A;SOCS3;CSF3;GP1BA;EREG
interleukin-34-mediated signaling pathway (GO:0061514)	0.000104199	0.00701405	3.98214	0.000261028	0.0174017	-2.80563	25.7254	IL1A;SOCS3;CSF3;GP1BA;EREG
interleukin-11-mediated signaling pathway (GO:0038154)	0.000104199	0.00701405	3.98214	0.000261028	0.0174017	-2.80196	25.6918	IL1A;SOCS3;CSF3;GP1BA;EREG
interleukin-21-mediated signaling pathway (GO:0038114)	0.000104199	0.00701405	3.98214	0.000261028	0.0174017	-2.80194	25.6916	IL1A;SOCS3;CSF3;GP1BA;EREG
macrophage migration inhibitory factor signaling pathway (GO:0035691)	0.000104199	0.00701405	3.98214	0.000261028	0.0174017	-2.79554	25.6329	IL1A;SOCS3;CSF3;GP1BA;EREG
interleukin-27-mediated signaling pathway (GO:0070106)	0.000104199	0.00701405	3.98214	0.000261028	0.0174017	-2.79448	25.6232	IL1A;SOCS3;CSF3;GP1BA;EREG
interleukin-5-mediated signaling pathway (GO:0038043)	0.000104199	0.00701405	3.98214	0.000261028	0.0174017	-2.79415	25.6202	IL1A;SOCS3;CSF3;GP1BA;EREG
granulocyte-macrophage colony-stimulating factor signaling pathway (GO:0038157)	0.000104199	0.00701405	3.98214	0.000261028	0.0174017	-2.79322	25.6116	IL1A;SOCS3;CSF3;GP1BA;EREG
interleukin-23-mediated signaling pathway (GO:0038155)	0.000104199	0.00701405	3.98214	0.000261028	0.0174017	-2.78979	25.5802	IL1A;SOCS3;CSF3;GP1BA;EREG
interleukin-17-mediated signaling pathway (GO:0097400)	0.000104199	0.00701405	3.98214	0.000261028	0.0174017	-2.78974	25.5797	IL1A;SOCS3;CSF3;GP1BA;EREG
interleukin-17A-mediated signaling pathway (GO:0038173)	0.000104199	0.00701405	3.98214	0.000261028	0.0174017	-2.78387	25.5259	IL1A;SOCS3;CSF3;GP1BA;EREG
type III interferon signaling pathway (GO:0038196)	0.000104199	0.00701405	3.98214	0.000261028	0.0174017	-2.78254	25.5137	IL1A;SOCS3;CSF3;GP1BA;EREG
interleukin-9-mediated signaling pathway (GO:0038113)	0.000104199	0.00701405	3.98214	0.000261028	0.0174017	-2.78193	25.5081	IL1A;SOCS3;CSF3;GP1BA;EREG
interleukin-8-mediated signaling pathway (GO:0038112)	0.000109501	0.00701405	3.96058	0.000273411	0.0174017	-2.78327	25.3822	IL1A;SOCS3;CSF3;GP1BA;EREG
interleukin-2-mediated signaling pathway (GO:0038110)	0.000109501	0.00701405	3.96058	0.000273411	0.0174017	-2.77201	25.2796	IL1A;SOCS3;CSF3;GP1BA;EREG
interleukin-12-mediated signaling pathway (GO:0035722)	0.000109501	0.00701405	3.96058	0.000273411	0.0174017	-2.75186	25.0958	IL1A;SOCS3;CSF3;GP1BA;EREG
prolactin signaling pathway (GO:0038161)	0.000115007	0.00701405	3.93928	0.000286236	0.0174017	-2.83364	25.7026	IL1A;SOCS3;CSF3;GP1BA;EREG
oncostatin-M-mediated signaling pathway (GO:0038165)	0.000115007	0.00701405	3.93928	0.000286236	0.0174017	-2.81306	25.5159	IL1A;SOCS3;CSF3;GP1BA;EREG
ciliary neurotrophic factor-mediated signaling pathway (GO:0070120)	0.000115007	0.00701405	3.93928	0.000286236	0.0174017	-2.79877	25.3863	IL1A;SOCS3;CSF3;GP1BA;EREG
granulocyte colony-stimulating factor signaling pathway (GO:0038158)	0.000115007	0.00701405	3.93928	0.000286236	0.0174017	-2.77202	25.1436	IL1A;SOCS3;CSF3;GP1BA;EREG
interleukin-13-mediated signaling pathway (GO:0035772)	0.000120724	0.00701405	3.91821	0.000299513	0.0174017	-2.88591	26.0367	IL1A;SOCS3;CSF3;GP1BA;EREG
adiponectin-activated signaling pathway (GO:0033211)	0.000120724	0.00701405	3.91821	0.000299513	0.0174017	-2.85133	25.7247	IL1A;SOCS3;CSF3;GP1BA;EREG
macrophage colony-stimulating factor signaling pathway (GO:0038145)	0.000120724	0.00701405	3.91821	0.000299513	0.0174017	-2.84558	25.6728	IL1A;SOCS3;CSF3;GP1BA;EREG
erythropoietin-mediated signaling pathway (GO:0038162)	0.000120724	0.00701405	3.91821	0.000299513	0.0174017	-2.84426	25.6609	IL1A;SOCS3;CSF3;GP1BA;EREG
interleukin-18-mediated signaling pathway (GO:0035655)	0.000120724	0.00701405	3.91821	0.000299513	0.0174017	-2.83553	25.5822	IL1A;SOCS3;CSF3;GP1BA;EREG
interleukin-15-mediated signaling pathway (GO:0035723)	0.000120724	0.00701405	3.91821	0.000299513	0.0174017	-2.78882	25.1608	IL1A;SOCS3;CSF3;GP1BA;EREG
leptin-mediated signaling pathway (GO:0033210)	0.000139188	0.00787457	3.8564	0.000342158	0.0189327	-2.9464	26.1631	IL1A;SOCS3;CSF3;GP1BA;EREG
negative regulation of endothelial cell apoptotic process (GO:2000352)	0.000142312	0.00787457	3.84676	0.000331227	0.0187749	-2.18195	19.3266	TNFAIP3;ICAM1;NFE2L2
interleukin-4-mediated signaling pathway (GO:0035771)	0.000159741	0.00863344	3.79658	0.000389252	0.0210377	-2.97574	26.0138	IL1A;SOCS3;CSF3;GP1BA;EREG
interleukin-6-mediated signaling pathway (GO:0070102)	0.000167083	0.008825	3.77707	0.00040599	0.0214436	-2.90828	25.2934	IL1A;SOCS3;CSF3;GP1BA;EREG
cytokine-mediated signaling pathway (GO:0019221)	0.00019906	0.0102803	3.70102	0.000478435	0.0247085	-3.01008	25.6516	IL1A;SOCS3;CSF3;GP1BA;EREG
positive regulation of respiratory burst involved in inflammatory response (GO:0060265)	0.000228345	0.0113474	3.64141	0.000508673	0.025699	-2.81692	23.6189	NFKBIA;WNT5A;S100A12;EREG
regulation of reactive oxygen species metabolic process by positive regulation of transcription from RNA polymerase II promoter (GO:1904488)	0.000231447	0.0113474	3.63555	0.000932294	0.0405971	-6.4708	54.1681	NFKBIA;CXCL10;EHF;CSF3;JAG1;STK17A;WNT5A;AKR1B1;IRF8;AHR;INHBA;NFE2L2
positive regulation of transcription from RNA polymerase II promoter involved in defense response to fungus (GO:1901244)	0.000234369	0.0113474	3.6301	0.000943306	0.0405971	-6.32073	52.8326	NFKBIA;CXCL10;EHF;CSF3;JAG1;WNT5A;S100A12;AKR1B1;IRF8;AHR;INHBA;NFE2L2
positive regulation of cytokine production involved in inflammatory response (GO:1900017)	0.000274914	0.0130388	3.5608	0.00060402	0.0298668	-2.80407	22.9907	NFKBIA;WNT5A;S100A12;EREG
positive regulation of cellular protein catabolic process (GO:1903364)	0.000309517	0.0143863	3.50932	0.000674228	0.0326439	-2.79957	22.6219	NFKBIA;WNT5A;TNFAIP3;INHBA
cellular response to cold (GO:0070417)	0.000351954	0.0154328	3.45351	0.000879434	0.0393039	-0.218749	1.73949	DNAJC3;NFKBIA
trehalose metabolism in response to cold stress (GO:0070415)	0.000351954	0.0154328	3.45351	0.000879434	0.0393039	-0.210997	1.67785	DNAJC3;NFKBIA
cellular response to freezing (GO:0071497)	0.000351954	0.0154328	3.45351	0.000879434	0.0393039	-0.134807	1.07198	DNAJC3;NFKBIA
lipopolysaccharide-mediated signaling pathway (GO:0031663)	0.000367123	0.0157999	3.43519	0.000790112	0.0374739	-2.74639	21.7234	CXCL10;WNT5A;ANKRD1;TNFAIP3
negative regulation of tumor necrosis factor production (GO:0032720)	0.000510384	0.0181184	3.2921	0.00102391	0.0432648	-2.59599	19.6785	CD274;TNFAIP3;SLAMF1
positive regulation blood vessel branching (GO:1905555)	0.000585721	0.0181184	3.23231	0.00122155	0.0506941	-2.66789	19.8562	IL1A;BTG1;ANXA3;WNT5A
positive regulation of inflammatory response (GO:0050729)	0.00061466	0.0181184	3.21137	0.0012779	0.0521025	-2.77869	20.5468	NFKBIA;WNT5A;TNFAIP3;S100A12
regulation of tumor necrosis factor-mediated signaling pathway (GO:0010803)	0.000666351	0.0181184	3.1763	0.00130365	0.0522359	-2.76528	20.2244	IRAK2;TNFAIP3;TRAF1
positive regulation of sprouting angiogenesis (GO:1903672)	0.000707557	0.0181184	3.15024	0.00145786	0.0573934	-2.71993	19.7296	IL1A;BTG1;ANXA3;WNT5A
positive regulation of filamentous growth of a population of unicellular organisms in response to starvation by positive regulation of transcription from RNA polymerase II promoter (GO:1904741)	0.000794096	0.0181184	3.10013	0.00275913	0.0573934	-6.30272	44.9907	NFKBIA;CXCL10;EHF;CSF3;JAG1;WNT5A;AKR1B1;IRF8;AHR;INHBA;NFE2L2
regulation of lipid transport by positive regulation of transcription from RNA polymerase II promoter (GO:0072369)	0.000794096	0.0181184	3.10013	0.00275913	0.0573934	-6.29943	44.9672	NFKBIA;CXCL10;EHF;CSF3;JAG1;WNT5A;AKR1B1;IRF8;AHR;INHBA;NFE2L2
positive regulation of termination of RNA polymerase II transcription (GO:1904595)	0.000794096	0.0181184	3.10013	0.00275913	0.0573934	-6.29682	44.9486	NFKBIA;CXCL10;EHF;CSF3;JAG1;WNT5A;AKR1B1;IRF8;AHR;INHBA;NFE2L2
positive regulation of transcription from RNA polymerase II promoter by histone modification (GO:1903757)	0.000794096	0.0181184	3.10013	0.00275913	0.0573934	-6.29169	44.912	NFKBIA;CXCL10;EHF;CSF3;JAG1;WNT5A;AKR1B1;IRF8;AHR;INHBA;NFE2L2
positive regulation of cellular alcohol catabolic process by positive regulation of transcription from RNA polymerase II promoter (GO:1900422)	0.000794096	0.0181184	3.10013	0.00275913	0.0573934	-6.29151	44.9107	NFKBIA;CXCL10;EHF;CSF3;JAG1;WNT5A;AKR1B1;IRF8;AHR;INHBA;NFE2L2
positive regulation of ethanol catabolic process by positive regulation of transcription from RNA polymerase II promoter (GO:0061425)	0.000794096	0.0181184	3.10013	0.00275913	0.0573934	-6.28677	44.8769	NFKBIA;CXCL10;EHF;CSF3;JAG1;WNT5A;AKR1B1;IRF8;AHR;INHBA;NFE2L2
positive regulation of telomeric RNA transcription from RNA pol II promoter (GO:1901582)	0.000794096	0.0181184	3.10013	0.00275913	0.0573934	-6.28289	44.8492	NFKBIA;CXCL10;EHF;CSF3;JAG1;WNT5A;AKR1B1;IRF8;AHR;INHBA;NFE2L2
positive regulation of mating type switching by positive regulation of transcription from RNA polymerase II promoter (GO:1900423)	0.000794096	0.0181184	3.10013	0.00275913	0.0573934	-6.28149	44.8392	NFKBIA;CXCL10;EHF;CSF3;JAG1;WNT5A;AKR1B1;IRF8;AHR;INHBA;NFE2L2
positive regulation of pyrimidine-containing compound salvage by positive regulation of transcription from RNA polymerase II promoter (GO:1904001)	0.000794096	0.0181184	3.10013	0.00275913	0.0573934	-6.27811	44.8151	NFKBIA;CXCL10;EHF;CSF3;JAG1;WNT5A;AKR1B1;IRF8;AHR;INHBA;NFE2L2
positive regulation of starch catabolic process by positive regulation of transcription from RNA polymerase II promoter (GO:0035957)	0.000794096	0.0181184	3.10013	0.00275913	0.0573934	-6.26758	44.7399	NFKBIA;CXCL10;EHF;CSF3;JAG1;WNT5A;AKR1B1;IRF8;AHR;INHBA;NFE2L2
regulation of glycolytic process by positive regulation of transcription from RNA polymerase II promoter (GO:0072363)	0.000794096	0.0181184	3.10013	0.00275913	0.0573934	-6.26278	44.7056	NFKBIA;CXCL10;EHF;CSF3;JAG1;WNT5A;AKR1B1;IRF8;AHR;INHBA;NFE2L2
positive regulation of transcription from RNA polymerase II promoter involved in heart development (GO:1901228)	0.000794096	0.0181184	3.10013	0.00275913	0.0573934	-6.26073	44.691	NFKBIA;CXCL10;EHF;CSF3;JAG1;WNT5A;AKR1B1;IRF8;AHR;INHBA;NFE2L2
positive regulation of transcription from RNA polymerase II promoter involved in meiotic cell cycle (GO:0010673)	0.000794096	0.0181184	3.10013	0.00275913	0.0573934	-6.26043	44.6889	NFKBIA;CXCL10;EHF;CSF3;JAG1;WNT5A;AKR1B1;IRF8;AHR;INHBA;NFE2L2
positive regulation of sulfate assimilation by positive regulation of transcription from RNA polymerase II promoter (GO:1900478)	0.000794096	0.0181184	3.10013	0.00275913	0.0573934	-6.25949	44.6822	NFKBIA;CXCL10;EHF;CSF3;JAG1;WNT5A;AKR1B1;IRF8;AHR;INHBA;NFE2L2
positive regulation of pseudohyphal growth by positive regulation of transcription from RNA polymerase II promoter (GO:1900461)	0.000794096	0.0181184	3.10013	0.00275913	0.0573934	-6.25325	44.6376	NFKBIA;CXCL10;EHF;CSF3;JAG1;WNT5A;AKR1B1;IRF8;AHR;INHBA;NFE2L2
regulation of cellular ketone metabolic process by positive regulation of transcription from RNA polymerase II promoter (GO:0072366)	0.000794096	0.0181184	3.10013	0.00275913	0.0573934	-6.25151	44.6252	NFKBIA;CXCL10;EHF;CSF3;JAG1;WNT5A;AKR1B1;IRF8;AHR;INHBA;NFE2L2
positive regulation of ribosomal protein gene transcription from RNA polymerase II promoter (GO:0060963)	0.000794096	0.0181184	3.10013	0.00275913	0.0573934	-6.24991	44.6138	NFKBIA;CXCL10;EHF;CSF3;JAG1;WNT5A;AKR1B1;IRF8;AHR;INHBA;NFE2L2
positive regulation of ergosterol biosynthetic process by positive regulation of transcription from RNA polymerase II promoter (GO:0035961)	0.000794096	0.0181184	3.10013	0.00275913	0.0573934	-6.24272	44.5624	NFKBIA;CXCL10;EHF;CSF3;JAG1;WNT5A;AKR1B1;IRF8;AHR;INHBA;NFE2L2
positive regulation of sulfite transport by positive regulation of transcription from RNA polymerase II promoter (GO:0061426)	0.000794096	0.0181184	3.10013	0.00275913	0.0573934	-6.24015	44.5441	NFKBIA;CXCL10;EHF;CSF3;JAG1;WNT5A;AKR1B1;IRF8;AHR;INHBA;NFE2L2
positive regulation of flocculation via cell wall protein-carbohydrate interaction by positive regulation of transcription from RNA polymerase II promoter (GO:1900524)	0.000794096	0.0181184	3.10013	0.00275913	0.0573934	-6.2397	44.5409	NFKBIA;CXCL10;EHF;CSF3;JAG1;WNT5A;AKR1B1;IRF8;AHR;INHBA;NFE2L2
positive regulation of purine nucleotide biosynthetic process by positive regulation of transcription from RNA polymerase II promoter (GO:1900418)	0.000794096	0.0181184	3.10013	0.00275913	0.0573934	-6.23227	44.4879	NFKBIA;CXCL10;EHF;CSF3;JAG1;WNT5A;AKR1B1;IRF8;AHR;INHBA;NFE2L2
positive regulation of transcription from RNA polymerase II promoter involved in stress response to cadmium ion (GO:1902901)	0.000794096	0.0181184	3.10013	0.00275913	0.0573934	-6.22976	44.4699	NFKBIA;CXCL10;EHF;CSF3;JAG1;WNT5A;AKR1B1;IRF8;AHR;INHBA;NFE2L2
positive regulation of transcription from RNA polymerase II promoter by calcium-mediated signaling (GO:1900622)	0.000794096	0.0181184	3.10013	0.00275913	0.0573934	-6.22398	44.4287	NFKBIA;CXCL10;EHF;CSF3;JAG1;WNT5A;AKR1B1;IRF8;AHR;INHBA;NFE2L2
transcriptional activation by promoter-terminator looping (GO:0090203)	0.000794096	0.0181184	3.10013	0.00275913	0.0573934	-6.21183	44.3419	NFKBIA;CXCL10;EHF;CSF3;JAG1;WNT5A;AKR1B1;IRF8;AHR;INHBA;NFE2L2
positive regulation of snRNA transcription from RNA polymerase II promoter (GO:1905382)	0.000794096	0.0181184	3.10013	0.00275913	0.0573934	-6.21022	44.3305	NFKBIA;CXCL10;EHF;CSF3;JAG1;WNT5A;AKR1B1;IRF8;AHR;INHBA;NFE2L2
positive regulation of oligopeptide transport by positive regulation of transcription from RNA polymerase II promoter (GO:0035951)	0.000794096	0.0181184	3.10013	0.00275913	0.0573934	-6.20578	44.2988	NFKBIA;CXCL10;EHF;CSF3;JAG1;WNT5A;AKR1B1;IRF8;AHR;INHBA;NFE2L2
positive regulation of invasive growth in response to glucose limitation by positive regulation of transcription from RNA polymerase II promoter (GO:0036095)	0.000794096	0.0181184	3.10013	0.00275913	0.0573934	-6.20246	44.2751	NFKBIA;CXCL10;EHF;CSF3;JAG1;WNT5A;AKR1B1;IRF8;AHR;INHBA;NFE2L2
positive regulation of peroxisome organization by positive regulation of transcription from RNA polymerase II promoter (GO:0061424)	0.000794096	0.0181184	3.10013	0.00275913	0.0573934	-6.19861	44.2475	NFKBIA;CXCL10;EHF;CSF3;JAG1;WNT5A;AKR1B1;IRF8;AHR;INHBA;NFE2L2
positive regulation of transcription from RNA polymerase II promoter during mitotic cell cycle (GO:0046022)	0.000803158	0.0181184	3.0952	0.00278844	0.0573934	-6.27168	44.698	NFKBIA;CXCL10;EHF;CSF3;JAG1;WNT5A;AKR1B1;IRF8;AHR;INHBA;NFE2L2
positive regulation of inositol biosynthetic process by positive regulation of transcription from RNA polymerase II promoter (GO:1900375)	0.000803158	0.0181184	3.0952	0.00278844	0.0573934	-6.26289	44.6354	NFKBIA;CXCL10;EHF;CSF3;JAG1;WNT5A;AKR1B1;IRF8;AHR;INHBA;NFE2L2
positive regulation of posterior gap gene transcription (GO:0007360)	0.000803158	0.0181184	3.0952	0.00278844	0.0573934	-6.26283	44.635	NFKBIA;CXCL10;EHF;CSF3;JAG1;WNT5A;AKR1B1;IRF8;AHR;INHBA;NFE2L2
positive regulation of phospholipid biosynthetic process by positive regulation of transcription from RNA polymerase II promoter (GO:1900413)	0.000803158	0.0181184	3.0952	0.00278844	0.0573934	-6.26012	44.6156	NFKBIA;CXCL10;EHF;CSF3;JAG1;WNT5A;AKR1B1;IRF8;AHR;INHBA;NFE2L2
positive regulation of transcription via serum response element binding (GO:0010735)	0.000803158	0.0181184	3.0952	0.00278844	0.0573934	-6.25814	44.6015	NFKBIA;CXCL10;EHF;CSF3;JAG1;WNT5A;AKR1B1;IRF8;AHR;INHBA;NFE2L2
positive regulation of transcription involved in G2/M transition of mitotic cell cycle (GO:0090282)	0.000803158	0.0181184	3.0952	0.00278844	0.0573934	-6.25473	44.5772	NFKBIA;CXCL10;EHF;CSF3;JAG1;WNT5A;AKR1B1;IRF8;AHR;INHBA;NFE2L2
transcriptional activation by promoter-enhancer looping (GO:0071733)	0.000803158	0.0181184	3.0952	0.00278844	0.0573934	-6.25005	44.5438	NFKBIA;CXCL10;EHF;CSF3;JAG1;WNT5A;AKR1B1;IRF8;AHR;INHBA;NFE2L2
positive regulation of terminal gap gene transcription (GO:0007363)	0.000803158	0.0181184	3.0952	0.00278844	0.0573934	-6.24696	44.5219	NFKBIA;CXCL10;EHF;CSF3;JAG1;WNT5A;AKR1B1;IRF8;AHR;INHBA;NFE2L2
positive regulation of transcription from RNA polymerase II promoter involved in smooth muscle cell differentiation (GO:2000721)	0.000803158	0.0181184	3.0952	0.00278844	0.0573934	-6.23345	44.4256	NFKBIA;CXCL10;EHF;CSF3;JAG1;WNT5A;AKR1B1;IRF8;AHR;INHBA;NFE2L2
positive regulation of transcription from RNA polymerase II promoter in response to stress (GO:0036003)	0.000812306	0.0181184	3.09028	0.00281801	0.0573934	-6.25947	44.5401	NFKBIA;CXCL10;EHF;CSF3;JAG1;WNT5A;AKR1B1;IRF8;AHR;INHBA;NFE2L2
positive regulation of gluconeogenesis by positive regulation of transcription from RNA polymerase II promoter (GO:0035948)	0.000821541	0.0181184	3.08537	0.00284783	0.0573934	-6.22669	44.2365	NFKBIA;CXCL10;EHF;CSF3;JAG1;WNT5A;AKR1B1;IRF8;AHR;INHBA;NFE2L2
positive regulation of transcription from RNA polymerase II promoter involved in cellular response to chemical stimulus (GO:1901522)	0.000830863	0.0181184	3.08047	0.0028779	0.0573934	-6.22974	44.1878	NFKBIA;CXCL10;EHF;CSF3;JAG1;WNT5A;AKR1B1;IRF8;AHR;INHBA;NFE2L2
positive regulation of SREBP signaling pathway (GO:2000640)	0.000840273	0.0181184	3.07558	0.00290823	0.0573934	-6.31165	44.6978	NFKBIA;CXCL10;EHF;CSF3;JAG1;WNT5A;AKR1B1;IRF8;AHR;INHBA;NFE2L2
positive regulation of pri-miRNA transcription from RNA polymerase II promoter (GO:1902895)	0.000840273	0.0181184	3.07558	0.00290823	0.0573934	-6.29011	44.5452	NFKBIA;CXCL10;EHF;CSF3;JAG1;WNT5A;AKR1B1;IRF8;AHR;INHBA;NFE2L2
positive regulation of transcription from RNA polymerase II promoter involved in norepinephrine biosynthetic process (GO:2000763)	0.000840273	0.0181184	3.07558	0.00290823	0.0573934	-6.2866	44.5203	NFKBIA;CXCL10;EHF;CSF3;JAG1;WNT5A;AKR1B1;IRF8;AHR;INHBA;NFE2L2
positive regulation of central gap gene transcription (GO:0007357)	0.000840273	0.0181184	3.07558	0.00290823	0.0573934	-6.2797	44.4715	NFKBIA;CXCL10;EHF;CSF3;JAG1;WNT5A;AKR1B1;IRF8;AHR;INHBA;NFE2L2
positive regulation of transcription from RNA polymerase II promoter in response to nitrogen starvation (GO:0036278)	0.000840273	0.0181184	3.07558	0.00290823	0.0573934	-6.27162	44.4142	NFKBIA;CXCL10;EHF;CSF3;JAG1;WNT5A;AKR1B1;IRF8;AHR;INHBA;NFE2L2
SREBP signaling pathway (GO:0032933)	0.000840273	0.0181184	3.07558	0.00290823	0.0573934	-6.22615	44.0923	NFKBIA;CXCL10;EHF;CSF3;JAG1;WNT5A;AKR1B1;IRF8;AHR;INHBA;NFE2L2
positive regulation of transcription initiation from RNA polymerase II promoter (GO:0060261)	0.000849772	0.0181184	3.0707	0.00293882	0.0573934	-6.19673	43.8142	NFKBIA;CXCL10;EHF;CSF3;JAG1;WNT5A;AKR1B1;IRF8;AHR;INHBA;NFE2L2
positive regulation of inflammatory response to wounding (GO:0106016)	0.000849788	0.0181184	3.07069	0.00162726	0.0573934	-2.21048	15.6293	NFKBIA;WNT5A;S100A12
positive regulation by organism of inflammatory response of other organism involved in symbiotic interaction (GO:0052259)	0.000849788	0.0181184	3.07069	0.00162726	0.0573934	-2.20153	15.566	NFKBIA;WNT5A;S100A12
positive regulation of leukotriene production involved in inflammatory response (GO:0035491)	0.000849788	0.0181184	3.07069	0.00162726	0.0573934	-2.2008	15.5608	NFKBIA;WNT5A;S100A12
positive regulation of transcription from RNA polymerase II promoter in response to acidic pH (GO:0061402)	0.00085936	0.0181559	3.06582	0.00296967	0.0575126	-6.25089	44.1271	NFKBIA;CXCL10;EHF;CSF3;JAG1;WNT5A;AKR1B1;IRF8;AHR;INHBA;NFE2L2
regulation of potassium ion concentration by positive regulation of transcription from RNA polymerase II promoter (GO:0097301)	0.000869037	0.018195	3.06096	0.00300078	0.0576348	-6.28709	44.3122	NFKBIA;CXCL10;EHF;CSF3;JAG1;WNT5A;AKR1B1;IRF8;AHR;INHBA;NFE2L2
positive regulation of sodium ion transport by positive regulation of transcription from RNA polymerase II promoter (GO:0061423)	0.000898616	0.0186463	3.04643	0.00309571	0.05811	-6.29288	44.1424	NFKBIA;CXCL10;EHF;CSF3;JAG1;WNT5A;AKR1B1;IRF8;AHR;INHBA;NFE2L2
positive regulation of chronic inflammatory response (GO:0002678)	0.000917347	0.0187305	3.03747	0.00174529	0.0573934	-2.22827	15.5846	NFKBIA;WNT5A;S100A12
positive regulation of transcription elongation from RNA polymerase II promoter (GO:0032968)	0.000918796	0.0187305	3.03678	0.00316033	0.05811	-6.28539	43.9503	NFKBIA;CXCL10;EHF;CSF3;JAG1;WNT5A;AKR1B1;IRF8;AHR;INHBA;NFE2L2
positive regulation of DNA repair by positive regulation of transcription from RNA polymerase II promoter (GO:1900404)	0.000981609	0.0197984	3.00806	0.0033608	0.0600807	-6.24167	43.2318	NFKBIA;CXCL10;EHF;CSF3;JAG1;WNT5A;AKR1B1;IRF8;AHR;INHBA;NFE2L2
positive regulation of alpha-beta T cell proliferation (GO:0046641)	0.000988218	0.0197984	3.00515	0.00186855	0.0573934	-2.30023	15.9167	CD274;TFRC;EBI3
cellular response to interleukin-1 (GO:0071347)	0.00100327	0.0199283	2.99858	0.00202296	0.0573934	-2.62516	18.1254	CSF3;IRAK2;ANKRD1;CCL15
positive regulation of transcription of Notch receptor target (GO:0007221)	0.00103664	0.0201885	2.98437	0.00353559	0.062723	-6.25487	42.982	NFKBIA;CXCL10;EHF;CSF3;JAG1;WNT5A;AKR1B1;IRF8;AHR;INHBA;NFE2L2
negative regulation of B cell differentiation (GO:0045578)	0.00104244	0.0201885	2.98195	0.00204251	0.0573934	-0.984385	6.75898	TNFAIP3;INHBA
protein transport into membrane raft (GO:0032596)	0.00104244	0.0201885	2.98195	0.00204251	0.0573934	-0.807989	5.54781	RFTN1;BID
positive regulation of inflammatory response to antigenic stimulus (GO:0002863)	0.00106247	0.0204064	2.97369	0.0019971	0.0573934	-2.3183	15.8738	NFKBIA;WNT5A;S100A12
positive regulation of transcription from RNA polymerase II promoter involved in defense response to Gram-negative bacterium (GO:1902097)	0.00117922	0.0224631	2.92841	0.00398517	0.068604	-6.14902	41.4622	NFKBIA;CXCL10;EHF;CSF3;JAG1;WNT5A;AKR1B1;IRF8;AHR;INHBA;NFE2L2
Kit signaling pathway (GO:0038109)	0.00124774	0.0235753	2.90387	0.00269771	0.0573934	-3.14058	20.9992	IL1A;SOCS3;CSF3;GP1BA;EREG
positive regulation of transcription from RNA polymerase II promoter involved in neuron differentiation (GO:1904081)	0.00136568	0.0255955	2.86465	0.00456664	0.0768777	-6.32218	41.7018	NFKBIA;CXCL10;EHF;CSF3;JAG1;WNT5A;AKR1B1;IRF8;INHBA;AHR;NFE2L2
positive regulation of acute inflammatory response (GO:0002675)	0.00139441	0.0259248	2.85561	0.00256589	0.0573934	-2.19161	14.4104	NFKBIA;WNT5A;S100A12
positive regulation of cell proliferation (GO:0008284)	0.00148306	0.0271437	2.82884	0.00402138	0.0687183	-4.91536	32.0169	CXCL10;CSF3;JAG1;AKR1B1;S1PR3;TNFSF13B;EREG;SLAMF1
positive regulation of angiogenesis (GO:0045766)	0.00148333	0.0271437	2.82876	0.00292245	0.0573934	-2.70624	17.627	IL1A;BTG1;ANXA3;WNT5A
positive regulation of T cell extravasation (GO:2000409)	0.00151917	0.0275824	2.81839	0.00279545	0.0573934	-1.72067	11.1665	CXCL10;ICAM1
positive regulation of fibroblast proliferation (GO:0048146)	0.00154558	0.0278445	2.81091	0.00387932	0.067786	-4.47447	28.9603	CSF3;WNT5A;AKR1B1;S1PR3;EREG;SLAMF1;TNFSF13B
positive regulation of histamine secretion by mast cell (GO:1903595)	0.00168168	0.0300632	2.77426	0.00305188	0.05811	-2.35147	15.0211	NFKBIA;WNT5A;S100A12
negative regulation of extrinsic apoptotic signaling pathway in absence of ligand (GO:2001240)	0.00178503	0.0308086	2.74836	0.00322556	0.05811	-2.45414	15.5306	IL1A;IFI6;AKR1B1
iron assimilation (GO:0033212)	0.00178503	0.0308086	2.74836	0.00322556	0.05811	-2.29422	14.5186	TFRC;MT-RNR2;ACO1
sequestering of iron ion (GO:0097577)	0.00178503	0.0308086	2.74836	0.00322556	0.05811	-2.29003	14.4921	TFRC;MT-RNR2;ACO1
protein localization to membrane raft (GO:1903044)	0.00178965	0.0308086	2.74723	0.00321364	0.05811	-1.76465	11.1627	RFTN1;FERMT2
positive regulation of protein tetramerization (GO:1901092)	0.00178965	0.0308086	2.74723	0.00321364	0.05811	-1.60382	10.1453	MMP1;BID
cellular response to tumor necrosis factor (GO:0071356)	0.00203516	0.0347773	2.6914	0.00393783	0.0682949	-2.7169	16.8371	CSF3;ANKRD1;NFE2L2;CCL15
myoblast differentiation (GO:0045445)	0.00208127	0.0353057	2.68167	0.0036592	0.0644241	-1.85917	11.4799	JAG1;ANKRD1
cellular iron ion homeostasis (GO:0006879)	0.00262006	0.0441234	2.58169	0.00461148	0.0768777	-2.33249	13.8656	TFRC;MT-RNR2;ACO1
positive regulation of cytokine-mediated signaling pathway (GO:0001961)	0.00272708	0.0452695	2.5643	0.00463119	0.0768777	-2.1638	12.7762	IRAK2;WNT5A
positive regulation of prosthetic group metabolic process (GO:0051200)	0.00272708	0.0452695	2.5643	0.00463119	0.0768777	-1.606	9.48268	NFKBIA;INHBA
negative regulation of mesenchymal cell proliferation (GO:0072201)	0.00274902	0.0453101	2.56082	0.00617272	0.0937608	-4.14967	24.4686	IL1A;BTG1;WNT5A;AKR1B1;INHBA;EREG
negative regulation of extrinsic apoptotic signaling pathway via death domain receptors (GO:1902042)	0.00304035	0.0483776	2.51708	0.00529981	0.0837875	-2.33874	13.5549	TNFAIP3;AKR1B1;ICAM1
limb granular cell differentiation (GO:0060891)	0.00304035	0.0483776	2.51708	0.00529981	0.0837875	-2.28816	13.2617	JAG1;WNT5A;EREG
limb spinous cell differentiation (GO:0060890)	0.00304035	0.0483776	2.51708	0.00529981	0.0837875	-2.28658	13.2525	JAG1;WNT5A;EREG
keratinocyte development (GO:0003334)	0.00304035	0.0483776	2.51708	0.00529981	0.0837875	-2.25074	13.0448	JAG1;WNT5A;EREG
positive regulation of chemokine biosynthetic process (GO:0045080)	0.00308085	0.0483776	2.51133	0.00515699	0.0837875	-1.97249	11.406	WNT5A;EREG
negative regulation of CD40 signaling pathway (GO:2000349)	0.00308085	0.0483776	2.51133	0.00515699	0.0837875	-1.7677	10.2218	TNFAIP3;SLAMF1
regulation of interferon-gamma-mediated signaling pathway (GO:0060334)	0.00308085	0.0483776	2.51133	0.00515699	0.0837875	-1.70972	9.88654	SOCS3;IRAK2
negative regulation of B cell proliferation (GO:0030889)	0.00345492	0.0521665	2.46156	0.00570892	0.0872864	-2.06271	11.6913	TNFAIP3;AHR
positive regulation of response to interferon-gamma (GO:0060332)	0.00345492	0.0521665	2.46156	0.00570892	0.0872864	-2.05654	11.6564	WNT5A;EREG
negative regulation of interferon-gamma biosynthetic process (GO:0045077)	0.00345492	0.0521665	2.46156	0.00570892	0.0872864	-2.03751	11.5485	CD274;INHBA
positive regulation of protein modification process (GO:0031401)	0.00345492	0.0521665	2.46156	0.00570892	0.0872864	-1.69933	9.6317	NFKBIA;INHBA
establishment of protein localization to membrane (GO:0090150)	0.00345492	0.0521665	2.46156	0.00570892	0.0872864	-1.51294	8.57528	BID;FERMT2
neuron apoptotic process (GO:0051402)	0.00345682	0.0521665	2.46132	0.00706738	0.105965	-3.4735	19.6858	NFKBIA;IL1A;MX1;AHR;BID
negative regulation of cell proliferation (GO:0008285)	0.00348528	0.0522567	2.45776	0.00832541	0.117281	-4.8747	27.587	CXCL10;IL1A;JAG1;BTG1;AKR1B1;INHBA;EREG
negative regulation of smooth muscle cell proliferation (GO:0048662)	0.00377786	0.0559503	2.42275	0.00832674	0.117281	-4.33393	24.1773	IL1A;BTG1;AKR1B1;TNFAIP3;INHBA;EREG
chronic inflammatory response (GO:0002544)	0.00382793	0.0559503	2.41704	0.00778199	0.112331	-3.3542	18.6676	IL1A;CXCL10;AOAH;APOL3;CCL15
inflammatory response to wounding (GO:0090594)	0.00382793	0.0559503	2.41704	0.00778199	0.112331	-3.35187	18.6546	IL1A;CXCL10;AOAH;APOL3;CCL15
inflammatory response (GO:0006954)	0.00382793	0.0559503	2.41704	0.00778199	0.112331	-3.3501	18.6447	IL1A;CXCL10;AOAH;APOL3;CCL15
acute inflammatory response (GO:0002526)	0.00390545	0.0567266	2.40833	0.00793074	0.113772	-3.36792	18.6764	IL1A;CXCL10;AOAH;APOL3;CCL15
positive regulation of cytokine secretion (GO:0050715)	0.00399957	0.0577329	2.39799	0.0068538	0.10343	-2.34877	12.9689	IL1A;ANKRD1;EREG
cellular response to lipopolysaccharide (GO:0071222)	0.00405833	0.0582196	2.39165	0.00755909	0.111186	-2.95357	16.2653	CXCL10;WNT5A;ANKRD1;TNFAIP3
positive regulation of interleukin-2 biosynthetic process (GO:0045086)	0.00469695	0.0665592	2.32818	0.00751839	0.111186	-2.06457	11.0678	IL1A;EREG
positive regulation of protein homooligomerization (GO:0032464)	0.00469695	0.0665592	2.32818	0.00751839	0.111186	-1.79252	9.60939	MMP1;BID
release of cytochrome c from mitochondria (GO:0001836)	0.00515022	0.0700862	2.28817	0.00817177	0.11651	-2.77515	14.6215	IFI6;BID
positive regulation of leukocyte proliferation (GO:0070665)	0.00545683	0.0700862	2.26306	0.011764	0.131247	-4.15571	21.6549	CSF3;AKR1B1;S1PR3;EREG;SLAMF1;TNFSF13B
positive regulation of cell proliferation in bone marrow (GO:0071864)	0.00545683	0.0700862	2.26306	0.011764	0.131247	-4.15149	21.633	CSF3;AKR1B1;S1PR3;EREG;SLAMF1;TNFSF13B
positive regulation of cell proliferation by VEGF-activated platelet derived growth factor receptor signaling pathway (GO:0038091)	0.00545683	0.0700862	2.26306	0.011764	0.131247	-4.14967	21.6235	CSF3;AKR1B1;S1PR3;EREG;SLAMF1;TNFSF13B
positive regulation of germ cell proliferation (GO:1905938)	0.00545683	0.0700862	2.26306	0.011764	0.131247	-4.14813	21.6154	CSF3;AKR1B1;S1PR3;EREG;SLAMF1;TNFSF13B
positive regulation of skeletal muscle cell proliferation (GO:0014858)	0.00545683	0.0700862	2.26306	0.011764	0.131247	-4.14533	21.6009	CSF3;AKR1B1;S1PR3;EREG;SLAMF1;TNFSF13B
positive regulation of mammary stem cell proliferation (GO:2000103)	0.00545683	0.0700862	2.26306	0.011764	0.131247	-4.14259	21.5866	CSF3;AKR1B1;S1PR3;EREG;SLAMF1;TNFSF13B
positive regulation of cell proliferation involved in compound eye morphogenesis (GO:2000497)	0.00545683	0.0700862	2.26306	0.011764	0.131247	-4.14129	21.5798	CSF3;AKR1B1;S1PR3;EREG;SLAMF1;TNFSF13B
positive regulation of sebum secreting cell proliferation (GO:1904004)	0.00545683	0.0700862	2.26306	0.011764	0.131247	-4.13737	21.5594	CSF3;AKR1B1;S1PR3;EREG;SLAMF1;TNFSF13B
positive regulation of synoviocyte proliferation (GO:1901647)	0.00545683	0.0700862	2.26306	0.011764	0.131247	-4.13445	21.5441	CSF3;AKR1B1;S1PR3;EREG;SLAMF1;TNFSF13B
positive regulation of fat cell proliferation (GO:0070346)	0.00553695	0.0700862	2.25673	0.0119261	0.131247	-4.15104	21.5701	CSF3;AKR1B1;S1PR3;EREG;SLAMF1;TNFSF13B
positive regulation of hemocyte proliferation (GO:0035208)	0.00553695	0.0700862	2.25673	0.0119261	0.131247	-4.14165	21.5213	CSF3;AKR1B1;S1PR3;EREG;SLAMF1;TNFSF13B
positive regulation of chorionic trophoblast cell proliferation (GO:1901384)	0.00553695	0.0700862	2.25673	0.0119261	0.131247	-4.1344	21.4836	CSF3;AKR1B1;S1PR3;EREG;SLAMF1;TNFSF13B
positive regulation of hair follicle cell proliferation (GO:0071338)	0.00553695	0.0700862	2.25673	0.0119261	0.131247	-4.12789	21.4498	CSF3;AKR1B1;S1PR3;EREG;SLAMF1;TNFSF13B
positive regulation of secondary heart field cardioblast proliferation (GO:0072513)	0.00553695	0.0700862	2.25673	0.0119261	0.131247	-4.12727	21.4466	CSF3;AKR1B1;S1PR3;EREG;SLAMF1;TNFSF13B
positive regulation of cell proliferation involved in heart morphogenesis (GO:2000138)	0.00561793	0.0700862	2.25042	0.0120897	0.131247	-4.13649	21.4344	CSF3;AKR1B1;S1PR3;EREG;SLAMF1;TNFSF13B
positive regulation of mesenchymal cell proliferation (GO:0002053)	0.00561793	0.0700862	2.25042	0.0120897	0.131247	-4.12561	21.378	CSF3;AKR1B1;S1PR3;EREG;SLAMF1;TNFSF13B
cellular response to type I interferon (GO:0071357)	0.0056228	0.0700862	2.25005	0.00884976	0.121697	-1.86781	9.67699	CSF3;MX1
negative regulation of interleukin-6 biosynthetic process (GO:0045409)	0.0056228	0.0700862	2.25005	0.00884976	0.121697	-1.66732	8.63826	TNFAIP3;SLAMF1
positive regulation of mitotic cohesin loading (GO:1905406)	0.0056228	0.0700862	2.25005	0.00884976	0.121697	-1.58334	8.20319	IL1A;EREG
negative regulation of interleukin-6 production (GO:0032715)	0.0056228	0.0700862	2.25005	0.00884976	0.121697	-1.58273	8.2	TNFAIP3;SLAMF1
positive regulation of cell proliferation involved in kidney development (GO:1901724)	0.00569978	0.0700862	2.24414	0.012255	0.131247	-4.16526	21.5233	CSF3;AKR1B1;S1PR3;EREG;SLAMF1;TNFSF13B
positive regulation of myoblast proliferation (GO:2000288)	0.00569978	0.0700862	2.24414	0.012255	0.131247	-4.15944	21.4932	CSF3;AKR1B1;S1PR3;EREG;SLAMF1;TNFSF13B
positive regulation of glial cell proliferation (GO:0060252)	0.00569978	0.0700862	2.24414	0.012255	0.131247	-4.13977	21.3916	CSF3;AKR1B1;S1PR3;EREG;SLAMF1;TNFSF13B
positive regulation of chondrocyte proliferation (GO:1902732)	0.00569978	0.0700862	2.24414	0.012255	0.131247	-4.12846	21.3331	CSF3;AKR1B1;S1PR3;EREG;SLAMF1;TNFSF13B
biofilm matrix disassembly (GO:0098786)	0.00596906	0.0722232	2.22409	0.00999073	0.131247	-2.27811	11.6666	MMP14;MMP1;CD44
basal lamina disassembly (GO:0060881)	0.00596906	0.0722232	2.22409	0.00999073	0.131247	-2.27623	11.657	MMP14;MMP1;CD44
positive regulation of cardiac muscle cell proliferation (GO:0060045)	0.00603594	0.0722232	2.21926	0.0129319	0.131954	-4.16001	21.2577	CSF3;AKR1B1;S1PR3;EREG;SLAMF1;TNFSF13B
positive regulation of stem cell proliferation (GO:2000648)	0.00603594	0.0722232	2.21926	0.0129319	0.131954	-4.13472	21.1285	CSF3;AKR1B1;S1PR3;EREG;SLAMF1;TNFSF13B
nucleotide-binding oligomerization domain containing 1 signaling pathway (GO:0070427)	0.00611449	0.0722232	2.21364	0.00955207	0.130582	-1.83742	9.36549	IRAK2;TNFAIP3
positive regulation of neural precursor cell proliferation (GO:2000179)	0.00612219	0.0722232	2.21309	0.0131051	0.131954	-4.20628	21.4345	CSF3;AKR1B1;S1PR3;EREG;SLAMF1;TNFSF13B
positive regulation of osteoblast proliferation (GO:0033690)	0.00612219	0.0722232	2.21309	0.0131051	0.131954	-4.16901	21.2446	CSF3;AKR1B1;S1PR3;EREG;SLAMF1;TNFSF13B
positive regulation of trophectodermal cell proliferation (GO:1904075)	0.00612219	0.0722232	2.21309	0.0131051	0.131954	-4.12052	20.9975	CSF3;AKR1B1;S1PR3;EREG;SLAMF1;TNFSF13B
positive regulation of growth plate cartilage chondrocyte proliferation (GO:0061913)	0.0062974	0.0739149	2.20084	0.0134565	0.131954	-4.15531	21.0575	CSF3;AKR1B1;S1PR3;EREG;SLAMF1;TNFSF13B
positive regulation of ERK1 and ERK2 cascade via TNFSF11-mediated signaling (GO:0071848)	0.00651532	0.0747412	2.18606	0.0118289	0.131247	-2.90943	14.6449	CD44;SLAMF1;ICAM1;CCL15
positive regulation of extrinsic apoptotic signaling pathway in absence of ligand (GO:2001241)	0.00662508	0.0747412	2.17881	0.0102784	0.131247	-1.9432	9.74881	INHBA;BID
protein localization to ciliary membrane (GO:1903441)	0.00662508	0.0747412	2.17881	0.0102784	0.131247	-1.93391	9.70222	SNX10;FERMT2
positive regulation of T cell chemotaxis (GO:0010820)	0.00662508	0.0747412	2.17881	0.0102784	0.131247	-1.93118	9.68852	CXCL10;WNT5A
positive regulation of cytokine secretion involved in immune response (GO:0002741)	0.00662508	0.0747412	2.17881	0.0102784	0.131247	-1.89703	9.51719	IL1A;WNT5A
nucleotide-binding oligomerization domain containing signaling pathway (GO:0070423)	0.00662508	0.0747412	2.17881	0.0102784	0.131247	-1.86965	9.37983	IRAK2;TNFAIP3
positive regulation of erythrocyte differentiation (GO:0045648)	0.00662508	0.0747412	2.17881	0.0102784	0.131247	-1.71489	8.60343	CSF3;INHBA
positive regulation of oxidative phosphorylation (GO:1903862)	0.00662508	0.0747412	2.17881	0.0102784	0.131247	-1.68538	8.45539	AKR1B1;EREG
basement membrane disassembly (GO:0034769)	0.00689281	0.0766213	2.1616	0.0114434	0.131247	-2.29997	11.4476	MMP14;MMP1;CD44
negative regulation of cysteine-type endopeptidase activity involved in apoptotic process (GO:0043154)	0.00713139	0.0766213	2.14683	0.0151203	0.14231	-4.26443	21.0802	DNAJC3;NFKBIA;MT-RNR2;WNT5A;IFI6;CD44
regulation of membrane lipid metabolic process (GO:1905038)	0.00713625	0.0766213	2.14653	0.0118247	0.131247	-2.4337	12.0287	TXNRD1;ANKRD1;PLIN2
regulation of phospholipid metabolic process (GO:1903725)	0.00713625	0.0766213	2.14653	0.0118247	0.131247	-2.42847	12.0029	TXNRD1;ANKRD1;PLIN2
regulation of lipid metabolic process (GO:0019216)	0.00713625	0.0766213	2.14653	0.0118247	0.131247	-2.42613	11.9913	TXNRD1;ANKRD1;PLIN2
regulation of lipoprotein lipid oxidation (GO:0060587)	0.00713625	0.0766213	2.14653	0.0118247	0.131247	-2.42317	11.9767	TXNRD1;ANKRD1;PLIN2
keratinocyte differentiation (GO:0030216)	0.00713625	0.0766213	2.14653	0.0118247	0.131247	-2.35958	11.6624	JAG1;WNT5A;EREG
positive regulation of interleukin-6 biosynthetic process (GO:0045410)	0.0071544	0.0766213	2.14543	0.0110285	0.131247	-1.93443	9.55612	WNT5A;EREG
negative regulation of transcription from RNA polymerase II promoter in response to hydrogen peroxide (GO:0036129)	0.0071544	0.0766213	2.14543	0.0110285	0.131247	-1.859	9.18352	TNFAIP3;NFE2L2
cell death in response to hydrogen peroxide (GO:0036474)	0.0071544	0.0766213	2.14543	0.0110285	0.131247	-1.85138	9.14589	TNFAIP3;NFE2L2
cellular detoxification of hydrogen peroxide (GO:0061692)	0.0071544	0.0766213	2.14543	0.0110285	0.131247	-1.84245	9.10174	TNFAIP3;NFE2L2
positive regulation of smooth muscle cell proliferation (GO:0048661)	0.00722876	0.0770626	2.14094	0.0153136	0.143503	-4.18275	20.6197	CSF3;AKR1B1;S1PR3;EREG;SLAMF1;TNFSF13B
positive regulation of epithelial cell proliferation (GO:0050679)	0.0073271	0.0773069	2.13507	0.0155086	0.144747	-4.10044	20.1585	CSF3;AKR1B1;S1PR3;EREG;SLAMF1;TNFSF13B
regulation of lipid catabolic process (GO:0050994)	0.00738473	0.0773069	2.13167	0.0122131	0.131247	-2.4229	11.8924	TXNRD1;ANKRD1;PLIN2
regulation of triglyceride metabolic process (GO:0090207)	0.00738473	0.0773069	2.13167	0.0122131	0.131247	-2.39474	11.7542	TXNRD1;ANKRD1;PLIN2
regulation of isoprenoid metabolic process (GO:0019747)	0.00738473	0.0773069	2.13167	0.0122131	0.131247	-2.38826	11.7224	TXNRD1;ANKRD1;PLIN2
regulation of steroid metabolic process (GO:0019218)	0.0076383	0.0785088	2.117	0.0126089	0.131954	-2.42744	11.8328	TXNRD1;ANKRD1;PLIN2
regulation of lipid biosynthetic process (GO:0046890)	0.0076383	0.0785088	2.117	0.0126089	0.131954	-2.41181	11.7566	TXNRD1;ANKRD1;PLIN2
nucleotide-binding oligomerization domain containing 2 signaling pathway (GO:0070431)	0.00770224	0.0785088	2.11338	0.011802	0.131247	-1.88705	9.18284	IRAK2;TNFAIP3
positive regulation of pancreatic stellate cell proliferation (GO:2000231)	0.00770224	0.0785088	2.11338	0.011802	0.131247	-1.84886	8.99702	WNT5A;EREG
positive regulation of hepatic stellate cell proliferation (GO:1904899)	0.00770224	0.0785088	2.11338	0.011802	0.131247	-1.84839	8.99469	WNT5A;EREG
positive regulation of mitotic sister chromatid separation (GO:1901970)	0.00770224	0.0785088	2.11338	0.011802	0.131247	-1.51528	7.3737	IL1A;EREG
positive regulation of lipid metabolic process (GO:0045834)	0.00789696	0.0801421	2.10254	0.0130119	0.131954	-2.44071	11.8162	TXNRD1;ANKRD1;PLIN2
negative regulation of lipid metabolic process (GO:0045833)	0.00816075	0.082459	2.08827	0.0134223	0.131954	-2.47515	11.9016	TXNRD1;ANKRD1;PLIN2
positive regulation of maintenance of mitotic sister chromatid cohesion (GO:0034184)	0.00826842	0.0828268	2.08258	0.0125987	0.131954	-1.67785	8.0458	IL1A;EREG
positive regulation of mitotic chromosome condensation (GO:1903380)	0.00826842	0.0828268	2.08258	0.0125987	0.131954	-1.54813	7.42375	IL1A;EREG
regulation of fatty acid metabolic process (GO:0019217)	0.00842968	0.0840797	2.07419	0.01384	0.135143	-2.44471	11.6759	TXNRD1;ANKRD1;PLIN2
positive regulation of myeloid cell differentiation (GO:0045639)	0.00885275	0.0853684	2.05292	0.0134183	0.131954	-1.77451	8.38816	CSF3;AKR1B1
positive regulation of pancreatic trypsinogen secretion (GO:1904244)	0.00885275	0.0853684	2.05292	0.0134183	0.131954	-1.73192	8.18684	IL1A;ANKRD1
positive regulation of secretion of lysosomal enzymes (GO:0090340)	0.00885275	0.0853684	2.05292	0.0134183	0.131954	-1.72367	8.14784	IL1A;ANKRD1
positive regulation of matrix metallopeptidase secretion (GO:1904466)	0.00885275	0.0853684	2.05292	0.0134183	0.131954	-1.72304	8.14488	IL1A;ANKRD1
positive regulation of pancreatic amylase secretion (GO:1902278)	0.00885275	0.0853684	2.05292	0.0134183	0.131954	-1.71933	8.12731	IL1A;ANKRD1
positive regulation of BMP secretion (GO:1900144)	0.00885275	0.0853684	2.05292	0.0134183	0.131954	-1.7114	8.08984	IL1A;ANKRD1
positive regulation of attachment of mitotic spindle microtubules to kinetochore (GO:1902425)	0.00885275	0.0853684	2.05292	0.0134183	0.131954	-1.67893	7.93634	IL1A;EREG
negative regulation of interleukin-6 secretion (GO:1900165)	0.00885275	0.0853684	2.05292	0.0134183	0.131954	-1.64	7.75235	TNFAIP3;SLAMF1
regulation of lipid kinase activity (GO:0043550)	0.00898306	0.0862671	2.04658	0.0146975	0.140564	-2.46595	11.6206	TXNRD1;ANKRD1;PLIN2
positive regulation of transcription from RNA polymerase II promoter in response to hydrogen peroxide (GO:0061407)	0.00945503	0.0893231	2.02434	0.0142605	0.136948	-1.8525	8.63491	TNFAIP3;NFE2L2
positive regulation of Wnt protein secretion (GO:0061357)	0.00945503	0.0893231	2.02434	0.0142605	0.136948	-1.79454	8.36475	IL1A;ANKRD1
positive regulation of mitotic spindle elongation (GO:1902846)	0.00945503	0.0893231	2.02434	0.0142605	0.136948	-1.54523	7.20263	IL1A;EREG
positive regulation of phosphorylation (GO:0042327)	0.00945503	0.0893231	2.02434	0.0142605	0.136948	-1.5229	7.09854	AKR1B1;EREG
phagocytosis (GO:0006909)	0.00955727	0.0899235	2.01967	0.0155846	0.144874	-2.38017	11.0689	ANXA3;DPYSL2;SNX10
positive regulation of NF-kappaB import into nucleus (GO:0042346)	0.00980198	0.091854	2.00869	0.017406	0.155583	-3.15277	14.5821	NFKBIA;CSF3;S100A12;APOL3
positive regulation of B cell proliferation (GO:0030890)	0.00985224	0.0919542	2.00647	0.0160392	0.147332	-2.42826	11.2187	TFRC;AHR;TNFSF13B
negative regulation of TRAIL-activated apoptotic signaling pathway (GO:1903122)	0.0100751	0.0929147	1.99675	0.015125	0.14231	-1.79302	8.24374	TNFAIP3;ICAM1
positive regulation of renin secretion into blood stream (GO:1900135)	0.0100751	0.0929147	1.99675	0.015125	0.14231	-1.76253	8.10356	IL1A;ANKRD1
endodermal cell fate commitment (GO:0001711)	0.0100751	0.0929147	1.99675	0.015125	0.14231	-1.65064	7.58913	MMP14;INHBA
apoptotic mitochondrial changes (GO:0008637)	0.0102889	0.0945114	1.98763	0.0197626	0.167709	-3.6408	16.6628	NFKBIA;IL1A;MX1;AHR;BID
positive regulation of transcription factor import into nucleus in response to oxidative stress (GO:0036283)	0.010458	0.0956864	1.98055	0.0169708	0.152278	-2.33178	10.6338	CSF3;TXNRD1;NFE2L2
negative regulation of tumor necrosis factor biosynthetic process (GO:0042536)	0.0107127	0.0972516	1.9701	0.0160115	0.147332	-1.81134	8.21684	TNFAIP3;SLAMF1
positive regulation of transcription from RNA polymerase II promoter in response to heat stress (GO:0061408)	0.0107127	0.0972516	1.9701	0.0160115	0.147332	-1.51165	6.85733	IL1A;NFE2L2
membrane fusion (GO:0061025)	0.0113678	0.101221	1.94432	0.0169199	0.152278	-1.78446	7.989	MX1;STX11
multi-organism membrane fusion (GO:0044800)	0.0113678	0.101221	1.94432	0.0169199	0.152278	-1.77878	7.96355	MX1;STX11
positive regulation of mitotic centrosome separation (GO:0046604)	0.0113678	0.101221	1.94432	0.0169199	0.152278	-1.52386	6.8223	IL1A;EREG
protein localization to membrane (GO:0072657)	0.0113678	0.101221	1.94432	0.0169199	0.152278	-1.47984	6.62519	WNT5A;FERMT2
negative regulation of extrinsic apoptotic signaling pathway (GO:2001237)	0.0113678	0.101221	1.94432	0.0169199	0.152278	-1.45475	6.51289	AKR1B1;TRAF1
positive regulation of translation (GO:0045727)	0.0117432	0.104165	1.93021	0.0223765	0.179941	-3.78049	16.8023	NFKBIA;IL1A;AKR1B1;INHBA;NFE2L2
positive regulation of adiponectin secretion (GO:0070165)	0.0120401	0.104638	1.91937	0.0178497	0.156539	-1.85357	8.1919	IL1A;ANKRD1
vacuole fusion, non-autophagic (GO:0042144)	0.0120401	0.104638	1.91937	0.0178497	0.156539	-1.83171	8.09528	MX1;STX11
positive regulation of prolactin secretion (GO:1902722)	0.0120401	0.104638	1.91937	0.0178497	0.156539	-1.78104	7.87134	IL1A;ANKRD1
positive regulation of cellular protein metabolic process (GO:0032270)	0.0120401	0.104638	1.91937	0.0178497	0.156539	-1.63632	7.23173	NFKBIA;INHBA
positive regulation of extrinsic apoptotic signaling pathway (GO:2001238)	0.0120401	0.104638	1.91937	0.0178497	0.156539	-1.60858	7.10913	TRAF1;BID
positive regulation of gene expression (GO:0010628)	0.0126089	0.104638	1.89932	0.0239216	0.181679	-3.87338	16.9397	IL1A;AKR1B1;AHR;INHBA;NFE2L2
negative regulation of hair follicle cell proliferation (GO:0071337)	0.0126089	0.104638	1.89932	0.0239216	0.181679	-3.81157	16.6693	IL1A;BTG1;AKR1B1;INHBA;EREG
negative regulation of germ cell proliferation (GO:1905937)	0.0126089	0.104638	1.89932	0.0239216	0.181679	-3.80869	16.6568	IL1A;BTG1;AKR1B1;INHBA;EREG
negative regulation of sebum secreting cell proliferation (GO:1904003)	0.0126089	0.104638	1.89932	0.0239216	0.181679	-3.80568	16.6436	IL1A;BTG1;AKR1B1;INHBA;EREG
negative regulation of synoviocyte proliferation (GO:1901646)	0.0126089	0.104638	1.89932	0.0239216	0.181679	-3.80265	16.6303	IL1A;BTG1;AKR1B1;INHBA;EREG
negative regulation of skeletal muscle cell proliferation (GO:0014859)	0.0126089	0.104638	1.89932	0.0239216	0.181679	-3.7978	16.6091	IL1A;BTG1;AKR1B1;INHBA;EREG
negative regulation of cell proliferation involved in compound eye morphogenesis (GO:2000496)	0.0126089	0.104638	1.89932	0.0239216	0.181679	-3.79549	16.599	IL1A;BTG1;AKR1B1;INHBA;EREG
negative regulation of mammary stem cell proliferation (GO:2000102)	0.0126089	0.104638	1.89932	0.0239216	0.181679	-3.79235	16.5853	IL1A;BTG1;AKR1B1;INHBA;EREG
negative regulation of cell proliferation in bone marrow (GO:1903769)	0.0126089	0.104638	1.89932	0.0239216	0.181679	-3.78911	16.5711	IL1A;BTG1;AKR1B1;INHBA;EREG
negative regulation of cell proliferation involved in heart morphogenesis (GO:2000137)	0.0126089	0.104638	1.89932	0.0239216	0.181679	-3.78898	16.5705	IL1A;BTG1;AKR1B1;INHBA;EREG
histone H2A K63-linked deubiquitination (GO:0070537)	0.0127294	0.104638	1.89519	0.0188008	0.162428	-2.0056	8.75214	TNFAIP3;OTUD1
response to type I interferon (GO:0034340)	0.0127294	0.104638	1.89519	0.0188008	0.162428	-1.74986	7.63613	CD274;MX1
organelle membrane fusion (GO:0090174)	0.0127294	0.104638	1.89519	0.0188008	0.162428	-1.72208	7.51487	MX1;STX11
endodermal cell differentiation (GO:0035987)	0.0127294	0.104638	1.89519	0.0188008	0.162428	-1.57704	6.88197	MMP14;INHBA
negative regulation of cell proliferation involved in kidney development (GO:1901723)	0.0127871	0.104638	1.89323	0.0242387	0.1823	-3.81366	16.625	IL1A;BTG1;AKR1B1;INHBA;EREG
negative regulation of hemocyte proliferation (GO:0035207)	0.0127871	0.104638	1.89323	0.0242387	0.1823	-3.80101	16.5698	IL1A;BTG1;AKR1B1;INHBA;EREG
negative regulation of leukocyte proliferation (GO:0070664)	0.0127871	0.104638	1.89323	0.0242387	0.1823	-3.79427	16.5405	IL1A;BTG1;AKR1B1;INHBA;EREG
negative regulation of trophectodermal cell proliferation (GO:1904074)	0.012967	0.105368	1.88716	0.0245586	0.183518	-3.80892	16.5511	IL1A;BTG1;AKR1B1;INHBA;EREG
negative regulation of glial cell proliferation (GO:0060253)	0.012967	0.105368	1.88716	0.0245586	0.183518	-3.79432	16.4877	IL1A;BTG1;AKR1B1;INHBA;EREG
negative regulation of myoblast proliferation (GO:2000818)	0.0131486	0.105735	1.88112	0.0248811	0.183992	-3.82024	16.5472	IL1A;BTG1;AKR1B1;INHBA;EREG
negative regulation of chorionic trophoblast cell proliferation (GO:1901383)	0.0131486	0.105735	1.88112	0.0248811	0.183992	-3.79921	16.4561	IL1A;BTG1;AKR1B1;INHBA;EREG
negative regulation of chondrocyte proliferation (GO:1902731)	0.0131486	0.105735	1.88112	0.0248811	0.183992	-3.78082	16.3764	IL1A;BTG1;AKR1B1;INHBA;EREG
plasma membrane fusion (GO:0045026)	0.0134356	0.106126	1.87174	0.0197729	0.167709	-1.73463	7.47598	MX1;STX11
epiboly involved in wound healing (GO:0090505)	0.0134356	0.106126	1.87174	0.0197729	0.167709	-1.60225	6.90545	WNT5A;EREG
wound healing (GO:0042060)	0.0134356	0.106126	1.87174	0.0197729	0.167709	-1.59275	6.86452	WNT5A;EREG
positive regulation of kinase activity (GO:0033674)	0.0134356	0.106126	1.87174	0.0197729	0.167709	-1.4279	6.15402	AKR1B1;EREG
negative regulation of fat cell proliferation (GO:0070345)	0.0135169	0.106126	1.86912	0.0255344	0.18661	-3.81619	16.4242	IL1A;BTG1;AKR1B1;INHBA;EREG
negative regulation of cardiac muscle cell proliferation (GO:0060044)	0.0135169	0.106126	1.86912	0.0255344	0.18661	-3.80297	16.3673	IL1A;BTG1;AKR1B1;INHBA;EREG
negative regulation of growth plate cartilage chondrocyte proliferation (GO:0061914)	0.0135169	0.106126	1.86912	0.0255344	0.18661	-3.79435	16.3302	IL1A;BTG1;AKR1B1;INHBA;EREG
negative regulation of stem cell proliferation (GO:2000647)	0.0137037	0.106871	1.86316	0.0258652	0.187846	-3.82196	16.3965	IL1A;BTG1;AKR1B1;INHBA;EREG
negative regulation of neural precursor cell proliferation (GO:2000178)	0.0137037	0.106871	1.86316	0.0258652	0.187846	-3.81287	16.3575	IL1A;BTG1;AKR1B1;INHBA;EREG
negative regulation of osteoblast proliferation (GO:0033689)	0.0140825	0.10753	1.85132	0.026535	0.188586	-3.81713	16.2718	IL1A;BTG1;AKR1B1;INHBA;EREG
negative regulation of tumor necrosis factor secretion (GO:1904468)	0.0141584	0.10753	1.84899	0.0207657	0.171742	-1.73603	7.39104	TNFAIP3;SLAMF1
positive regulation of protein oligomerization (GO:0032461)	0.0141584	0.10753	1.84899	0.0207657	0.171742	-1.68216	7.1617	MMP1;BID
positive regulation of T cell homeostatic proliferation (GO:0042103)	0.0141584	0.10753	1.84899	0.0207657	0.171742	-1.59464	6.78911	CD274;TFRC
positive regulation of immature T cell proliferation (GO:0033091)	0.0141584	0.10753	1.84899	0.0207657	0.171742	-1.58776	6.75982	CD274;TFRC
wound healing involved in inflammatory response (GO:0002246)	0.0141584	0.10753	1.84899	0.0207657	0.171742	-1.57188	6.69218	WNT5A;EREG
positive regulation of exit from mitosis (GO:0031536)	0.0141584	0.10753	1.84899	0.0207657	0.171742	-1.49432	6.36197	IL1A;EREG
protein insertion into membrane (GO:0051205)	0.0141584	0.10753	1.84899	0.0207657	0.171742	-1.43157	6.09483	WNT5A;BID
transforming growth factor beta receptor signaling pathway (GO:0007179)	0.0145416	0.109913	1.83739	0.0231881	0.181679	-2.2948	9.70868	WNT5A;ANKRD1;FERMT2
negative regulation of fibroblast proliferation (GO:0048147)	0.0148611	0.109913	1.82795	0.0279078	0.189358	-3.85578	16.229	IL1A;BTG1;AKR1B1;INHBA;EREG
positive regulation of glycolytic process (GO:0045821)	0.0148978	0.109913	1.82688	0.0217789	0.175744	-1.70921	7.18985	AKR1B1;EREG
positive regulation of immunoglobulin secretion (GO:0051024)	0.0148978	0.109913	1.82688	0.0217789	0.175744	-1.64628	6.92513	IL1A;ANKRD1
positive regulation of gamma-delta T cell proliferation (GO:0046648)	0.0148978	0.109913	1.82688	0.0217789	0.175744	-1.594	6.70522	CD274;TFRC
positive regulation of interleukin-10 secretion (GO:2001181)	0.0148978	0.109913	1.82688	0.0217789	0.175744	-1.56016	6.56286	IL1A;CD274
positive regulation of interferon-gamma biosynthetic process (GO:0045078)	0.0148978	0.109913	1.82688	0.0217789	0.175744	-1.51718	6.38209	EBI3;EREG
T cell chemotaxis (GO:0010818)	0.0148978	0.109913	1.82688	0.0217789	0.175744	-1.50692	6.33894	CXCL10;CCL15
angiogenesis involved in wound healing (GO:0060055)	0.0148978	0.109913	1.82688	0.0217789	0.175744	-1.4615	6.14785	WNT5A;EREG
gastric mucosal blood circulation (GO:1990768)	0.0156535	0.111709	1.80539	0.0228123	0.181561	-1.67867	6.97832	CXCL10;RCAN1
blood circulation (GO:0008015)	0.0156535	0.111709	1.80539	0.0228123	0.181561	-1.67403	6.95906	CXCL10;RCAN1
monocyte migration into blood stream (GO:0035703)	0.0156535	0.111709	1.80539	0.0228123	0.181561	-1.67196	6.95045	CXCL10;RCAN1
glial cell apoptotic process (GO:0034349)	0.0158142	0.111709	1.80095	0.0273465	0.188586	-3.03275	12.5764	NFKBIA;IL1A;MX1;AHR
retinal cell apoptotic process (GO:1990009)	0.0158142	0.111709	1.80095	0.0273465	0.188586	-3.03169	12.572	NFKBIA;IL1A;MX1;AHR
apoptotic process (GO:0006915)	0.0158142	0.111709	1.80095	0.0273465	0.188586	-3.03024	12.5659	NFKBIA;IL1A;MX1;AHR
leukocyte apoptotic process (GO:0071887)	0.0158142	0.111709	1.80095	0.0273465	0.188586	-3.02601	12.5484	NFKBIA;IL1A;MX1;AHR
epithelial cell apoptotic process (GO:1904019)	0.0158142	0.111709	1.80095	0.0273465	0.188586	-3.02475	12.5432	NFKBIA;IL1A;MX1;AHR
myofibroblast cell apoptotic process (GO:1904516)	0.0158142	0.111709	1.80095	0.0273465	0.188586	-3.02077	12.5267	NFKBIA;IL1A;MX1;AHR
inflammatory cell apoptotic process (GO:0006925)	0.0158142	0.111709	1.80095	0.0273465	0.188586	-3.01968	12.5222	NFKBIA;IL1A;MX1;AHR
apoptotic process in bone marrow (GO:0071839)	0.0158142	0.111709	1.80095	0.0273465	0.188586	-3.01682	12.5103	NFKBIA;IL1A;MX1;AHR
hepatoblast apoptotic process (GO:1902489)	0.0158142	0.111709	1.80095	0.0273465	0.188586	-3.01352	12.4966	NFKBIA;IL1A;MX1;AHR
fat cell apoptotic process (GO:1904606)	0.0158142	0.111709	1.80095	0.0273465	0.188586	-3.0124	12.4919	NFKBIA;IL1A;MX1;AHR
myeloid cell apoptotic process (GO:0033028)	0.0158142	0.111709	1.80095	0.0273465	0.188586	-3.01119	12.4869	NFKBIA;IL1A;MX1;AHR
negative regulation of canonical Wnt signaling pathway involved in controlling type B pancreatic cell proliferation (GO:2000080)	0.0160274	0.111905	1.79514	0.0321916	0.208393	-4.38006	18.1048	IL1A;BTG1;WNT5A;AKR1B1;INHBA;EREG
melanocyte apoptotic process (GO:1902362)	0.0160828	0.111905	1.79364	0.0277845	0.189358	-3.028	12.5056	NFKBIA;IL1A;MX1;AHR
fibroblast apoptotic process (GO:0044346)	0.0160828	0.111905	1.79364	0.0277845	0.189358	-3.02371	12.4879	NFKBIA;IL1A;MX1;AHR
mesenchymal cell apoptotic process (GO:0097152)	0.0160828	0.111905	1.79364	0.0277845	0.189358	-3.01507	12.4523	NFKBIA;IL1A;MX1;AHR
muscle cell apoptotic process (GO:0010657)	0.0160828	0.111905	1.79364	0.0277845	0.189358	-3.00954	12.4294	NFKBIA;IL1A;MX1;AHR
extracellular matrix disassembly (GO:0022617)	0.0163542	0.112809	1.78637	0.0282266	0.189358	-2.77945	11.4326	MMP14;MMP1;CD44;ICAM1
seminiferous tubule development (GO:0072520)	0.0164253	0.112809	1.78449	0.0238657	0.181679	-1.54855	6.3629	WNT5A;INHBA
negative regulation of viral genome replication (GO:0045071)	0.0164253	0.112809	1.78449	0.0238657	0.181679	-1.44837	5.95125	RSAD2;MX1
monocyte chemotaxis (GO:0002548)	0.0164253	0.112809	1.78449	0.0238657	0.181679	-1.40658	5.77954	S100A12;CCL15
positive regulation of protein tyrosine kinase activity (GO:0061098)	0.0164738	0.112809	1.78321	0.0260974	0.188586	-2.34214	9.6168	CSF3;CD44;EREG
negative regulation of epithelial cell proliferation (GO:0050680)	0.016504	0.112809	1.78241	0.0307878	0.201552	-3.80718	15.6252	IL1A;BTG1;AKR1B1;INHBA;EREG
positive regulation of canonical Wnt signaling pathway involved in controlling type B pancreatic cell proliferation (GO:2000081)	0.017085	0.116438	1.76739	0.0341594	0.211395	-4.14741	16.8781	CSF3;AKR1B1;S1PR3;TNFSF13B;EREG;SLAMF1
positive regulation of tumor necrosis factor-mediated signaling pathway (GO:1903265)	0.0172132	0.116969	1.76414	0.0249387	0.183992	-1.81109	7.35679	TNFAIP3;TRAF1
anoikis (GO:0043276)	0.0177546	0.120297	1.75069	0.0305004	0.200801	-3.04243	12.2644	NFKBIA;IL1A;MX1;AHR
positive regulation of activation of Janus kinase activity (GO:0010536)	0.0185433	0.125275	1.73181	0.029194	0.194962	-2.4249	9.66964	CSF3;CD44;EREG
positive regulation of protein secretion (GO:0050714)	0.0188361	0.125627	1.72501	0.0271428	0.188586	-1.69316	6.72521	IL1A;ANKRD1
positive regulation of interleukin-6 production (GO:0032755)	0.0188361	0.125627	1.72501	0.0271428	0.188586	-1.63158	6.4806	WNT5A;EREG
regulation of blood vessel size (GO:0050880)	0.0188361	0.125627	1.72501	0.0271428	0.188586	-1.57472	6.25475	CXCL10;RCAN1
negative regulation of JAK-STAT cascade (GO:0046426)	0.0188361	0.125627	1.72501	0.0271428	0.188586	-1.44255	5.72976	SOCS3;GP1BA
positive regulation of ERK1 and ERK2 cascade (GO:0070374)	0.0189273	0.125627	1.72291	0.0323955	0.209131	-2.96256	11.7529	CD44;SLAMF1;ICAM1;CCL15
negative regulation of NF-kappaB transcription factor activity (GO:0032088)	0.0189738	0.125627	1.72185	0.0298358	0.196984	-2.35314	9.32949	NFKBIA;IRAK2;TNFAIP3
TNFSF11-mediated signaling pathway (GO:0071847)	0.0189738	0.125627	1.72185	0.0298358	0.196984	-2.19079	8.68581	NFKBIA;TNFSF15;TNFSF13B
negative regulation of NF-kappaB import into nucleus (GO:0042347)	0.0196709	0.128775	1.70618	0.0282734	0.189358	-1.94799	7.65289	NFKBIA;TNFAIP3
positive regulation of elastin catabolic process (GO:0110015)	0.0196709	0.128775	1.70618	0.0282734	0.189358	-1.73575	6.81911	WNT5A;TNFAIP3
male gonad development (GO:0008584)	0.0196709	0.128775	1.70618	0.0282734	0.189358	-1.60992	6.32478	WNT5A;INHBA
negative regulation of single stranded viral RNA replication via double stranded DNA intermediate (GO:0045869)	0.0196709	0.128775	1.70618	0.0282734	0.189358	-1.60714	6.31383	RSAD2;MX1
plasma membrane repair (GO:0001778)	0.020521	0.133587	1.6878	0.0294226	0.195366	-1.65914	6.44792	WNT5A;EREG
negative regulation of STAT protein import into nucleus (GO:2000365)	0.020521	0.133587	1.6878	0.0294226	0.195366	-1.48429	5.76839	SOCS3;GP1BA
positive regulation of histone gene expression (GO:0036207)	0.0210929	0.136167	1.67586	0.0358759	0.219343	-3.21231	12.3957	IL1A;AKR1B1;INHBA;NFE2L2
positive regulation of snoRNA processing (GO:1902798)	0.0210929	0.136167	1.67586	0.0358759	0.219343	-3.21048	12.3887	IL1A;AKR1B1;INHBA;NFE2L2
positive regulation of tRNA processing (GO:2000237)	0.0210929	0.136167	1.67586	0.0358759	0.219343	-3.20716	12.3758	IL1A;AKR1B1;INHBA;NFE2L2
positive regulation of vascular endothelial growth factor production (GO:0010575)	0.0213862	0.136722	1.66987	0.0305903	0.200824	-1.74479	6.70874	IL1A;EREG
positive regulation of rhodopsin gene expression (GO:0045872)	0.0214142	0.136722	1.6693	0.0363901	0.219343	-3.24596	12.4765	IL1A;AKR1B1;INHBA;NFE2L2
positive regulation of production of siRNA involved in RNA interference (GO:1903705)	0.0214142	0.136722	1.6693	0.0363901	0.219343	-3.21893	12.3726	IL1A;AKR1B1;INHBA;NFE2L2
negative regulation of mRNA catabolic process (GO:1902373)	0.0214142	0.136722	1.6693	0.0363901	0.219343	-3.20343	12.313	IL1A;AKR1B1;INHBA;NFE2L2
negative regulation of gene silencing (GO:0060969)	0.0217385	0.137121	1.66277	0.0369087	0.219343	-3.22443	12.3453	IL1A;AKR1B1;INHBA;NFE2L2
negative regulation of fat cell apoptotic process (GO:1904650)	0.0218897	0.137121	1.65976	0.0400885	0.220275	-3.73318	14.2672	DNAJC3;NFKBIA;MT-RNR2;WNT5A;CD44
negative regulation of myofibroblast cell apoptotic process (GO:1904521)	0.0218897	0.137121	1.65976	0.0400885	0.220275	-3.72933	14.2525	DNAJC3;NFKBIA;MT-RNR2;WNT5A;CD44
negative regulation of apoptotic process involved in development (GO:1904746)	0.0218897	0.137121	1.65976	0.0400885	0.220275	-3.72745	14.2453	DNAJC3;NFKBIA;MT-RNR2;WNT5A;CD44
negative regulation of apoptotic process in bone marrow (GO:0071866)	0.0218897	0.137121	1.65976	0.0400885	0.220275	-3.72549	14.2378	DNAJC3;NFKBIA;MT-RNR2;WNT5A;CD44
negative regulation of compound eye retinal cell apoptotic process (GO:1901693)	0.0218897	0.137121	1.65976	0.0400885	0.220275	-3.72013	14.2173	DNAJC3;NFKBIA;MT-RNR2;WNT5A;CD44
negative regulation of epithelial cell apoptotic process (GO:1904036)	0.0218897	0.137121	1.65976	0.0400885	0.220275	-3.71733	14.2067	DNAJC3;NFKBIA;MT-RNR2;WNT5A;CD44
negative regulation of muscle cell apoptotic process (GO:0010656)	0.0221469	0.137625	1.65469	0.0405278	0.220275	-3.71966	14.1721	DNAJC3;NFKBIA;MT-RNR2;WNT5A;CD44
negative regulation of fibroblast apoptotic process (GO:2000270)	0.0221469	0.137625	1.65469	0.0405278	0.220275	-3.69868	14.0922	DNAJC3;NFKBIA;MT-RNR2;WNT5A;CD44
hematopoietic progenitor cell differentiation (GO:0002244)	0.0222663	0.137625	1.65235	0.0317762	0.206279	-1.71928	6.5413	JAG1;INHBA
toll-like receptor 3 signaling pathway (GO:0034138)	0.0222663	0.137625	1.65235	0.0317762	0.206279	-1.51285	5.75591	IRAK2;RFTN1
response to interferon-gamma (GO:0034341)	0.0222663	0.137625	1.65235	0.0317762	0.206279	-1.50445	5.72394	CD274;KYNU
negative regulation of myeloid cell apoptotic process (GO:0033033)	0.0224061	0.137756	1.64963	0.0409701	0.220318	-3.75768	14.2733	DNAJC3;NFKBIA;MT-RNR2;WNT5A;CD44
negative regulation of mesenchymal cell apoptotic process (GO:2001054)	0.0224061	0.137756	1.64963	0.0409701	0.220318	-3.74645	14.2306	DNAJC3;NFKBIA;MT-RNR2;WNT5A;CD44
positive regulation of rRNA processing (GO:2000234)	0.0230658	0.140016	1.63703	0.0390257	0.219343	-3.19799	12.0545	IL1A;AKR1B1;INHBA;NFE2L2
I-kappaB kinase/NF-kappaB signaling (GO:0007249)	0.0231613	0.140016	1.63524	0.03298	0.210565	-1.65545	6.23323	NFKBIA;IRAK2
cellular response to transforming growth factor beta stimulus (GO:0071560)	0.0231613	0.140016	1.63524	0.03298	0.210565	-1.64611	6.19804	WNT5A;ANKRD1
mitochondrial magnesium ion transport (GO:0045016)	0.0231613	0.140016	1.63524	0.03298	0.210565	-1.62392	6.11449	NIPAL4;SLC25A20
response to interleukin-1 (GO:0070555)	0.0231613	0.140016	1.63524	0.03298	0.210565	-1.60671	6.04969	CD274;IRAK2
negative regulation of glial cell apoptotic process (GO:0034351)	0.0231954	0.140016	1.6346	0.0423146	0.220318	-3.74152	14.0823	DNAJC3;NFKBIA;MT-RNR2;WNT5A;CD44
negative regulation of execution phase of apoptosis (GO:1900118)	0.0231954	0.140016	1.6346	0.0423146	0.220318	-3.71707	13.9903	DNAJC3;NFKBIA;MT-RNR2;WNT5A;CD44
negative regulation of leukocyte apoptotic process (GO:2000107)	0.0234625	0.140203	1.62963	0.0427686	0.220318	-3.75033	14.0726	DNAJC3;NFKBIA;MT-RNR2;WNT5A;CD44
positive regulation of protein maturation (GO:1903319)	0.0237476	0.140203	1.62438	0.0401099	0.220275	-3.15419	11.7975	IL1A;AKR1B1;INHBA;NFE2L2
central nervous system development (GO:0007417)	0.0240026	0.140203	1.61974	0.0436857	0.220318	-3.46036	12.9057	RCAN1;JAG1;DPYSL2;CRIM1;INHBA
extrinsic apoptotic signaling pathway via death domain receptors (GO:0008625)	0.024071	0.140203	1.61851	0.0342016	0.211395	-1.6144	6.01647	INHBA;BID
heart contraction (GO:0060047)	0.024071	0.140203	1.61851	0.0342016	0.211395	-1.49167	5.55909	CXCL10;RCAN1
chemokine (C-X-C motif) ligand 12 signaling pathway (GO:0038146)	0.024071	0.140203	1.61851	0.0342016	0.211395	-1.44902	5.40013	CXCL10;CCL15
C-X-C chemokine receptor CXCR4 signaling pathway (GO:0038159)	0.024071	0.140203	1.61851	0.0342016	0.211395	-1.44265	5.3764	CXCL10;CCL15
chemokine (C-C motif) ligand 2 signaling pathway (GO:0038148)	0.024071	0.140203	1.61851	0.0342016	0.211395	-1.44239	5.37542	CXCL10;CCL15
chemokine (C-C motif) ligand 21 signaling pathway (GO:0038116)	0.024071	0.140203	1.61851	0.0342016	0.211395	-1.43963	5.36515	CXCL10;CCL15
C-C chemokine receptor CCR2 signaling pathway (GO:0038150)	0.024071	0.140203	1.61851	0.0342016	0.211395	-1.43738	5.35675	CXCL10;CCL15
chemokine (C-C motif) ligand 19 signaling pathway (GO:0038115)	0.024071	0.140203	1.61851	0.0342016	0.211395	-1.43426	5.34513	CXCL10;CCL15
C-C chemokine receptor CCR4 signaling pathway (GO:0038152)	0.024071	0.140203	1.61851	0.0342016	0.211395	-1.43283	5.33979	CXCL10;CCL15
chemokine (C-C motif) ligand 5 signaling pathway (GO:0035689)	0.024071	0.140203	1.61851	0.0342016	0.211395	-1.43151	5.33488	CXCL10;CCL15
C-C chemokine receptor CCR7 signaling pathway (GO:0038118)	0.024071	0.140203	1.61851	0.0342016	0.211395	-1.42064	5.29436	CXCL10;CCL15
positive regulation of mRNA processing (GO:0050685)	0.0244415	0.142005	1.61187	0.0412112	0.220318	-3.09941	11.5034	IL1A;AKR1B1;INHBA;NFE2L2
negative regulation of anoikis (GO:2000811)	0.0248278	0.14389	1.60506	0.0450834	0.221509	-3.70543	13.6945	DNAJC3;NFKBIA;MT-RNR2;WNT5A;CD44
NF-kappaB import into nucleus (GO:0042348)	0.0249951	0.144499	1.60215	0.0354406	0.218472	-1.65368	6.10055	NFKBIA;IRAK2
negative regulation of apoptotic signaling pathway (GO:2001234)	0.0253879	0.146406	1.59537	0.0460301	0.223328	-3.67194	13.4888	DNAJC3;NFKBIA;MT-RNR2;WNT5A;CD44
positive regulation of production of miRNAs involved in gene silencing by miRNA (GO:1903800)	0.0255054	0.146719	1.59337	0.0428955	0.220318	-3.22965	11.8491	IL1A;AKR1B1;INHBA;NFE2L2
positive regulation of interleukin-6 secretion (GO:2000778)	0.0259335	0.148082	1.58614	0.0366969	0.219343	-1.55383	5.67492	IL1A;WNT5A
negative regulation by host of viral genome replication (GO:0044828)	0.0259335	0.148082	1.58614	0.0366969	0.219343	-1.49782	5.47037	RSAD2;MX1
thrombopoietin-mediated signaling pathway (GO:0038163)	0.0259335	0.148082	1.58614	0.0366969	0.219343	-1.42855	5.21739	CXCL10;CCL15
positive regulation of dendrite extension (GO:1903861)	0.0266137	0.151594	1.57489	0.0411101	0.220318	-2.33848	8.4801	MMP14;UNC13A;WNT5A
negative regulation of tumor necrosis factor-mediated signaling pathway (GO:0010804)	0.0268861	0.152398	1.57047	0.0379702	0.219343	-1.70603	6.16927	TNFAIP3;TRAF1
positive regulation of type I interferon-mediated signaling pathway (GO:0060340)	0.0268861	0.152398	1.57047	0.0379702	0.219343	-1.47236	5.32427	WNT5A;EREG
negative regulation of apoptotic process (GO:0043066)	0.0273238	0.153067	1.56346	0.0527357	0.238705	-4.23247	15.2369	DNAJC3;NFKBIA;MT-RNR2;WNT5A;BID;CD44
cytoplasmic sequestering of NF-kappaB (GO:0007253)	0.0278527	0.153067	1.55513	0.0392603	0.219343	-1.89377	6.78127	NFKBIA;TNFAIP3
negative regulation of cysteine-type endopeptidase activity involved in execution phase of apoptosis (GO:2001271)	0.0278527	0.153067	1.55513	0.0392603	0.219343	-1.55211	5.55783	IFI6;CD44
negative regulation of cysteine-type endopeptidase activity involved in apoptotic signaling pathway (GO:2001268)	0.0278527	0.153067	1.55513	0.0392603	0.219343	-1.55129	5.55489	IFI6;CD44
positive regulation of transcription from RNA polymerase II promoter (GO:0045944)	0.0287005	0.153067	1.54211	0.0725445	0.247932	-6.17772	21.9361	NFKBIA;CXCL10;EHF;CSF3;JAG1;WNT5A;AKR1B1;IRF8;INHBA;AHR;NFE2L2
inhibition of cysteine-type endopeptidase activity involved in apoptotic process (GO:1990001)	0.0288332	0.153067	1.54011	0.040567	0.220275	-1.7447	6.18711	IFI6;CD44
cellular response to cytokine stimulus (GO:0071345)	0.0288332	0.153067	1.54011	0.040567	0.220275	-1.71523	6.0826	CD274;CSF3
Notch receptor processing, ligand-independent (GO:0035334)	0.0288332	0.153067	1.54011	0.040567	0.220275	-1.52851	5.42044	MMP14;JAG1
positive regulation of monocyte extravasation (GO:2000439)	0.0290458	0.153067	1.53692	0.0392627	0.219343	9.10012	-32.2043	ICAM1
positive regulation of isotype switching to IgA isotypes (GO:0048298)	0.0290458	0.153067	1.53692	0.0392627	0.219343	9.33154	-33.0232	TFRC
muscle cell differentiation (GO:0042692)	0.0290458	0.153067	1.53692	0.0392627	0.219343	9.33853	-33.0479	ANKRD1
striated muscle cell differentiation (GO:0051146)	0.0290458	0.153067	1.53692	0.0392627	0.219343	9.54304	-33.7717	ANKRD1
L-glutamate import (GO:0051938)	0.0290458	0.153067	1.53692	0.0392627	0.219343	10.0262	-35.4816	SLC1A2
positive regulation of toll-like receptor 9 signaling pathway (GO:0034165)	0.0290458	0.153067	1.53692	0.0392627	0.219343	10.0778	-35.6642	RSAD2
ventral aorta morphogenesis (GO:0035913)	0.0290458	0.153067	1.53692	0.0392627	0.219343	10.1111	-35.782	JAG1
T-helper 1 type immune response (GO:0042088)	0.0290458	0.153067	1.53692	0.0392627	0.219343	10.1921	-36.0685	EBI3
positive regulation of endothelial cell differentiation (GO:0045603)	0.0290458	0.153067	1.53692	0.0392627	0.219343	10.254	-36.2877	BTG1
positive regulation of interleukin-13 biosynthetic process (GO:0045368)	0.0290458	0.153067	1.53692	0.0392627	0.219343	10.6092	-37.5447	EREG
positive regulation of activated CD8-positive, alpha-beta T cell apoptotic process (GO:1905404)	0.0290458	0.153067	1.53692	0.0392627	0.219343	10.8205	-38.2925	CD274
negative regulation of tumor necrosis factor superfamily cytokine production (GO:1903556)	0.0290458	0.153067	1.53692	0.0392627	0.219343	10.8727	-38.4773	CD274
plasma membrane raft assembly (GO:0044854)	0.0290458	0.153067	1.53692	0.0392627	0.219343	11.2601	-39.8481	RFTN1
positive regulation of isotype switching to IgE isotypes (GO:0048295)	0.0290458	0.153067	1.53692	0.0392627	0.219343	11.2851	-39.9366	TFRC
protein myristoylation (GO:0018377)	0.0290458	0.153067	1.53692	0.0392627	0.219343	11.3702	-40.2379	OAS2
citrate catabolic process to diacetyl (GO:0019651)	0.0290458	0.153067	1.53692	0.0392627	0.219343	11.9152	-42.1666	ACO1
positive regulation of interleukin-23 biosynthetic process (GO:0045398)	0.0290458	0.153067	1.53692	0.0392627	0.219343	12.8556	-45.4944	EREG
non-canonical Wnt signaling pathway via MAPK cascade (GO:0038030)	0.0290458	0.153067	1.53692	0.0392627	0.219343	12.9909	-45.9733	WNT5A
iron ion import across plasma membrane (GO:0098711)	0.0290458	0.153067	1.53692	0.0392627	0.219343	12.991	-45.9736	TFRC
positive regulation of transcription from RNA polymerase II promoter in response to osmotic stress (GO:0061393)	0.0290458	0.153067	1.53692	0.0392627	0.219343	12.9989	-46.0017	NFE2L2
positive regulation of transcription from RNA polymerase II promoter in response to zinc ion starvation (GO:0097236)	0.0290458	0.153067	1.53692	0.0392627	0.219343	13.2251	-46.8021	NFE2L2
apical protein localization (GO:0045176)	0.0290458	0.153067	1.53692	0.0392627	0.219343	13.3027	-47.0768	SHROOM3
positive regulation of transcription from RNA polymerase II promoter in response to iron ion starvation (GO:0036086)	0.0290458	0.153067	1.53692	0.0392627	0.219343	13.4516	-47.6037	NFE2L2
positive regulation of fibroblast apoptotic process (GO:2000271)	0.0296432	0.155161	1.52808	0.0494013	0.2283	-2.92797	10.3021	BTG1;STK17A;ANKRD1;BID
positive regulation of proteolysis (GO:0045862)	0.0298273	0.155161	1.52539	0.04189	0.220318	-1.6168	5.67875	NFKBIA;INHBA
neutrophil chemotaxis (GO:0030593)	0.0298273	0.155161	1.52539	0.04189	0.220318	-1.58258	5.55856	S100A12;CCL15
positive regulation of activated T cell proliferation (GO:0042104)	0.0298273	0.155161	1.52539	0.04189	0.220318	-1.49273	5.24295	CD274;TFRC
negative regulation of dendrite extension (GO:1903860)	0.0298437	0.155161	1.52515	0.0458192	0.223328	-2.3503	8.25374	BTG1;SEMA3A;INHBA
activation of MAPK activity (GO:0000187)	0.0298437	0.155161	1.52515	0.0458192	0.223328	-2.24424	7.8813	IRAK2;WNT5A;S100A12
positive regulation of blood vessel endothelial cell migration (GO:0043536)	0.031856	0.160634	1.49681	0.0445841	0.220318	-1.38292	4.76629	ANXA3;WNT5A
protein K63-linked deubiquitination (GO:0070536)	0.0320586	0.160634	1.49406	0.0531682	0.238705	-2.81506	9.68434	NFKBIA;AKR1B1;TNFAIP3;OTUD1
ganglion development (GO:0061548)	0.0320586	0.160634	1.49406	0.0531682	0.238705	-2.70883	9.3189	JAG1;DPYSL2;CRIM1;INHBA
stomatogastric nervous system development (GO:0007421)	0.0320586	0.160634	1.49406	0.0531682	0.238705	-2.70457	9.30424	JAG1;DPYSL2;CRIM1;INHBA
nervous system development (GO:0007399)	0.0320586	0.160634	1.49406	0.0531682	0.238705	-2.70168	9.29431	JAG1;DPYSL2;CRIM1;INHBA
autonomic nervous system development (GO:0048483)	0.0324721	0.160634	1.48849	0.0538109	0.238705	-2.71831	9.31666	JAG1;DPYSL2;CRIM1;INHBA
neutrophil degranulation (GO:0043312)	0.0325856	0.160634	1.48697	0.0620083	0.239111	-3.95495	13.5413	DNAJC3;ANXA3;CRISPLD2;STOM;S100A12;CD44
protein hexamerization (GO:0034214)	0.0328903	0.160634	1.48293	0.0459547	0.223328	-1.50683	5.1452	TNFAIP3;AKR1B1
protein trimerization (GO:0070206)	0.0328903	0.160634	1.48293	0.0459547	0.223328	-1.47134	5.02401	TNFAIP3;AKR1B1
positive regulation of endothelial cell chemotaxis (GO:2001028)	0.0328903	0.160634	1.48293	0.0459547	0.223328	-1.34961	4.60836	ANXA3;WNT5A
positive regulation of RNA splicing (GO:0033120)	0.0337314	0.160634	1.47197	0.0557647	0.238705	-3.16982	10.7435	IL1A;AKR1B1;INHBA;NFE2L2
negative regulation of DNA-directed DNA polymerase activity (GO:1900263)	0.0338049	0.160634	1.47102	0.0447461	0.220318	6.80593	-23.0527	ANKRD1
positive regulation of CD8-positive, alpha-beta T cell proliferation (GO:2000566)	0.0338049	0.160634	1.47102	0.0447461	0.220318	6.99724	-23.7007	EBI3
negative regulation of DNA amplification (GO:1904524)	0.0338049	0.160634	1.47102	0.0447461	0.220318	7.02322	-23.7887	ANKRD1
positive regulation of B-1 B cell differentiation (GO:0001926)	0.0338049	0.160634	1.47102	0.0447461	0.220318	7.50846	-25.4323	MMP14
negative regulation of establishment of endothelial barrier (GO:1903141)	0.0338049	0.160634	1.47102	0.0447461	0.220318	7.67693	-26.0029	S1PR3
negative regulation of reverse transcription (GO:1900269)	0.0338049	0.160634	1.47102	0.0447461	0.220318	7.68701	-26.037	ANKRD1
regulation of defense response to virus by host (GO:0050691)	0.0338049	0.160634	1.47102	0.0447461	0.220318	7.82443	-26.5025	TNFAIP3
anthranilate catabolic process (GO:0043421)	0.0338049	0.160634	1.47102	0.0447461	0.220318	7.87253	-26.6654	KYNU
negative regulation of lipid storage (GO:0010888)	0.0338049	0.160634	1.47102	0.0447461	0.220318	7.87422	-26.6712	NFKBIA
mesonephric glomerular visceral epithelial cell development (GO:0061257)	0.0338049	0.160634	1.47102	0.0447461	0.220318	7.88125	-26.695	JAG1
establishment of protein localization to postsynaptic membrane (GO:1903540)	0.0338049	0.160634	1.47102	0.0447461	0.220318	7.95241	-26.936	BID
T-helper 1 cell cytokine production (GO:0035744)	0.0338049	0.160634	1.47102	0.0447461	0.220318	8.34763	-28.2747	EBI3
protein transport out of plasma membrane raft (GO:0044862)	0.0338049	0.160634	1.47102	0.0447461	0.220318	8.41553	-28.5047	BID
positive regulation of cAMP catabolic process (GO:0030822)	0.0338049	0.160634	1.47102	0.0447461	0.220318	8.48714	-28.7472	CXCL10
iron ion import (GO:0097286)	0.0338049	0.160634	1.47102	0.0447461	0.220318	8.50611	-28.8115	TFRC
glycerol metabolic process (GO:0006071)	0.0338049	0.160634	1.47102	0.0447461	0.220318	8.51138	-28.8293	GK
negative regulation of neural crest cell differentiation (GO:1905293)	0.0338049	0.160634	1.47102	0.0447461	0.220318	8.63229	-29.2389	JAG1
T cell mediated immune response to tumor cell (GO:0002424)	0.0338049	0.160634	1.47102	0.0447461	0.220318	9.24152	-31.3024	JAG1
response to muscle stretch (GO:0035994)	0.0338049	0.160634	1.47102	0.0447461	0.220318	9.38109	-31.7752	ANKRD1
hemoglobin biosynthetic process (GO:0042541)	0.0338049	0.160634	1.47102	0.0447461	0.220318	9.44472	-31.9907	INHBA
type IV hypersensitivity (GO:0001806)	0.0338049	0.160634	1.47102	0.0447461	0.220318	9.71075	-32.8918	JAG1
T cell mediated immunity (GO:0002456)	0.0338049	0.160634	1.47102	0.0447461	0.220318	9.80861	-33.2232	JAG1
blood vessel endothelial cell differentiation (GO:0060837)	0.0338049	0.160634	1.47102	0.0447461	0.220318	9.97922	-33.8011	JAG1
endothelial cell development (GO:0001885)	0.0338049	0.160634	1.47102	0.0447461	0.220318	10.0437	-34.0195	JAG1
endothelial cell fate commitment (GO:0060839)	0.0338049	0.160634	1.47102	0.0447461	0.220318	10.2274	-34.6417	JAG1
negative regulation of smooth muscle cell differentiation (GO:0051151)	0.0338049	0.160634	1.47102	0.0447461	0.220318	10.6681	-36.1343	EREG
vascular endothelial cell response to laminar fluid shear stress (GO:0097700)	0.0338049	0.160634	1.47102	0.0447461	0.220318	10.9113	-36.9583	NFE2L2
cellular response to oscillatory fluid shear stress (GO:0097704)	0.0338049	0.160634	1.47102	0.0447461	0.220318	11.3245	-38.3578	NFE2L2
vascular endothelial cell response to fluid shear stress (GO:0097699)	0.0338049	0.160634	1.47102	0.0447461	0.220318	12.0217	-40.7195	NFE2L2
cellular response to pulsatile fluid shear stress (GO:0097703)	0.0338049	0.160634	1.47102	0.0447461	0.220318	13.1076	-44.3975	NFE2L2
cellular response to fluid shear stress (GO:0071498)	0.0338049	0.160634	1.47102	0.0447461	0.220318	13.1623	-44.5827	NFE2L2
positive regulation of T cell proliferation (GO:0042102)	0.0339377	0.160634	1.46932	0.0473409	0.2283	-1.43444	4.85304	CD274;TFRC
negative regulation of tyrosine phosphorylation of STAT protein (GO:0042532)	0.0339377	0.160634	1.46932	0.0473409	0.2283	-1.40524	4.75424	SOCS3;GP1BA
positive regulation of protein catabolic process (GO:0045732)	0.034998	0.165316	1.45596	0.0487422	0.2283	-1.53833	5.15721	WNT5A;TNFAIP3
canonical Wnt signaling pathway involved in negative regulation of apoptotic process (GO:0044336)	0.0358213	0.168862	1.44586	0.0633756	0.239111	-3.70066	12.3203	DNAJC3;NFKBIA;MT-RNR2;WNT5A;CD44
peripheral nervous system development (GO:0007422)	0.03678	0.170831	1.43439	0.0604717	0.238705	-2.6865	8.87298	JAG1;DPYSL2;CRIM1;INHBA
protein homooligomerization (GO:0051260)	0.0375192	0.170831	1.42575	0.0568957	0.238705	-2.2193	7.28573	STOM;TNFAIP3;AKR1B1
endothelial cell differentiation (GO:0045446)	0.038255	0.170831	1.41731	0.0530357	0.238705	-1.32008	4.30806	EHF;JAG1
negative regulation of DNA biosynthetic process (GO:2000279)	0.0385409	0.170831	1.41408	0.0501985	0.2283	5.41311	-17.6253	ANKRD1
negative regulation of error-prone translesion synthesis (GO:1904332)	0.0385409	0.170831	1.41408	0.0501985	0.2283	5.50547	-17.926	ANKRD1
L-glutamate import involved in cellular response to nitrogen starvation (GO:1901481)	0.0385409	0.170831	1.41408	0.0501985	0.2283	5.72682	-18.6467	SLC1A2
neurotransmitter receptor transport to plasma membrane (GO:0098877)	0.0385409	0.170831	1.41408	0.0501985	0.2283	5.78108	-18.8234	BID
positive regulation of central B cell anergy (GO:0002916)	0.0385409	0.170831	1.41408	0.0501985	0.2283	6.04098	-19.6696	MMP14
response to bacterial lipoprotein (GO:0032493)	0.0385409	0.170831	1.41408	0.0501985	0.2283	6.09715	-19.8525	TNFAIP3
response to lipoteichoic acid (GO:0070391)	0.0385409	0.170831	1.41408	0.0501985	0.2283	6.22728	-20.2762	TNFAIP3
positive regulation of central B cell deletion (GO:0002900)	0.0385409	0.170831	1.41408	0.0501985	0.2283	6.23577	-20.3039	MMP14
response to iron(II) ion (GO:0010040)	0.0385409	0.170831	1.41408	0.0501985	0.2283	6.24493	-20.3337	ACO1
cellular response to iron(II) ion (GO:0071282)	0.0385409	0.170831	1.41408	0.0501985	0.2283	6.50021	-21.1649	ACO1
response to molecule of bacterial origin (GO:0002237)	0.0385409	0.170831	1.41408	0.0501985	0.2283	6.56698	-21.3823	TNFAIP3
citrate metabolic process (GO:0006101)	0.0385409	0.170831	1.41408	0.0501985	0.2283	6.57682	-21.4144	ACO1
metanephric glomerular visceral epithelial cell development (GO:0072249)	0.0385409	0.170831	1.41408	0.0501985	0.2283	6.57876	-21.4207	JAG1
positive regulation by host of symbiont cAMP-mediated signal transduction (GO:0075206)	0.0385409	0.170831	1.41408	0.0501985	0.2283	6.58232	-21.4323	CXCL10
positive regulation of skeletal muscle fiber differentiation (GO:1902811)	0.0385409	0.170831	1.41408	0.0501985	0.2283	6.62757	-21.5796	MMP14
glycerol catabolic process (GO:0019563)	0.0385409	0.170831	1.41408	0.0501985	0.2283	6.76202	-22.0174	GK
negative regulation of cardioblast differentiation (GO:0051892)	0.0385409	0.170831	1.41408	0.0501985	0.2283	6.78657	-22.0973	JAG1
positive regulation of ossification (GO:0045778)	0.0385409	0.170831	1.41408	0.0501985	0.2283	6.86703	-22.3593	WNT5A
positive regulation of transcription from RNA polymerase II promoter in response to alkaline pH (GO:0061422)	0.0385409	0.170831	1.41408	0.0501985	0.2283	7.33919	-23.8967	NFE2L2
carnitine transmembrane transport (GO:1902603)	0.0385409	0.170831	1.41408	0.0501985	0.2283	7.42129	-24.164	SLC25A20
peripheral T cell tolerance induction (GO:0002458)	0.0385409	0.170831	1.41408	0.0501985	0.2283	7.49553	-24.4057	JAG1
fructose biosynthetic process (GO:0046370)	0.0385409	0.170831	1.41408	0.0501985	0.2283	7.62703	-24.8339	AKR1B1
T cell cytokine production (GO:0002369)	0.0385409	0.170831	1.41408	0.0501985	0.2283	7.96332	-25.9288	JAG1
positive regulation of CD4-positive, alpha-beta T cell proliferation (GO:2000563)	0.0385409	0.170831	1.41408	0.0501985	0.2283	8.05869	-26.2394	EBI3
daunorubicin biosynthetic process (GO:1901771)	0.0385409	0.170831	1.41408	0.0501985	0.2283	8.19829	-26.6939	AKR1B1
mRNA methylation (GO:0080009)	0.0385409	0.170831	1.41408	0.0501985	0.2283	9.30565	-30.2995	WTAP
receptor-mediated virion attachment to host cell (GO:0046813)	0.0385409	0.170831	1.41408	0.0501985	0.2283	9.3727	-30.5178	ICAM1
positive regulation of transcription from RNA polymerase II promoter in response to nitrosative stress (GO:0061403)	0.0385409	0.170831	1.41408	0.0501985	0.2283	9.37649	-30.5302	NFE2L2
neural tube development (GO:0021915)	0.0385913	0.170831	1.41351	0.0632541	0.239111	-2.64124	8.5965	JAG1;DPYSL2;CRIM1;INHBA
GABAergic neuron differentiation (GO:0097154)	0.0393655	0.173268	1.40488	0.0544959	0.238705	-1.45363	4.7023	WNT5A;INHBA
vesicle scission involved in endocytosis (GO:0099051)	0.0393655	0.173268	1.40488	0.0544959	0.238705	-1.37751	4.45606	DPYSL2;SNX10
positive regulation of mitotic nuclear division (GO:0045840)	0.0393655	0.173268	1.40488	0.0544959	0.238705	-1.19935	3.87974	IL1A;EREG
positive regulation of gene expression, epigenetic (GO:0045815)	0.0395159	0.173601	1.40323	0.0646704	0.239111	-2.94566	9.51758	IL1A;AKR1B1;INHBA;NFE2L2
protein oligomerization (GO:0051259)	0.0400653	0.175683	1.39723	0.0605382	0.238705	-2.28516	7.35191	TNFAIP3;AKR1B1;TRAF1
regulation of cell migration (GO:0030334)	0.041623	0.178547	1.38067	0.0574586	0.238705	-1.53202	4.87044	JAG1;EREG
cellular response to hydrogen peroxide (GO:0070301)	0.041623	0.178547	1.38067	0.0574586	0.238705	-1.48116	4.70876	TNFAIP3;NFE2L2
Wnt signaling pathway involved in regulation of cell proliferation in dorsal spinal cord (GO:0021922)	0.0427697	0.178547	1.36886	0.0589608	0.238705	-1.43688	4.52894	WNT5A;FERMT2
Wnt signaling pathway involved in forebrain neuroblast division (GO:0021874)	0.0427697	0.178547	1.36886	0.0589608	0.238705	-1.43538	4.52422	WNT5A;FERMT2
negative regulation of anterior neural cell fate commitment of the neural plate by Wnt signaling pathway (GO:0022002)	0.0427697	0.178547	1.36886	0.0589608	0.238705	-1.43114	4.51083	WNT5A;FERMT2
Wnt signaling pathway involved in heart development (GO:0003306)	0.0427697	0.178547	1.36886	0.0589608	0.238705	-1.42995	4.5071	WNT5A;FERMT2
Wnt signaling pathway (GO:0016055)	0.0427697	0.178547	1.36886	0.0589608	0.238705	-1.42474	4.49068	WNT5A;FERMT2
Wnt signaling pathway involved in kidney development (GO:0061289)	0.0427697	0.178547	1.36886	0.0589608	0.238705	-1.42136	4.48001	WNT5A;FERMT2
Wnt signaling pathway involved in somitogenesis (GO:0090244)	0.0427697	0.178547	1.36886	0.0589608	0.238705	-1.41998	4.47567	WNT5A;FERMT2
Wnt-activated signaling pathway involved in forebrain neuron fate commitment (GO:0021881)	0.0427697	0.178547	1.36886	0.0589608	0.238705	-1.41725	4.46706	WNT5A;FERMT2
Wnt signaling pathway involved in primitive streak formation (GO:0090011)	0.0427697	0.178547	1.36886	0.0589608	0.238705	-1.41486	4.45953	WNT5A;FERMT2
Wnt signaling pathway involved in mammary gland specification (GO:0060593)	0.0427697	0.178547	1.36886	0.0589608	0.238705	-1.41091	4.44708	WNT5A;FERMT2
pinocytosis (GO:0006907)	0.0427697	0.178547	1.36886	0.0589608	0.238705	-1.37237	4.32562	DPYSL2;SNX10
positive regulation of protein homotetramerization (GO:1901095)	0.0432539	0.178547	1.36397	0.0556203	0.238705	4.98117	-15.6442	BID
dsRNA transport (GO:0033227)	0.0432539	0.178547	1.36397	0.0556203	0.238705	5.92925	-18.6218	RFTN1
positive regulation of cAMP metabolic process (GO:0030816)	0.0432539	0.178547	1.36397	0.0556203	0.238705	5.93147	-18.6288	CXCL10
negative regulation of innate immunity memory response (GO:1905681)	0.0432539	0.178547	1.36397	0.0556203	0.238705	5.9872	-18.8038	TNFAIP3
negative regulation by organism of innate immune response in other organism involved in symbiotic interaction (GO:0052309)	0.0432539	0.178547	1.36397	0.0556203	0.238705	6.0075	-18.8675	TNFAIP3
cortisol biosynthetic process (GO:0034651)	0.0432539	0.178547	1.36397	0.0556203	0.238705	6.0357	-18.9561	HSD11B1
positive regulation of formin-nucleated actin cable assembly (GO:0090338)	0.0432539	0.178547	1.36397	0.0556203	0.238705	6.04416	-18.9827	SYNPO
negative regulation of mesenchymal stem cell differentiation (GO:2000740)	0.0432539	0.178547	1.36397	0.0556203	0.238705	6.06853	-19.0592	JAG1
negative regulation of age-related resistance (GO:1904249)	0.0432539	0.178547	1.36397	0.0556203	0.238705	6.13698	-19.2742	TNFAIP3
B-1 B cell homeostasis (GO:0001922)	0.0432539	0.178547	1.36397	0.0556203	0.238705	6.14894	-19.3118	TNFAIP3
glycerol biosynthetic process (GO:0006114)	0.0432539	0.178547	1.36397	0.0556203	0.238705	6.15006	-19.3153	GK
negative regulation of systemic acquired resistance (GO:0010113)	0.0432539	0.178547	1.36397	0.0556203	0.238705	6.15158	-19.3201	TNFAIP3
imaginal disc-derived genitalia development (GO:0007484)	0.0432539	0.178547	1.36397	0.0556203	0.238705	6.27659	-19.7127	WNT5A
genitalia development (GO:0048806)	0.0432539	0.178547	1.36397	0.0556203	0.238705	6.28436	-19.7371	WNT5A
helper T cell chemotaxis (GO:0035704)	0.0432539	0.178547	1.36397	0.0556203	0.238705	6.49822	-20.4087	CXCL10
cardiac endothelial cell differentiation (GO:0003348)	0.0432539	0.178547	1.36397	0.0556203	0.238705	6.71339	-21.0845	JAG1
dynamin family protein polymerization involved in mitochondrial fission (GO:0003374)	0.0432539	0.178547	1.36397	0.0556203	0.238705	7.20519	-22.6291	MX1
tryptophan catabolic process to indole-3-acetate (GO:0019440)	0.0432539	0.178547	1.36397	0.0556203	0.238705	7.37501	-23.1624	KYNU
release of matrix enzymes from mitochondria (GO:0032976)	0.0432539	0.178547	1.36397	0.0556203	0.238705	7.39303	-23.2191	BID
tryptophan catabolic process to catechol (GO:0019444)	0.0432539	0.178547	1.36397	0.0556203	0.238705	7.97614	-25.0504	KYNU
determination of left/right asymmetry in nervous system (GO:0035545)	0.0438332	0.180369	1.3582	0.0712497	0.245778	-2.61497	8.17797	JAG1;DPYSL2;CRIM1;INHBA
positive regulation of osteoblast differentiation (GO:0045669)	0.0439281	0.180369	1.35726	0.0604765	0.238705	-1.40352	4.38627	WNT5A;AKR1B1
non-canonical Wnt signaling pathway (GO:0035567)	0.0439281	0.180369	1.35726	0.0604765	0.238705	-1.36891	4.27812	WNT5A;FERMT2
mRNA transcription from RNA polymerase II promoter (GO:0042789)	0.0443286	0.181693	1.35332	0.0720013	0.246438	-2.73372	8.51861	HIVEP2;AHR;EREG;NFE2L2
neurogenesis (GO:0022008)	0.0448273	0.182659	1.34846	0.0727571	0.248293	-2.65689	8.24949	JAG1;DPYSL2;CRIM1;INHBA
caveolin-mediated endocytosis (GO:0072584)	0.0450982	0.182659	1.34584	0.0620056	0.239111	-1.31614	4.07859	DPYSL2;SNX10
Wnt signaling pathway involved in midbrain dopaminergic neuron differentiation (GO:1904953)	0.0462798	0.182659	1.33461	0.0635479	0.239111	-1.39342	4.28206	WNT5A;FERMT2
negative regulation of neuron apoptotic process (GO:0043524)	0.0464916	0.182659	1.33263	0.08064	0.258385	-3.50315	10.7494	DNAJC3;NFKBIA;MT-RNR2;WNT5A;CD44
calcium-independent cell-matrix adhesion (GO:0007161)	0.0474727	0.182659	1.32356	0.0651032	0.239111	-1.31433	4.00556	FERMT2;CD44
endothelial cell-matrix adhesion (GO:0090673)	0.0474727	0.182659	1.32356	0.0651032	0.239111	-1.31222	3.99913	FERMT2;CD44
cell-matrix adhesion (GO:0007160)	0.0474727	0.182659	1.32356	0.0651032	0.239111	-1.31	3.99237	FERMT2;CD44
calcium-dependent cell-matrix adhesion (GO:0016340)	0.0474727	0.182659	1.32356	0.0651032	0.239111	-1.30781	3.98568	FERMT2;CD44
synaptic membrane adhesion to extracellular matrix (GO:0099561)	0.0474727	0.182659	1.32356	0.0651032	0.239111	-1.30482	3.97656	FERMT2;CD44
establishment of protein localization to endoplasmic reticulum membrane (GO:0097051)	0.0479441	0.182659	1.31926	0.0610114	0.238705	4.30564	-13.0793	BID
sympathetic nervous system development (GO:0048485)	0.0479441	0.182659	1.31926	0.0610114	0.238705	4.4711	-13.5819	SEMA3A
positive regulation of plasma cell differentiation (GO:1900100)	0.0479441	0.182659	1.31926	0.0610114	0.238705	4.72642	-14.3575	MMP14
positive regulation of cellular extravasation (GO:0002693)	0.0479441	0.182659	1.31926	0.0610114	0.238705	4.73597	-14.3865	ICAM1
negative regulation of toll-like receptor 3 signaling pathway (GO:0034140)	0.0479441	0.182659	1.31926	0.0610114	0.238705	4.78148	-14.5248	TNFAIP3
negative regulation of natural killer cell mediated immunity (GO:0002716)	0.0479441	0.182659	1.31926	0.0610114	0.238705	4.80795	-14.6052	TNFAIP3
myoblast fate commitment (GO:0048625)	0.0479441	0.182659	1.31926	0.0610114	0.238705	4.83816	-14.697	JAG1
positive regulation of microglial cell activation (GO:1903980)	0.0479441	0.182659	1.31926	0.0610114	0.238705	4.93802	-15.0003	WNT5A
pulmonary artery endothelial tube morphogenesis (GO:0061155)	0.0479441	0.182659	1.31926	0.0610114	0.238705	5.09201	-15.4681	JAG1
planar cell polarity pathway involved in cardiac muscle tissue morphogenesis (GO:0061350)	0.0479441	0.182659	1.31926	0.0610114	0.238705	5.14545	-15.6304	ANKRD1
detection of molecule of bacterial origin (GO:0032490)	0.0479441	0.182659	1.31926	0.0610114	0.238705	5.20603	-15.8145	TNFAIP3
Notch signaling pathway involved in regulation of secondary heart field cardioblast proliferation (GO:0003270)	0.0479441	0.182659	1.31926	0.0610114	0.238705	5.24575	-15.9351	JAG1
pulmonary valve morphogenesis (GO:0003184)	0.0479441	0.182659	1.31926	0.0610114	0.238705	5.32648	-16.1803	JAG1
myoblast development (GO:0048627)	0.0479441	0.182659	1.31926	0.0610114	0.238705	5.34883	-16.2482	JAG1
non-canonical Wnt signaling pathway involved in midbrain dopaminergic neuron differentiation (GO:1905438)	0.0479441	0.182659	1.31926	0.0610114	0.238705	5.35024	-16.2525	WNT5A
positive regulation of transcription from RNA polymerase III promoter during mitotic cell cycle (GO:0046024)	0.0479441	0.182659	1.31926	0.0610114	0.238705	5.38107	-16.3462	AKR1B1
DNA damage response, signal transduction resulting in transcription (GO:0042772)	0.0479441	0.182659	1.31926	0.0610114	0.238705	5.4717	-16.6215	BID
negative regulation of melanization defense response (GO:0035009)	0.0479441	0.182659	1.31926	0.0610114	0.238705	5.82192	-17.6854	TNFAIP3
T-helper 1 cell differentiation (GO:0045063)	0.0479441	0.182659	1.31926	0.0610114	0.238705	5.85782	-17.7944	EBI3
negative regulation of antifungal innate immune response (GO:1905035)	0.0479441	0.182659	1.31926	0.0610114	0.238705	5.95867	-18.1008	TNFAIP3
negative regulation of prolactin secretion (GO:1902721)	0.0479441	0.182659	1.31926	0.0610114	0.238705	6.06278	-18.417	RSAD2
magnesium ion transport (GO:0015693)	0.0479441	0.182659	1.31926	0.0610114	0.238705	6.25375	-18.9971	NIPAL4
negative regulation of immunoglobulin secretion (GO:0051025)	0.0479441	0.182659	1.31926	0.0610114	0.238705	6.4883	-19.7096	RSAD2
negative regulation of calcineurin-NFAT signaling cascade (GO:0070885)	0.0479441	0.182659	1.31926	0.0610114	0.238705	6.49908	-19.7424	RCAN1
daunorubicin metabolic process (GO:0044597)	0.0479441	0.182659	1.31926	0.0610114	0.238705	6.50074	-19.7474	AKR1B1
negative regulation of matrix metallopeptidase secretion (GO:1904465)	0.0479441	0.182659	1.31926	0.0610114	0.238705	6.56774	-19.9509	RSAD2
magnesium ion transmembrane transport (GO:1903830)	0.0479441	0.182659	1.31926	0.0610114	0.238705	6.6014	-20.0532	NIPAL4
doxorubicin metabolic process (GO:0044598)	0.0479441	0.182659	1.31926	0.0610114	0.238705	6.84848	-20.8038	AKR1B1
positive regulation of T cell migration (GO:2000406)	0.0479441	0.182659	1.31926	0.0610114	0.238705	6.99786	-21.2575	CXCL10
neutrophil mediated killing of fungus (GO:0070947)	0.0479441	0.182659	1.31926	0.0610114	0.238705	7.18257	-21.8186	S100A12
defense response to fungus, incompatible interaction (GO:0009817)	0.0479441	0.182659	1.31926	0.0610114	0.238705	7.52169	-22.8488	S100A12
antifungal innate immune response (GO:0061760)	0.0479441	0.182659	1.31926	0.0610114	0.238705	7.60579	-23.1043	S100A12
tryptophan catabolic process (GO:0006569)	0.0479441	0.182659	1.31926	0.0610114	0.238705	7.62671	-23.1678	KYNU
defense response to fungus (GO:0050832)	0.0479441	0.182659	1.31926	0.0610114	0.238705	7.74121	-23.5156	S100A12
Wnt signaling pathway involved in digestive tract morphogenesis (GO:0044333)	0.0486769	0.183347	1.31268	0.0666713	0.239111	-1.35884	4.10717	WNT5A;FERMT2
Wnt signaling pathway involved in dorsal/ventral axis specification (GO:0044332)	0.0486769	0.183347	1.31268	0.0666713	0.239111	-1.34308	4.05954	WNT5A;FERMT2
mesangial cell-matrix adhesion (GO:0035759)	0.0486769	0.183347	1.31268	0.0666713	0.239111	-1.25651	3.79787	FERMT2;CD44
smooth muscle cell-matrix adhesion (GO:0061302)	0.0486769	0.183347	1.31268	0.0666713	0.239111	-1.24832	3.77311	FERMT2;CD44
cell-matrix adhesion involved in ameboidal cell migration (GO:0003366)	0.0486769	0.183347	1.31268	0.0666713	0.239111	-1.24648	3.76754	FERMT2;CD44
positive regulation of epithelial cell proliferation involved in wound healing (GO:0060054)	0.0486769	0.183347	1.31268	0.0666713	0.239111	-1.23673	3.73807	WNT5A;EREG
positive regulation of endothelial cell migration (GO:0010595)	0.0486769	0.183347	1.31268	0.0666713	0.239111	-1.16128	3.51002	ANXA3;WNT5A
positive regulation of peptidyl-tyrosine autophosphorylation (GO:1900086)	0.0498921	0.185256	1.30197	0.068252	0.243652	-1.36042	4.0784	CSF3;CD44
protein tetramerization (GO:0051262)	0.0498921	0.185256	1.30197	0.068252	0.243652	-1.31932	3.95517	TNFAIP3;AKR1B1
Wnt signaling pathway involved in wound healing, spreading of epidermal cells (GO:0035659)	0.0498921	0.185256	1.30197	0.068252	0.243652	-1.26402	3.7894	WNT5A;FERMT2
