# Supplementary material for: Tri-mannose grafting of chitosan nanocarriers remodels the macrophage response to bacterial infection
Source: J Nanobiotechnology. 2019 Jan 25;17:15. doi: 10.1186/s12951-018-0439-x (PMC6346558; doi:10.1186/s12951-018-0439-x)
Supplement: Supplementary file 11 — Additional file 11: Table S7. Genes differentially expressed by M. tuberculosis infected M\documentclass[12pt]{minimal} \usepackage{amsmath} \usepackage{wasysym} \usepackage{amsfonts} \usepackage{amssymb} \usepackage{amsbsy} \usepackage{mathrsfs} \usepackage{upgreek} \setlength{\oddsidemargin}{-69pt} \begin{document}$$\upphi$$\end{document}ϕs upon treatment with NCs. First table: genes modulated by CS-NCs. Second table: genes modulated by CS-NCs-tri. FDR < 0.05. [file 12951_2018_439_MOESM11_ESM.xlsx]

## Sheet: CS-NC_vs_Untreated
CS-NC_vs_Untreated
ensembl_gene_id	log2FC	logCPM	LR	PValue	FDR	direction	hgnc_symbol	description	chromosome_name	start_position	end_position	band
ENSG00000004799	2.57726	1.03037	27.0975	1.93445e-07	0.0001254	up	PDK4	pyruvate dehydrogenase kinase 4 [Source:HGNC Symbol;Acc:HGNC:8812]	7	95583499	95596491	q21.3
ENSG00000113302	1.767	1.84423	36.9924	1.18588e-09	2.306e-06	up	IL12B	interleukin 12B [Source:HGNC Symbol;Acc:HGNC:5970]	5	159314783	159330887	q33.3
ENSG00000205755	1.54795	1.05764	30.2637	3.77122e-08	3.019e-05	up	CRLF2	cytokine receptor-like factor 2 [Source:HGNC Symbol;Acc:HGNC:14281]	X	1187549	1212750	p22.33
ENSG00000110944	1.51248	3.18074	31.6273	1.86785e-08	1.955e-05	up	IL23A	interleukin 23 subunit alpha [Source:HGNC Symbol;Acc:HGNC:15488]	12	56334174	56340410	q13.3
ENSG00000181577	1.50645	0.40441	18.1634	2.02743e-05	0.005206	up	C6orf223	chromosome 6 open reading frame 223 [Source:HGNC Symbol;Acc:HGNC:28692]	6	44000580	44005958	p21.1
ENSG00000126353	1.50373	4.48668	33.8508	5.95057e-09	6.749e-06	up	CCR7	C-C motif chemokine receptor 7 [Source:HGNC Symbol;Acc:HGNC:1608]	17	40553769	40565472	q21.2
ENSG00000136244	1.45434	3.28576	35.2551	2.89229e-09	4.374e-06	up	IL6	interleukin 6 [Source:HGNC Symbol;Acc:HGNC:6018]	7	22725884	22732002	p15.3
ENSG00000108342	1.43228	0.876456	13.7747	0.000206088	0.02952	up	CSF3	colony stimulating factor 3 [Source:HGNC Symbol;Acc:HGNC:2438]	17	40015361	40017813	q21.1
ENSG00000115009	1.41701	4.32153	25.3836	4.69889e-07	0.000246	up	CCL20	C-C motif chemokine ligand 20 [Source:HGNC Symbol;Acc:HGNC:10619]	2	227813842	227817564	q36.3
ENSG00000137801	1.40659	1.67573	24.4455	7.64417e-07	0.0003716	up	THBS1	thrombospondin 1 [Source:HGNC Symbol;Acc:HGNC:11785]	15	39581079	39599466	q14
ENSG00000085831	1.33708	0.342472	13.7831	0.000205177	0.02952	up	TTC39A	tetratricopeptide repeat domain 39A [Source:HGNC Symbol;Acc:HGNC:18657]	1	51287258	51345116	p32.3
ENSG00000148677	1.31404	2.36897	13.7339	0.000210618	0.02955	up	ANKRD1	ankyrin repeat domain 1 [Source:HGNC Symbol;Acc:HGNC:15819]	10	90912096	90921276	q23.31
ENSG00000123689	1.31186	4.3944	24.5313	7.31122e-07	0.0003685	up	G0S2	G0/G1 switch 2 [Source:HGNC Symbol;Acc:HGNC:30229]	1	209675420	209676388	q32.2
ENSG00000159166	1.22209	2.42064	22.6471	1.94652e-06	0.0008279	up	LAD1	ladinin 1 [Source:HGNC Symbol;Acc:HGNC:6472]	1	201373244	201399915	q32.1
ENSG00000131203	1.19159	5.50647	57.8988	2.75953e-14	1.252e-10	up	IDO1	indoleamine 2,3-dioxygenase 1 [Source:HGNC Symbol;Acc:HGNC:6059]	8	39902275	39928444	p11.21
ENSG00000136286	1.16674	2.87745	23.1081	1.53147e-06	0.0006724	up	MYO1G	myosin IG [Source:HGNC Symbol;Acc:HGNC:13880]	7	44962662	44979098	p13
ENSG00000232810	1.13317	4.39828	30.3657	3.57796e-08	3.019e-05	up	TNF	tumor necrosis factor [Source:HGNC Symbol;Acc:HGNC:11892]	6	31575567	31578336	p21.33
ENSG00000141753	1.02316	3.01879	22.1119	2.57205e-06	0.001	up	IGFBP4	insulin like growth factor binding protein 4 [Source:HGNC Symbol;Acc:HGNC:5473]	17	40443461	40457731	q21.2
ENSG00000115425	0.931689	2.98287	15.6519	7.61353e-05	0.01459	up	PECR	peroxisomal trans-2-enoyl-CoA reductase [Source:HGNC Symbol;Acc:HGNC:18281]	2	215996329	216082955	q35
ENSG00000163430	0.895443	3.18956	16.039	6.20513e-05	0.01224	up	FSTL1	follistatin like 1 [Source:HGNC Symbol;Acc:HGNC:3972]	3	120392293	120451253	q13.33
ENSG00000078081	0.891143	5.97552	34.388	4.51507e-09	5.586e-06	up	LAMP3	lysosomal associated membrane protein 3 [Source:HGNC Symbol;Acc:HGNC:14582]	3	183122213	183163839	q27.1
ENSG00000101445	0.888789	1.90418	13.0727	0.000299639	0.03788	up	PPP1R16B	protein phosphatase 1 regulatory subunit 16B [Source:HGNC Symbol;Acc:HGNC:15850]	20	38805705	38923024	q11.23
ENSG00000164236	0.880437	1.79635	14.1588	0.000168013	0.02722	up	ANKRD33B	ankyrin repeat domain 33B [Source:HGNC Symbol;Acc:HGNC:35240]	5	10564330	10657816	p15.2
ENSG00000137265	0.870008	3.94725	19.2085	1.17191e-05	0.003323	up	IRF4	interferon regulatory factor 4 [Source:HGNC Symbol;Acc:HGNC:6119]	6	391739	411447	p25.3
ENSG00000137502	0.782848	2.32369	17.011	3.71644e-05	0.008029	up	RAB30	RAB30, member RAS oncogene family [Source:HGNC Symbol;Acc:HGNC:9770]	11	82973133	83071923	q14.1
ENSG00000133639	0.770013	6.19518	41.9757	9.24146e-11	2.516e-07	up	BTG1	BTG anti-proliferation factor 1 [Source:HGNC Symbol;Acc:HGNC:1130]	12	92140278	92145897	q21.33
ENSG00000261040	0.746649	4.67357	16.2566	5.53154e-05	0.01107	up	WFDC21P	WAP four-disulfide core domain 21, pseudogene [Source:HGNC Symbol;Acc:HGNC:50357]	17	60083566	60091885	q23.1
ENSG00000120129	0.7429	3.92118	20.8096	5.07284e-06	0.001866	up	DUSP1	dual specificity phosphatase 1 [Source:HGNC Symbol;Acc:HGNC:3064]	5	172768090	172771195	q35.1
ENSG00000143061	0.735596	3.06031	13.1278	0.000290949	0.03771	up	IGSF3	immunoglobulin superfamily member 3 [Source:HGNC Symbol;Acc:HGNC:5950]	1	116574399	116667755	p13.1
ENSG00000133106	0.707714	3.95983	16.2836	5.45345e-05	0.01107	up	EPSTI1	epithelial stromal interaction 1 (breast) [Source:HGNC Symbol;Acc:HGNC:16465]	13	42886388	42992271	q14.11
ENSG00000163235	0.705465	5.02469	19.4304	1.04335e-05	0.003227	up	TGFA	transforming growth factor alpha [Source:HGNC Symbol;Acc:HGNC:11765]	2	70447280	70554193	p13.3
ENSG00000049249	0.687847	5.26291	20.0499	7.5448e-06	0.002505	up	TNFRSF9	TNF receptor superfamily member 9 [Source:HGNC Symbol;Acc:HGNC:11924]	1	7915894	7943165	p36.23
ENSG00000119508	0.676272	6.20005	28.4389	9.67013e-08	6.927e-05	up	NR4A3	nuclear receptor subfamily 4 group A member 3 [Source:HGNC Symbol;Acc:HGNC:7982]	9	99821855	99866891	q31.1
ENSG00000121966	0.675491	5.79616	21.2365	4.0595e-06	0.001535	up	CXCR4	C-X-C motif chemokine receptor 4 [Source:HGNC Symbol;Acc:HGNC:2561]	2	136114349	136118165	q22.1
ENSG00000169508	0.654576	4.55031	13.5408	0.00023343	0.03115	up	GPR183	G protein-coupled receptor 183 [Source:HGNC Symbol;Acc:HGNC:3128]	13	99294530	99307405	q32.3
ENSG00000023445	0.651017	7.47892	37.3034	1.01107e-09	2.293e-06	up	BIRC3	baculoviral IAP repeat containing 3 [Source:HGNC Symbol;Acc:HGNC:591]	11	102317450	102339403	q22.2
ENSG00000110090	0.649641	5.53525	34.9504	3.3821e-09	4.603e-06	up	CPT1A	carnitine palmitoyltransferase 1A [Source:HGNC Symbol;Acc:HGNC:2328]	11	68754620	68844410	q13.3
ENSG00000168685	0.622067	7.9476	22.4889	2.1136e-06	0.0008717	up	IL7R	interleukin 7 receptor [Source:HGNC Symbol;Acc:HGNC:6024]	5	35852695	35879603	p13.2
ENSG00000198223	0.615757	5.39173	14.0758	0.000175593	0.02728	up	CSF2RA	colony stimulating factor 2 receptor alpha subunit [Source:HGNC Symbol;Acc:HGNC:2435]	X	1268800	1310381	p22.33
ENSG00000104635	0.557394	4.31354	13.5467	0.000232704	0.03115	up	SLC39A14	solute carrier family 39 member 14 [Source:HGNC Symbol;Acc:HGNC:20858]	8	22367249	22434129	p21.3
ENSG00000157601	0.549121	6.97239	17.5206	2.84207e-05	0.006443	up	MX1	MX dynamin like GTPase 1 [Source:HGNC Symbol;Acc:HGNC:7532]	21	41420304	41459214	q22.3
ENSG00000189159	0.548281	4.56603	14.7061	0.000125637	0.02164	up	HN1	hematological and neurological expressed 1 [Source:HGNC Symbol;Acc:HGNC:14569]	17	75135248	75168281	q25.1
ENSG00000197043	0.532171	5.88984	17.3855	3.05145e-05	0.006698	up	ANXA6	annexin A6 [Source:HGNC Symbol;Acc:HGNC:544]	5	151100712	151157882	q33.1
ENSG00000159200	0.527381	5.83146	13.082	0.000298145	0.03788	up	RCAN1	regulator of calcineurin 1 [Source:HGNC Symbol;Acc:HGNC:3040]	21	34513142	34615142	q22.12
ENSG00000013374	0.506411	6.27079	31.0088	2.56867e-08	2.331e-05	up	NUB1	negative regulator of ubiquitin like proteins 1 [Source:HGNC Symbol;Acc:HGNC:17623]	7	151341699	151378449	q36.1
ENSG00000181634	0.494963	7.71183	20.1021	7.34165e-06	0.002498	up	TNFSF15	tumor necrosis factor superfamily member 15 [Source:HGNC Symbol;Acc:HGNC:11931]	9	114784635	114806126	q32
ENSG00000025772	0.479798	4.8689	14.3804	0.00014935	0.02479	up	TOMM34	translocase of outer mitochondrial membrane 34 [Source:HGNC Symbol;Acc:HGNC:15746]	20	44942130	44960486	q13.12
ENSG00000111335	0.479321	7.04359	13.8795	0.000194913	0.02915	up	OAS2	2'-5'-oligoadenylate synthetase 2 [Source:HGNC Symbol;Acc:HGNC:8087]	12	112978395	113011723	q24.13
ENSG00000089127	0.474765	6.13011	13.7373	0.000210241	0.02955	up	OAS1	2'-5'-oligoadenylate synthetase 1 [Source:HGNC Symbol;Acc:HGNC:8086]	12	112906777	112933222	q24.13
ENSG00000117036	0.469535	5.98882	16.756	4.25076e-05	0.0089	up	ETV3	ETS variant 3 [Source:HGNC Symbol;Acc:HGNC:3492]	1	157121191	157138474	q23.1
ENSG00000113369	0.433412	5.84468	12.6397	0.000377643	0.04364	up	ARRDC3	arrestin domain containing 3 [Source:HGNC Symbol;Acc:HGNC:29263]	5	91368724	91383359	q14.3
ENSG00000158769	0.410732	6.6389	12.7927	0.000347966	0.04118	up	F11R	F11 receptor [Source:HGNC Symbol;Acc:HGNC:14685]	1	160995211	161021348	q23.3
ENSG00000147872	0.409215	8.07343	16.8428	4.06062e-05	0.008635	up	PLIN2	perilipin 2 [Source:HGNC Symbol;Acc:HGNC:248]	9	19108375	19149290	p22.1
ENSG00000265972	0.39675	7.95742	14.0683	0.000176286	0.02728	up	TXNIP	thioredoxin interacting protein [Source:HGNC Symbol;Acc:HGNC:16952]	1	145992435	145996600	q21.1
ENSG00000126709	0.390914	8.31797	14.6339	0.000130548	0.02221	up	IFI6	interferon alpha inducible protein 6 [Source:HGNC Symbol;Acc:HGNC:4054]	1	27666061	27672218	p35.3
ENSG00000169045	-0.428248	8.03283	13.6982	0.000214663	0.02981	down	HNRNPH1	heterogeneous nuclear ribonucleoprotein H1 (H) [Source:HGNC Symbol;Acc:HGNC:5041]	5	179614178	179634784	q35.3
ENSG00000064607	-0.437066	6.21848	14.0982	0.00017351	0.02728	down	SUGP2	SURP and G-patch domain containing 2 [Source:HGNC Symbol;Acc:HGNC:18641]	19	18990888	19034023	p13.11
ENSG00000145107	-0.44901	6.5922	14.5765	0.000134583	0.02261	down	TM4SF19	transmembrane 4 L six family member 19 [Source:HGNC Symbol;Acc:HGNC:25167]	3	196319342	196338503	q29
ENSG00000173559	-0.469454	9.62543	12.6405	0.000377469	0.04364	down	NABP1	nucleic acid binding protein 1 [Source:HGNC Symbol;Acc:HGNC:26232]	2	191678068	191696659	q32.3
ENSG00000224596	-0.513249	7.05757	18.4722	1.72403e-05	0.004601	down	ZMIZ1-AS1	ZMIZ1 antisense RNA 1 [Source:HGNC Symbol;Acc:HGNC:27433]	10	78943328	79067895	q22.3
ENSG00000166503	-0.557553	4.77249	13.334	0.000260637	0.03444	down		Hepatoma-derived growth factor-related protein 3 [Source:UniProtKB/Swiss-Prot;Acc:Q9Y3E1]	15	83112738	83208018	q25.2
ENSG00000224660	-0.600977	3.88316	13.0667	0.000300592	0.03788	down	SH3BP5-AS1	SH3BP5 antisense RNA 1 [Source:HGNC Symbol;Acc:HGNC:44501]	3	15254184	15264493	p25.1
ENSG00000152926	-0.604133	4.84581	14.0669	0.000176418	0.02728	down	ZNF117	zinc finger protein 117 [Source:HGNC Symbol;Acc:HGNC:12897]	7	64971776	65006684	q11.21
ENSG00000088538	-0.626038	7.01891	25.9699	3.4679e-07	0.0001938	down	DOCK3	dedicator of cytokinesis 3 [Source:HGNC Symbol;Acc:HGNC:2989]	3	50675241	51384198	p21.2
ENSG00000268758	-0.631886	5.42451	14.9546	0.000110131	0.01972	down	ADGRE4P	adhesion G protein-coupled receptor E4, pseudogene [Source:HGNC Symbol;Acc:HGNC:19240]	19	6952500	6997872	p13.2
ENSG00000278600	-0.633417	3.3402	12.8723	0.00033348	0.04083	down			15	79920195	79922455	q25.1
ENSG00000155659	-0.652755	6.47184	14.2482	0.000160212	0.02627	down	VSIG4	V-set and immunoglobulin domain containing 4 [Source:HGNC Symbol;Acc:HGNC:17032]	X	66021738	66040125	q12
ENSG00000253522	-0.666391	5.44687	23.5014	1.2482e-06	0.0005858	down	MIR3142HG	MIR3142 host gene [Source:HGNC Symbol;Acc:HGNC:51944]	5	160468268	160487426	q33.3
ENSG00000173209	-0.670232	5.04744	18.4014	1.78931e-05	0.004683	down	AHSA2	AHA1, activator of heat shock 90kDa protein ATPase homolog 2 (yeast) [Source:HGNC Symbol;Acc:HGNC:20437]	2	61177418	61191203	p15
ENSG00000228486	-0.684808	4.9818	17.4903	2.88774e-05	0.006443	down	LINC01125	long intergenic non-protein coding RNA 1125 [Source:HGNC Symbol;Acc:HGNC:49272]	2	97664217	97703064	q11.2
ENSG00000226688	-0.688198	2.81165	13.195	0.000280697	0.03673	down	ENTPD1-AS1	ENTPD1 antisense RNA 1 [Source:HGNC Symbol;Acc:HGNC:45203]	10	95753206	96090238	q24.1
ENSG00000196295	-0.70138	5.58296	19.2685	1.13565e-05	0.003323	down			7	30516309	30594809	p14.3
ENSG00000223745	-0.712242	4.26519	15.8926	6.70412e-05	0.01303	down	CCDC18-AS1	CCDC18 antisense RNA 1 [Source:HGNC Symbol;Acc:HGNC:52262]	1	93262186	93346025	p22.1
ENSG00000143546	-0.744142	4.85887	22.4075	2.20508e-06	0.0008827	down	S100A8	S100 calcium binding protein A8 [Source:HGNC Symbol;Acc:HGNC:10498]	1	153390032	153391188	q21.3
ENSG00000214021	-0.78815	4.04305	19.2701	1.13467e-05	0.003323	down	TTLL3	tubulin tyrosine ligase like 3 [Source:HGNC Symbol;Acc:HGNC:24483]	3	9808086	9855138	p25.3
ENSG00000179532	-0.802411	4.49326	20.4804	6.02464e-06	0.002158	down	DNHD1	dynein heavy chain domain 1 [Source:HGNC Symbol;Acc:HGNC:26532]	11	6497260	6593758	p15.4
ENSG00000163736	-0.834168	8.23767	36.6172	1.43754e-09	2.446e-06	down	PPBP	pro-platelet basic protein [Source:HGNC Symbol;Acc:HGNC:9240]	4	73987038	73988197	q13.3
ENSG00000106992	-0.846964	2.88321	12.9137	0.00032618	0.04073	down	AK1	adenylate kinase 1 [Source:HGNC Symbol;Acc:HGNC:361]	9	127866480	127877743	q34.11
ENSG00000227039	-0.851787	3.0173	15.01	0.000106943	0.01941	down	ITGB2-AS1	ITGB2 antisense RNA 1 [Source:HGNC Symbol;Acc:HGNC:44304]	21	44921051	44929678	q22.3
ENSG00000260565	-0.857136	4.067	17.5632	2.77912e-05	0.006443	down			16	2660349	2673444	p13.3
ENSG00000272899	-0.861592	3.18064	15.3622	8.87438e-05	0.01655	down			7	128866308	128872044	q32.1
ENSG00000213462	-0.867066	3.66775	17.7228	2.5555e-05	0.006211	down	ERV3-1	endogenous retrovirus group 3 member 1 [Source:HGNC Symbol;Acc:HGNC:3454]	7	64990809	65006743	q11.21
ENSG00000206149	-0.867517	2.81118	19.5083	1.00163e-05	0.00317	down	HERC2P9	hect domain and RLD 2 pseudogene 9 [Source:HGNC Symbol;Acc:HGNC:30495]	15	28589492	28685264	q13.1
ENSG00000245532	-0.874098	7.3842	26.0285	3.36406e-07	0.0001938	down	NEAT1	nuclear paraspeckle assembly transcript 1 (non-protein coding) [Source:HGNC Symbol;Acc:HGNC:30815]	11	65422774	65445540	q13.1
ENSG00000181374	-0.89059	4.23004	28.7947	8.04715e-08	6.085e-05	down	CCL13	C-C motif chemokine ligand 13 [Source:HGNC Symbol;Acc:HGNC:10611]	17	34356452	34358610	q12
ENSG00000279159	-0.898981	2.01227	12.8899	0.00033036	0.04083	down			22	29978950	30028236	q12.2
ENSG00000174501	-0.916298	3.45808	13.7982	0.000203527	0.02952	down	ANKRD36C	ankyrin repeat domain 36C [Source:HGNC Symbol;Acc:HGNC:32946]	2	95836919	95991831	q11.1
ENSG00000251562	-0.939382	8.02518	23.2113	1.45142e-06	0.0006585	down	MALAT1	metastasis associated lung adenocarcinoma transcript 1 (non-protein coding) [Source:HGNC Symbol;Acc:HGNC:29665]	11	65497762	65506516	q13.1
ENSG00000196912	-0.947633	2.74996	12.6202	0.000381596	0.04364	down	ANKRD36B	ankyrin repeat domain 36B [Source:HGNC Symbol;Acc:HGNC:29333]	2	97492663	97589965	q11.2
ENSG00000226091	-0.9482	1.47203	13.8407	0.000198979	0.02944	down	LINC00937	long intergenic non-protein coding RNA 937 [Source:HGNC Symbol;Acc:HGNC:48629]	12	8295986	8396803	p13.31
ENSG00000175265	-0.955994	3.13413	17.6429	2.66508e-05	0.006363	down	GOLGA8A	golgin A8 family member A [Source:HGNC Symbol;Acc:HGNC:31972]	15	34379068	34437466	q14
ENSG00000279412	-0.981639	1.10645	12.8457	0.000338259	0.04083	down			16	70713987	70716890	q22.1
ENSG00000160307	-1.01587	3.53946	26.5821	2.52568e-07	0.0001562	down	S100B	S100 calcium binding protein B [Source:HGNC Symbol;Acc:HGNC:10500]	21	46598962	46605208	q22.3
ENSG00000186407	-1.01942	3.53434	12.8159	0.000343691	0.04103	down	CD300E	CD300e molecule [Source:HGNC Symbol;Acc:HGNC:28874]	17	74609887	74623738	q25.1
ENSG00000180229	-1.02014	2.11731	19.5734	9.68065e-06	0.003137	down	HERC2P3	hect domain and RLD 2 pseudogene 3 [Source:HGNC Symbol;Acc:HGNC:4871]	15	20379495	20506180	q11.2
ENSG00000138346	-1.04149	2.11072	13.9446	0.000188275	0.02879	down	DNA2	DNA replication helicase/nuclease 2 [Source:HGNC Symbol;Acc:HGNC:2939]	10	68414064	68472121	q21.3
ENSG00000236383	-1.06782	1.8124	12.4922	0.000408665	0.04635	down	LINC00854	long intergenic non-protein coding RNA 854 [Source:HGNC Symbol;Acc:HGNC:43658]	17	43216941	43305397	q21.31
ENSG00000162745	-1.08708	3.33469	14.8886	0.000114051	0.02016	down	OLFML2B	olfactomedin like 2B [Source:HGNC Symbol;Acc:HGNC:24558]	1	161983192	162023854	q23.3
ENSG00000108691	-1.14134	6.91571	50.0589	1.49197e-12	5.076e-09	down	CCL2	C-C motif chemokine ligand 2 [Source:HGNC Symbol;Acc:HGNC:10618]	17	34255218	34257203	q12
ENSG00000177575	-1.17561	7.87483	86.3586	1.50091e-20	2.043e-16	down	CD163	CD163 molecule [Source:HGNC Symbol;Acc:HGNC:1631]	12	7470813	7503893	p13.31
ENSG00000147180	-1.20002	2.11472	19.2373	1.15438e-05	0.003323	down	ZNF711	zinc finger protein 711 [Source:HGNC Symbol;Acc:HGNC:13128]	X	85244032	85273362	q21.1
ENSG00000119681	-1.23922	3.07792	18.0233	2.18214e-05	0.0055	down	LTBP2	latent transforming growth factor beta binding protein 2 [Source:HGNC Symbol;Acc:HGNC:6715]	14	74498170	74612378	q24.3
ENSG00000125810	-1.24935	2.29536	15.563	7.9801e-05	0.01508	down	CD93	CD93 molecule [Source:HGNC Symbol;Acc:HGNC:15855]	20	23079349	23086340	p11.21
ENSG00000135976	-1.25289	3.15585	25.9195	3.55964e-07	0.0001938	down	ANKRD36	ankyrin repeat domain 36 [Source:HGNC Symbol;Acc:HGNC:24079]	2	97113496	97264521	q11.2
ENSG00000196696	-1.32025	1.0806	17.5076	2.86163e-05	0.006443	down		pyridoxal dependent decarboxylase domain containing 2, pseudogene [Source:EntrezGene;Acc:283970]	16	69976297	70065948	q22.1
ENSG00000162804	-1.36135	0.901515	13.9236	0.000190394	0.02879	down	SNED1	sushi, nidogen and EGF like domains 1 [Source:HGNC Symbol;Acc:HGNC:24696]	2	240998838	241095568	q37.3
ENSG00000130997	-1.3639	0.490763	13.6384	0.000221601	0.03046	down	POLN	DNA polymerase nu [Source:HGNC Symbol;Acc:HGNC:18870]	4	2071918	2242121	p16.3
ENSG00000266714	-1.37427	1.76538	20.1697	7.08668e-06	0.002473	down	MYO15B	myosin XVB [Source:HGNC Symbol;Acc:HGNC:14083]	17	75588058	75626501	q25.1
ENSG00000124875	-1.5098	3.15927	27.5198	1.55493e-07	0.0001058	down	CXCL6	C-X-C motif chemokine ligand 6 [Source:HGNC Symbol;Acc:HGNC:10643]	4	73836497	73849064	q13.3
ENSG00000137474	-1.52787	1.88005	12.8414	0.000339041	0.04083	down	MYO7A	myosin VIIA [Source:HGNC Symbol;Acc:HGNC:7606]	11	77128264	77215239	q13.5
ENSG00000108688	-1.55466	5.37608	70.5329	4.52649e-17	3.08e-13	down	CCL7	C-C motif chemokine ligand 7 [Source:HGNC Symbol;Acc:HGNC:10634]	17	34270221	34272242	q12
ENSG00000170160	-1.59715	1.22743	12.6219	0.000381253	0.04364	down	CCDC144A	coiled-coil domain containing 144A [Source:HGNC Symbol;Acc:HGNC:29072]	17	16689537	16777881	p11.2
ENSG00000234511	-1.68532	0.235953	14.8404	0.000117001	0.02042	down	C5orf58	chromosome 5 open reading frame 58 [Source:HGNC Symbol;Acc:HGNC:37272]	5	170232447	170252575	q35.1
ENSG00000230638	-1.82257	0.229076	19.0995	1.2408e-05	0.003428	down			1	41542069	41544310	p34.2
ENSG00000267764	-2.5504	-0.778901	13.5488	0.000232435	0.03115	down			18	48826051	48834770	q21.1
ENSG00000010327	-2.68221	3.70552	31.1088	2.43961e-08	2.331e-05	down	STAB1	stabilin 1 [Source:HGNC Symbol;Acc:HGNC:18628]	3	52495338	52524495	p21.1
ENSG00000228863	-2.80476	-0.610123	17.7962	2.45878e-05	0.006084	down			1	160670778	160699761	q23.3
ENSG00000232611	-2.98302	-0.694014	16.5137	4.82986e-05	0.00996	down			X	136840931	136847797	q26.3
ENSG00000136546	-3.87061	-0.530741	15.1937	9.70249e-05	0.01784	down	SCN7A	sodium voltage-gated channel alpha subunit 7 [Source:HGNC Symbol;Acc:HGNC:10594]	2	166403573	166494247	q24.3
ENSG00000197093	-3.91631	0.661741	19.0712	1.2593e-05	0.003428	down	GAL3ST4	galactose-3-O-sulfotransferase 4 [Source:HGNC Symbol;Acc:HGNC:24145]	7	100159244	100168750	q22.1

## Sheet: CS-NC-tri_vs_Untreated
CS-NC-tri_vs_Untreated
ensembl_gene_id	log2FC	logCPM	LR	PValue	FDR	direction	hgnc_symbol	description	chromosome_name	start_position	end_position	band
ENSG00000236115	3.52811	-0.894252	17.879	2.35408e-05	0.002436	up			9	92205356	92210158	q22.31
ENSG00000105825	2.47075	-0.790699	12.6498	0.000375614	0.01424	up	TFPI2	tissue factor pathway inhibitor 2 [Source:HGNC Symbol;Acc:HGNC:11761]	7	93885397	93890991	q21.3
ENSG00000267034	2.1793	-1.02337	10.7028	0.00106976	0.0257	up			2	222317242	222318653	q36.1
ENSG00000163449	1.90949	-0.621202	11.8162	0.000587176	0.018	up	TMEM169	transmembrane protein 169 [Source:HGNC Symbol;Acc:HGNC:25130]	2	216081866	216102783	q35
ENSG00000019991	1.82099	0.399018	18.094	2.10262e-05	0.002218	up	HGF	hepatocyte growth factor [Source:HGNC Symbol;Acc:HGNC:4893]	7	81699006	81770438	q21.11
ENSG00000113302	1.78268	1.84423	37.7687	7.96513e-10	9.855e-07	up	IL12B	interleukin 12B [Source:HGNC Symbol;Acc:HGNC:5970]	5	159314783	159330887	q33.3
ENSG00000004799	1.68091	1.03037	9.87736	0.00167325	0.03224	up	PDK4	pyruvate dehydrogenase kinase 4 [Source:HGNC Symbol;Acc:HGNC:8812]	7	95583499	95596491	q21.3
ENSG00000132561	1.59417	-0.319183	16.1456	5.86535e-05	0.00451	up	MATN2	matrilin 2 [Source:HGNC Symbol;Acc:HGNC:6908]	8	97868840	98036716	q22.1
ENSG00000115009	1.49258	4.32153	28.0174	1.20227e-07	6.293e-05	up	CCL20	C-C motif chemokine ligand 20 [Source:HGNC Symbol;Acc:HGNC:10619]	2	227813842	227817564	q36.3
ENSG00000148677	1.38371	2.36897	14.8305	0.000117617	0.00699	up	ANKRD1	ankyrin repeat domain 1 [Source:HGNC Symbol;Acc:HGNC:15819]	10	90912096	90921276	q23.31
ENSG00000121380	1.30751	-0.959645	9.78982	0.00175481	0.03336	up	BCL2L14	BCL2 like 14 [Source:HGNC Symbol;Acc:HGNC:16657]	12	12049844	12211084	p13.2
ENSG00000232187	1.29667	2.85999	12.6855	0.000368511	0.01417	up	FTH1P7	ferritin heavy chain 1 pseudogene 7 [Source:HGNC Symbol;Acc:HGNC:3994]	13	22696023	22696574	q12.12
ENSG00000135318	1.27223	1.66535	11.5535	0.000676223	0.01929	up	NT5E	5'-nucleotidase ecto [Source:HGNC Symbol;Acc:HGNC:8021]	6	85449584	85495791	q14.3
ENSG00000136244	1.26196	3.28576	26.5272	2.59856e-07	0.0001141	up	IL6	interleukin 6 [Source:HGNC Symbol;Acc:HGNC:6018]	7	22725884	22732002	p15.3
ENSG00000126353	1.26011	4.48668	22.738	1.85656e-06	0.0004283	up	CCR7	C-C motif chemokine receptor 7 [Source:HGNC Symbol;Acc:HGNC:1608]	17	40553769	40565472	q21.2
ENSG00000163377	1.2488	1.01096	9.66974	0.00187328	0.03426	up	FAM19A4	family with sequence similarity 19 member A4, C-C motif chemokine like [Source:HGNC Symbol;Acc:HGNC:21591]	3	68731766	68953297	p14.1
ENSG00000123689	1.24444	4.3944	21.6017	3.35546e-06	0.000617	up	G0S2	G0/G1 switch 2 [Source:HGNC Symbol;Acc:HGNC:30229]	1	209675420	209676388	q32.2
ENSG00000131203	1.22336	5.50647	60.278	8.23615e-15	1.121e-10	up	IDO1	indoleamine 2,3-dioxygenase 1 [Source:HGNC Symbol;Acc:HGNC:6059]	8	39902275	39928444	p11.21
ENSG00000181577	1.20928	0.40441	11.6181	0.00065312	0.01891	up	C6orf223	chromosome 6 open reading frame 223 [Source:HGNC Symbol;Acc:HGNC:28692]	6	44000580	44005958	p21.1
ENSG00000276070	1.18895	5.45801	10.7587	0.00103787	0.02522	up	CCL4L2	C-C motif chemokine ligand 4 like 2 [Source:HGNC Symbol;Acc:HGNC:24066]	17	36210924	36212878	q12
ENSG00000137801	1.17632	1.67573	16.7456	4.27417e-05	0.003598	up	THBS1	thrombospondin 1 [Source:HGNC Symbol;Acc:HGNC:11785]	15	39581079	39599466	q14
ENSG00000073756	1.17301	6.13718	14.2886	0.00015681	0.008402	up	PTGS2	prostaglandin-endoperoxide synthase 2 [Source:HGNC Symbol;Acc:HGNC:9605]	1	186671791	186680427	q31.1
ENSG00000046604	1.15963	0.933936	11.7933	0.000594438	0.01808	up	DSG2	desmoglein 2 [Source:HGNC Symbol;Acc:HGNC:3049]	18	31498043	31549008	q12.1
ENSG00000105976	1.15046	1.60745	8.62309	0.00331928	0.04811	up	MET	MET proto-oncogene, receptor tyrosine kinase [Source:HGNC Symbol;Acc:HGNC:7029]	7	116672390	116798386	q31.2
ENSG00000050730	1.11979	2.61773	13.6776	0.000217024	0.01019	up	TNIP3	TNFAIP3 interacting protein 3 [Source:HGNC Symbol;Acc:HGNC:19315]	4	121131408	121227466	q27
ENSG00000181104	1.10649	0.282078	9.03323	0.00265116	0.04215	up	F2R	coagulation factor II thrombin receptor [Source:HGNC Symbol;Acc:HGNC:3537]	5	76716043	76735781	q13.3
ENSG00000110944	1.05006	3.18074	15.1443	9.95989e-05	0.006276	up	IL23A	interleukin 23 subunit alpha [Source:HGNC Symbol;Acc:HGNC:15488]	12	56334174	56340410	q13.3
ENSG00000169122	1.02987	0.782888	10.3715	0.00127978	0.02734	up	FAM110B	family with sequence similarity 110 member B [Source:HGNC Symbol;Acc:HGNC:28587]	8	57994509	58204279	q12.1
ENSG00000077984	0.946155	1.11371	10.5854	0.00113987	0.02625	up	CST7	cystatin F [Source:HGNC Symbol;Acc:HGNC:2479]	20	24949230	24959928	p11.21
ENSG00000205755	0.927053	1.05764	10.372	0.0012794	0.02734	up	CRLF2	cytokine receptor-like factor 2 [Source:HGNC Symbol;Acc:HGNC:14281]	X	1187549	1212750	p22.33
ENSG00000275302	0.910982	6.63064	10.5888	0.00113774	0.02625	up	CCL4	C-C motif chemokine ligand 4 [Source:HGNC Symbol;Acc:HGNC:10630]	17	36103590	36105621	q12
ENSG00000078081	0.909881	5.97552	34.8376	3.58392e-09	3.049e-06	up	LAMP3	lysosomal associated membrane protein 3 [Source:HGNC Symbol;Acc:HGNC:14582]	3	183122213	183163839	q27.1
ENSG00000137502	0.891027	2.32369	22.2437	2.40144e-06	0.0004888	up	RAB30	RAB30, member RAS oncogene family [Source:HGNC Symbol;Acc:HGNC:9770]	11	82973133	83071923	q14.1
ENSG00000047457	0.845959	2.52833	9.05843	0.00261486	0.04177	up	CP	ceruloplasmin [Source:HGNC Symbol;Acc:HGNC:2295]	3	149162410	149222055	q25.1
ENSG00000141753	0.819853	3.01879	14.3072	0.000155271	0.008353	up	IGFBP4	insulin like growth factor binding protein 4 [Source:HGNC Symbol;Acc:HGNC:5473]	17	40443461	40457731	q21.2
ENSG00000232810	0.817302	4.39828	14.9893	0.000108121	0.00654	up	TNF	tumor necrosis factor [Source:HGNC Symbol;Acc:HGNC:11892]	6	31575567	31578336	p21.33
ENSG00000125430	0.808999	3.15542	10.4004	0.00125988	0.0273	up	HS3ST3B1	heparan sulfate-glucosamine 3-sulfotransferase 3B1 [Source:HGNC Symbol;Acc:HGNC:5198]	17	14301083	14349404	p12
ENSG00000184588	0.8072	4.44833	20.7447	5.24777e-06	0.0008403	up	PDE4B	phosphodiesterase 4B [Source:HGNC Symbol;Acc:HGNC:8781]	1	65792514	66374579	p31.3
ENSG00000115425	0.79752	2.98287	11.5071	0.000693294	0.01962	up	PECR	peroxisomal trans-2-enoyl-CoA reductase [Source:HGNC Symbol;Acc:HGNC:18281]	2	215996329	216082955	q35
ENSG00000204388	0.780827	2.77367	10.0985	0.0014839	0.0298	up	HSPA1B	heat shock protein family A (Hsp70) member 1B [Source:HGNC Symbol;Acc:HGNC:5233]	6	31827735	31830255	p21.33
ENSG00000163430	0.775547	3.18956	12.1314	0.000495799	0.01666	up	FSTL1	follistatin like 1 [Source:HGNC Symbol;Acc:HGNC:3972]	3	120392293	120451253	q13.33
ENSG00000152782	0.771639	1.8501	8.8999	0.00285186	0.04396	up	PANK1	pantothenate kinase 1 [Source:HGNC Symbol;Acc:HGNC:8598]	10	89579497	89645572	q23.31
ENSG00000119508	0.765189	6.20005	35.8331	2.14967e-09	2.438e-06	up	NR4A3	nuclear receptor subfamily 4 group A member 3 [Source:HGNC Symbol;Acc:HGNC:7982]	9	99821855	99866891	q31.1
ENSG00000134460	0.759305	4.79876	10.8853	0.000969288	0.02425	up	IL2RA	interleukin 2 receptor subunit alpha [Source:HGNC Symbol;Acc:HGNC:6008]	10	6010689	6062325	p15.1
ENSG00000196839	0.759205	2.61229	9.40973	0.00215837	0.03717	up	ADA	adenosine deaminase [Source:HGNC Symbol;Acc:HGNC:186]	20	44619522	44652233	q13.12
ENSG00000049249	0.757669	5.26291	24.1182	9.05987e-07	0.0002875	up	TNFRSF9	TNF receptor superfamily member 9 [Source:HGNC Symbol;Acc:HGNC:11924]	1	7915894	7943165	p36.23
ENSG00000138378	0.753874	4.10308	14.9311	0.000111511	0.006694	up	STAT4	signal transducer and activator of transcription 4 [Source:HGNC Symbol;Acc:HGNC:11365]	2	191029576	191151596	q32.3
ENSG00000133639	0.750445	6.19518	39.5282	3.2335e-10	5.606e-07	up	BTG1	BTG anti-proliferation factor 1 [Source:HGNC Symbol;Acc:HGNC:1130]	12	92140278	92145897	q21.33
ENSG00000164236	0.737522	1.79635	9.72521	0.00181758	0.03379	up	ANKRD33B	ankyrin repeat domain 33B [Source:HGNC Symbol;Acc:HGNC:35240]	5	10564330	10657816	p15.2
ENSG00000166352	0.73337	2.51425	12.6479	0.000375982	0.01424	up	C11orf74	chromosome 11 open reading frame 74 [Source:HGNC Symbol;Acc:HGNC:25142]	11	36594493	36659290	p12
ENSG00000169508	0.73308	4.55031	16.9381	3.86196e-05	0.003413	up	GPR183	G protein-coupled receptor 183 [Source:HGNC Symbol;Acc:HGNC:3128]	13	99294530	99307405	q32.3
ENSG00000137265	0.713455	3.94725	12.8677	0.000334295	0.01342	up	IRF4	interferon regulatory factor 4 [Source:HGNC Symbol;Acc:HGNC:6119]	6	391739	411447	p25.3
ENSG00000163235	0.703469	5.02469	19.1757	1.19221e-05	0.001564	up	TGFA	transforming growth factor alpha [Source:HGNC Symbol;Acc:HGNC:11765]	2	70447280	70554193	p13.3
ENSG00000113369	0.699216	5.84468	33.1649	8.46661e-09	6.402e-06	up	ARRDC3	arrestin domain containing 3 [Source:HGNC Symbol;Acc:HGNC:29263]	5	91368724	91383359	q14.3
ENSG00000136810	0.685089	9.01704	22.173	2.49151e-06	0.0004987	up	TXN	thioredoxin [Source:HGNC Symbol;Acc:HGNC:12435]	9	110243811	110256640	q31.3
ENSG00000127946	0.684987	4.48781	14.074	0.000175761	0.008843	up	HIP1	huntingtin interacting protein 1 [Source:HGNC Symbol;Acc:HGNC:4913]	7	75533300	75738962	q11.23
ENSG00000121966	0.680986	5.79616	21.5902	3.37568e-06	0.000617	up	CXCR4	C-X-C motif chemokine receptor 4 [Source:HGNC Symbol;Acc:HGNC:2561]	2	136114349	136118165	q22.1
ENSG00000023445	0.679906	7.47892	40.6771	1.7958e-10	4.888e-07	up	BIRC3	baculoviral IAP repeat containing 3 [Source:HGNC Symbol;Acc:HGNC:591]	11	102317450	102339403	q22.2
ENSG00000187049	0.679172	1.95312	9.03779	0.00264455	0.04215	up	TMEM216	transmembrane protein 216 [Source:HGNC Symbol;Acc:HGNC:25018]	11	61391687	61398863	q12.2
ENSG00000121594	0.671981	4.24058	13.2791	0.000268382	0.01164	up	CD80	CD80 molecule [Source:HGNC Symbol;Acc:HGNC:1700]	3	119524293	119559602	q13.33
ENSG00000168685	0.664834	7.9476	25.8867	3.62058e-07	0.0001408	up	IL7R	interleukin 7 receptor [Source:HGNC Symbol;Acc:HGNC:6024]	5	35852695	35879603	p13.2
ENSG00000204852	0.630977	2.98931	11.4811	0.000703082	0.01974	up	TCTN1	tectonic family member 1 [Source:HGNC Symbol;Acc:HGNC:26113]	12	110614027	110649430	q24.11
ENSG00000146278	0.628343	5.67874	12.8215	0.00034265	0.01363	up	PNRC1	proline rich nuclear receptor coactivator 1 [Source:HGNC Symbol;Acc:HGNC:17278]	6	89080751	89085160	q15
ENSG00000265972	0.627363	7.95742	35.4313	2.64209e-09	2.568e-06	up	TXNIP	thioredoxin interacting protein [Source:HGNC Symbol;Acc:HGNC:16952]	1	145992435	145996600	q21.1
ENSG00000111863	0.612083	3.96204	11.7287	0.00061544	0.01829	up	ADTRP	androgen dependent TFPI regulating protein [Source:HGNC Symbol;Acc:HGNC:21214]	6	11712054	11807046	p24.1
ENSG00000197872	0.604989	5.30865	11.8731	0.000569503	0.01774	up	FAM49A	family with sequence similarity 49 member A [Source:HGNC Symbol;Acc:HGNC:25373]	2	16549459	16666331	p24.2
ENSG00000210082	0.599478	13.8314	23.011	1.61074e-06	0.0003932	up	MT-RNR2	mitochondrially encoded 16S RNA [Source:HGNC Symbol;Acc:HGNC:7471]	MT	1671	3229
ENSG00000198223	0.586677	5.39173	12.7461	0.000356749	0.01395	up	CSF2RA	colony stimulating factor 2 receptor alpha subunit [Source:HGNC Symbol;Acc:HGNC:2435]	X	1268800	1310381	p22.33
ENSG00000059804	0.579334	5.82218	18.8274	1.431e-05	0.00182	up	SLC2A3	solute carrier family 2 member 3 [Source:HGNC Symbol;Acc:HGNC:11007]	12	7919230	7936275	p13.31
ENSG00000173391	0.572807	7.50492	24.284	8.31272e-07	0.0002759	up	OLR1	oxidized low density lipoprotein receptor 1 [Source:HGNC Symbol;Acc:HGNC:8133]	12	10158301	10172138	p13.2
ENSG00000205189	0.571924	3.64523	9.34945	0.00223052	0.03795	up	ZBTB10	zinc finger and BTB domain containing 10 [Source:HGNC Symbol;Acc:HGNC:30953]	8	80485619	80526265	q21.13
ENSG00000261040	0.571379	4.67357	9.43718	0.0021263	0.03678	up	WFDC21P	WAP four-disulfide core domain 21, pseudogene [Source:HGNC Symbol;Acc:HGNC:50357]	17	60083566	60091885	q23.1
ENSG00000163389	0.56144	4.882	15.0753	0.000103304	0.006449	up	POGLUT1	protein O-glucosyltransferase 1 [Source:HGNC Symbol;Acc:HGNC:22954]	3	119468938	119494708	q13.33
ENSG00000159200	0.55543	5.83146	14.3861	0.000148896	0.008171	up	RCAN1	regulator of calcineurin 1 [Source:HGNC Symbol;Acc:HGNC:3040]	21	34513142	34615142	q22.12
ENSG00000154655	0.551029	3.63835	11.6652	0.000636801	0.01869	up	L3MBTL4	l(3)mbt-like 4 (Drosophila) [Source:HGNC Symbol;Acc:HGNC:26677]	18	5954706	6415237	p11.31
ENSG00000277443	0.540048	6.56237	20.9373	4.7457e-06	0.0007782	up	MARCKS	myristoylated alanine rich protein kinase C substrate [Source:HGNC Symbol;Acc:HGNC:6759]	6	113857362	113863471	q21
ENSG00000111775	0.528082	4.84735	17.6861	2.60523e-05	0.002588	up	COX6A1	cytochrome c oxidase subunit 6A1 [Source:HGNC Symbol;Acc:HGNC:2277]	12	120438090	120440742	q24.31
ENSG00000052126	0.527203	3.57993	9.18447	0.00244078	0.03997	up	PLEKHA5	pleckstrin homology domain containing A5 [Source:HGNC Symbol;Acc:HGNC:30036]	12	19129752	19376400	p12.3
ENSG00000117036	0.525757	5.98882	20.8145	5.05996e-06	0.0008198	up	ETV3	ETS variant 3 [Source:HGNC Symbol;Acc:HGNC:3492]	1	157121191	157138474	q23.1
ENSG00000181804	0.524614	4.74932	16.0074	6.30954e-05	0.004771	up	SLC9A9	solute carrier family 9 member A9 [Source:HGNC Symbol;Acc:HGNC:20653]	3	143265222	143848531	q24
ENSG00000198695	0.52339	11.1534	13.3638	0.000256525	0.01145	up	MT-ND6	mitochondrially encoded NADH:ubiquinone oxidoreductase core subunit 6 [Source:HGNC Symbol;Acc:HGNC:7462]	MT	14149	14673
ENSG00000196562	0.514662	5.21707	11.4652	0.000709098	0.01974	up	SULF2	sulfatase 2 [Source:HGNC Symbol;Acc:HGNC:20392]	20	47656348	47786616	q13.12
ENSG00000149218	0.513484	4.40496	8.85025	0.00293049	0.04446	up	ENDOD1	endonuclease domain containing 1 [Source:HGNC Symbol;Acc:HGNC:29129]	11	95089810	95132645	q21
ENSG00000189159	0.511698	4.56603	12.7901	0.000348458	0.01367	up	HN1	hematological and neurological expressed 1 [Source:HGNC Symbol;Acc:HGNC:14569]	17	75135248	75168281	q25.1
ENSG00000005249	0.511573	4.42887	11.1527	0.000839076	0.02189	up	PRKAR2B	protein kinase cAMP-dependent type II regulatory subunit beta [Source:HGNC Symbol;Acc:HGNC:9392]	7	107044649	107161811	q22.3
ENSG00000121552	0.508497	6.93567	17.4635	2.92881e-05	0.002812	up	CSTA	cystatin A [Source:HGNC Symbol;Acc:HGNC:2481]	3	122325244	122341972	q21.1
ENSG00000198712	0.508117	12.723	16.6807	4.42278e-05	0.003693	up	MT-CO2	mitochondrially encoded cytochrome c oxidase II [Source:HGNC Symbol;Acc:HGNC:7421]	MT	7586	8269
ENSG00000176788	0.502252	6.40971	20.9508	4.71219e-06	0.0007782	up	BASP1	brain abundant membrane attached signal protein 1 [Source:HGNC Symbol;Acc:HGNC:957]	5	17065598	17276843	p15.1
ENSG00000054219	0.498417	4.67647	12.2239	0.0004718	0.01634	up	LY75	lymphocyte antigen 75 [Source:HGNC Symbol;Acc:HGNC:6729]	2	159803355	159904749	q24.2
ENSG00000120129	0.496707	3.92118	9.1372	0.00250465	0.04063	up	DUSP1	dual specificity phosphatase 1 [Source:HGNC Symbol;Acc:HGNC:3064]	5	172768090	172771195	q35.1
ENSG00000172292	0.49083	5.69181	15.7851	7.0959e-05	0.005164	up	CERS6	ceramide synthase 6 [Source:HGNC Symbol;Acc:HGNC:23826]	2	168455862	168775137	q24.3
ENSG00000026025	0.489868	10.9711	23.3537	1.34786e-06	0.0003685	up	VIM	vimentin [Source:HGNC Symbol;Acc:HGNC:12692]	10	17228259	17237593	p13
ENSG00000262406	0.48952	6.58248	13.0557	0.000302361	0.01258	up	MMP12	matrix metallopeptidase 12 [Source:HGNC Symbol;Acc:HGNC:7158]	11	102862736	102875034	q22.2
ENSG00000253276	0.484246	4.86048	10.2174	0.00139122	0.02902	up	CCDC71L	coiled-coil domain containing 71-like [Source:HGNC Symbol;Acc:HGNC:26685]	7	106656765	106660996	q22.3
ENSG00000115165	0.478521	5.59887	11.878	0.000568023	0.01774	up	CYTIP	cytohesin 1 interacting protein [Source:HGNC Symbol;Acc:HGNC:9506]	2	157414619	157488961	q24.1
ENSG00000198763	0.47439	11.3934	14.7837	0.000120576	0.007135	up	MT-ND2	mitochondrially encoded NADH:ubiquinone oxidoreductase core subunit 2 [Source:HGNC Symbol;Acc:HGNC:7456]	MT	4470	5511
ENSG00000164181	0.473933	4.8359	8.77477	0.00305426	0.04563	up	ELOVL7	ELOVL fatty acid elongase 7 [Source:HGNC Symbol;Acc:HGNC:26292]	5	60751791	60844389	q12.1
ENSG00000158769	0.472704	6.6389	16.7754	4.20746e-05	0.003579	up	F11R	F11 receptor [Source:HGNC Symbol;Acc:HGNC:14685]	1	160995211	161021348	q23.3
ENSG00000229117	0.472607	6.79383	18.6331	1.58442e-05	0.001915	up	RPL41	ribosomal protein L41 [Source:HGNC Symbol;Acc:HGNC:10354]	12	56116586	56117943	q13.2
ENSG00000070214	0.471926	6.99888	13.9341	0.000189335	0.009336	up	SLC44A1	solute carrier family 44 member 1 [Source:HGNC Symbol;Acc:HGNC:18798]	9	105244622	105439171	q31.1
ENSG00000129559	0.469568	5.07422	13.0946	0.000296149	0.0124	up	NEDD8	neural precursor cell expressed, developmentally down-regulated 8 [Source:HGNC Symbol;Acc:HGNC:7732]	14	24216852	24232454	q12
ENSG00000112149	0.464978	8.8429	15.0659	0.00010382	0.006452	up	CD83	CD83 molecule [Source:HGNC Symbol;Acc:HGNC:1703]	6	14117256	14136918	p23
ENSG00000166347	0.46272	5.53383	13.9532	0.000187422	0.00931	up	CYB5A	cytochrome b5 type A [Source:HGNC Symbol;Acc:HGNC:2570]	18	74250847	74292016	q22.3
ENSG00000210196	0.462359	6.49379	13.5836	0.000228172	0.01053	up	MT-TP	mitochondrially encoded tRNA proline [Source:HGNC Symbol;Acc:HGNC:7494]	MT	15956	16023
ENSG00000152229	0.46097	6.10013	12.0494	0.000518104	0.01704	up	PSTPIP2	proline-serine-threonine phosphatase interacting protein 2 [Source:HGNC Symbol;Acc:HGNC:9581]	18	45983536	46072272	q21.1
ENSG00000198786	0.456521	12.7643	12.8108	0.000344628	0.01363	up	MT-ND5	mitochondrially encoded NADH:ubiquinone oxidoreductase core subunit 5 [Source:HGNC Symbol;Acc:HGNC:7461]	MT	12337	14148
ENSG00000119711	0.456134	4.30056	9.70712	0.00183556	0.03396	up	ALDH6A1	aldehyde dehydrogenase 6 family member A1 [Source:HGNC Symbol;Acc:HGNC:7179]	14	74056850	74084493	q24.3
ENSG00000155307	0.454448	5.6191	11.3558	0.000752137	0.02031	up	SAMSN1	SAM domain, SH3 domain and nuclear localization signals 1 [Source:HGNC Symbol;Acc:HGNC:10528]	21	14485228	14583402	q11.2
ENSG00000155962	0.45115	5.58385	13.6689	0.000218041	0.0102	up	CLIC2	chloride intracellular channel 2 [Source:HGNC Symbol;Acc:HGNC:2063]	X	155276211	155334657	q28
ENSG00000085721	0.449729	5.308	16.1152	5.96052e-05	0.004557	up	RRN3	RRN3 homolog, RNA polymerase I transcription factor [Source:HGNC Symbol;Acc:HGNC:30346]	16	15060022	15094317	p13.11
ENSG00000204136	0.446711	4.88205	11.9929	0.000534028	0.01739	up	GGTA1P	glycoprotein, alpha-galactosyltransferase 1 pseudogene [Source:HGNC Symbol;Acc:HGNC:4253]	9	121444991	121500027	q33.2
ENSG00000198840	0.444263	10.0293	13.5917	0.000227187	0.01053	up	MT-ND3	mitochondrially encoded NADH:ubiquinone oxidoreductase core subunit 3 [Source:HGNC Symbol;Acc:HGNC:7458]	MT	10059	10404
ENSG00000181634	0.442549	7.71183	15.9333	6.56139e-05	0.004858	up	TNFSF15	tumor necrosis factor superfamily member 15 [Source:HGNC Symbol;Acc:HGNC:11931]	9	114784635	114806126	q32
ENSG00000119862	0.441419	5.00922	11.3904	0.000738247	0.02026	up	LGALSL	galectin like [Source:HGNC Symbol;Acc:HGNC:25012]	2	64453969	64461381	p14
ENSG00000168887	0.440383	4.12193	8.65196	0.0032671	0.04761	up	C2orf68	chromosome 2 open reading frame 68 [Source:HGNC Symbol;Acc:HGNC:34353]	2	85606654	85612066	p11.2
ENSG00000131724	0.439623	7.67629	18.1697	2.02063e-05	0.002193	up	IL13RA1	interleukin 13 receptor subunit alpha 1 [Source:HGNC Symbol;Acc:HGNC:5974]	X	118727572	118794539	q24
ENSG00000122884	0.436803	6.42853	18.6941	1.53458e-05	0.001896	up	P4HA1	prolyl 4-hydroxylase subunit alpha 1 [Source:HGNC Symbol;Acc:HGNC:8546]	10	73007217	73096974	q22.1
ENSG00000198938	0.434167	12.8365	16.2536	5.54037e-05	0.004309	up	MT-CO3	mitochondrially encoded cytochrome c oxidase III [Source:HGNC Symbol;Acc:HGNC:7422]	MT	9207	9990
ENSG00000166920	0.432951	7.47024	9.77323	0.00177071	0.03347	up	C15orf48	chromosome 15 open reading frame 48 [Source:HGNC Symbol;Acc:HGNC:29898]	15	45430529	45448761	q21.1
ENSG00000225630	0.430432	6.35042	14.1402	0.000169679	0.008814	up	MTND2P28	mitochondrially encoded NADH:ubiquinone oxidoreductase core subunit 2 pseudogene 28 [Source:HGNC Symbol;Acc:HGNC:42129]	1	629640	630683	p36.33
ENSG00000145860	0.428895	7.04744	20.0746	7.44789e-06	0.001102	up	RNF145	ring finger protein 145 [Source:HGNC Symbol;Acc:HGNC:20853]	5	159157409	159210053	q33.3
ENSG00000110090	0.42302	5.53525	14.5528	0.000136284	0.007751	up	CPT1A	carnitine palmitoyltransferase 1A [Source:HGNC Symbol;Acc:HGNC:2328]	11	68754620	68844410	q13.3
ENSG00000072274	0.422955	12.6241	12.1582	0.00048873	0.01662	up	TFRC	transferrin receptor [Source:HGNC Symbol;Acc:HGNC:11763]	3	196027183	196082189	q29
ENSG00000114013	0.421931	7.44061	14.1745	0.000166614	0.008722	up	CD86	CD86 molecule [Source:HGNC Symbol;Acc:HGNC:1705]	3	122055366	122121139	q13.33
ENSG00000198727	0.420443	11.8867	12.3879	0.000432125	0.0154	up	MT-CYB	mitochondrially encoded cytochrome b [Source:HGNC Symbol;Acc:HGNC:7427]	MT	14747	15887
ENSG00000182899	0.420235	7.04085	14.2098	0.000163519	0.00866	up	RPL35A	ribosomal protein L35a [Source:HGNC Symbol;Acc:HGNC:10345]	3	197949987	197956610	q29
ENSG00000117691	0.42015	5.13889	10.6247	0.00111588	0.02605	up	NENF	neudesin neurotrophic factor [Source:HGNC Symbol;Acc:HGNC:30384]	1	212432887	212446379	q32.3
ENSG00000215271	0.417896	5.15632	13.0042	0.000310789	0.01282	up	HOMEZ	homeobox and leucine zipper encoding [Source:HGNC Symbol;Acc:HGNC:20164]	14	23272422	23299447	q11.2
ENSG00000109320	0.414325	6.81381	11.8476	0.00057735	0.01785	up	NFKB1	nuclear factor kappa B subunit 1 [Source:HGNC Symbol;Acc:HGNC:7794]	4	102501329	102617302	q24
ENSG00000120063	0.412735	7.87598	15.5355	8.09722e-05	0.005594	up	GNA13	G protein subunit alpha 13 [Source:HGNC Symbol;Acc:HGNC:4381]	17	65010715	65056839	q24.1
ENSG00000178537	0.412235	5.25519	8.88481	0.00287553	0.04417	up	SLC25A20	solute carrier family 25 member 20 [Source:HGNC Symbol;Acc:HGNC:1421]	3	48856931	48898993	p21.31
ENSG00000158869	0.411336	8.86064	14.1455	0.000169204	0.008814	up	FCER1G	Fc fragment of IgE receptor Ig [Source:HGNC Symbol;Acc:HGNC:3611]	1	161215234	161220699	q23.3
ENSG00000126709	0.410317	8.31797	15.9314	6.56791e-05	0.004858	up	IFI6	interferon alpha inducible protein 6 [Source:HGNC Symbol;Acc:HGNC:4054]	1	27666061	27672218	p35.3
ENSG00000198886	0.409283	13.5365	11.5898	0.000663152	0.01904	up	MT-ND4	mitochondrially encoded NADH:ubiquinone oxidoreductase core subunit 4 [Source:HGNC Symbol;Acc:HGNC:7459]	MT	10760	12137
ENSG00000112695	0.406774	6.98587	16.9113	3.91675e-05	0.003417	up	COX7A2	cytochrome c oxidase subunit 7A2 [Source:HGNC Symbol;Acc:HGNC:2288]	6	75237675	75250323	q14.1
ENSG00000126756	0.404815	4.65114	10.0922	0.001489	0.0298	up	UXT	ubiquitously expressed prefoldin like chaperone [Source:HGNC Symbol;Acc:HGNC:12641]	X	47651798	47659161	p11.23
ENSG00000026751	0.403826	9.73949	11.2343	0.000803013	0.02139	up	SLAMF7	SLAM family member 7 [Source:HGNC Symbol;Acc:HGNC:21394]	1	160739057	160754821	q23.3
ENSG00000164022	0.402337	5.36771	10.2121	0.00139519	0.02903	up	AIMP1	aminoacyl tRNA synthetase complex interacting multifunctional protein 1 [Source:HGNC Symbol;Acc:HGNC:10648]	4	106315544	106349226	q24
ENSG00000198888	0.400549	11.6752	11.9294	0.000552549	0.01753	up	MT-ND1	mitochondrially encoded NADH:ubiquinone oxidoreductase core subunit 1 [Source:HGNC Symbol;Acc:HGNC:7455]	MT	3307	4262
ENSG00000108518	0.400479	9.01415	19.3291	1.10018e-05	0.001497	up	PFN1	profilin 1 [Source:HGNC Symbol;Acc:HGNC:8881]	17	4945652	4949061	p13.2
ENSG00000189067	0.399296	9.86432	11.8445	0.000578328	0.01785	up	LITAF	lipopolysaccharide induced TNF factor [Source:HGNC Symbol;Acc:HGNC:16841]	16	11547722	11636381	p13.13
ENSG00000169442	0.397745	9.17414	18.5825	1.62705e-05	0.001942	up	CD52	CD52 molecule [Source:HGNC Symbol;Acc:HGNC:1804]	1	26317957	26320523	p36.11
ENSG00000162976	0.396991	5.97546	11.7595	0.000605348	0.01811	up	PQLC3	PQ loop repeat containing 3 [Source:HGNC Symbol;Acc:HGNC:28503]	2	11155198	11178874	p25.1
ENSG00000174238	0.396789	7.0644	15.8849	6.73141e-05	0.004952	up	PITPNA	phosphatidylinositol transfer protein alpha [Source:HGNC Symbol;Acc:HGNC:9001]	17	1517718	1562816	p13.3
ENSG00000139597	0.395825	4.8517	10.4616	0.0012188	0.02693	up	N4BP2L1	NEDD4 binding protein 2 like 1 [Source:HGNC Symbol;Acc:HGNC:25037]	13	32400723	32428311	q13.1
ENSG00000089063	0.393948	7.00244	12.2051	0.000476587	0.01641	up	TMEM230	transmembrane protein 230 [Source:HGNC Symbol;Acc:HGNC:15876]	20	5068232	5113103	p12.3
ENSG00000115652	0.393545	6.40818	10.2327	0.00137971	0.02884	up	UXS1	UDP-glucuronate decarboxylase 1 [Source:HGNC Symbol;Acc:HGNC:17729]	2	106093303	106194339	q12.2
ENSG00000163634	0.393306	5.11384	9.08828	0.00257253	0.04135	up	THOC7	THO complex 7 [Source:HGNC Symbol;Acc:HGNC:29874]	3	63833870	63863903	p14.1
ENSG00000185475	0.391773	4.32313	8.72457	0.0031395	0.04655	up	TMEM179B	transmembrane protein 179B [Source:HGNC Symbol;Acc:HGNC:33744]	11	62787415	62790405	q12.3
ENSG00000166128	0.391277	7.14819	14.6397	0.000130141	0.007537	up	RAB8B	RAB8B, member RAS oncogene family [Source:HGNC Symbol;Acc:HGNC:30273]	15	63189469	63267782	q22.2
ENSG00000248527	0.391228	9.66796	11.6322	0.000648205	0.01889	up	MTATP6P1	mitochondrially encoded ATP synthase 6 pseudogene 1 [Source:HGNC Symbol;Acc:HGNC:44575]	1	633696	634376	p36.33
ENSG00000156411	0.389618	6.31398	11.7726	0.00060109	0.01808	up	C14orf2	chromosome 14 open reading frame 2 [Source:HGNC Symbol;Acc:HGNC:1188]	14	103912288	103928269	q32.33
ENSG00000086062	0.388235	7.6031	10.4195	0.00124694	0.02719	up	B4GALT1	beta-1,4-galactosyltransferase 1 [Source:HGNC Symbol;Acc:HGNC:924]	9	33104082	33167356	p21.1
ENSG00000138085	0.387543	6.06882	14.2102	0.000163481	0.00866	up	ATRAID	all-trans retinoic acid induced differentiation factor [Source:HGNC Symbol;Acc:HGNC:24090]	2	27212027	27217178	p23.3
ENSG00000212907	0.387111	10.5083	12.1108	0.000501309	0.01673	up	MT-ND4L	mitochondrially encoded NADH:ubiquinone oxidoreductase core subunit 4L [Source:HGNC Symbol;Acc:HGNC:7460]	MT	10470	10766
ENSG00000090266	0.386461	5.41798	12.189	0.000480732	0.01644	up	NDUFB2	NADH:ubiquinone oxidoreductase subunit B2 [Source:HGNC Symbol;Acc:HGNC:7697]	7	140690777	140722790	q34
ENSG00000104312	0.383569	6.39179	14.5691	0.000135111	0.007726	up	RIPK2	receptor interacting serine/threonine kinase 2 [Source:HGNC Symbol;Acc:HGNC:10020]	8	89757747	89791063	q21.3
ENSG00000175390	0.383125	5.72549	10.9531	0.000934481	0.02355	up	EIF3F	eukaryotic translation initiation factor 3 subunit F [Source:HGNC Symbol;Acc:HGNC:3275]	11	7970251	8001862	p15.4
ENSG00000177954	0.381804	7.48629	15.4189	8.61244e-05	0.005829	up	RPS27	ribosomal protein S27 [Source:HGNC Symbol;Acc:HGNC:10416]	1	153990759	153992150	q21.3
ENSG00000178741	0.380572	6.5096	14.641	0.000130054	0.007537	up	COX5A	cytochrome c oxidase subunit 5A [Source:HGNC Symbol;Acc:HGNC:2267]	15	74919791	74938168	q24.2
ENSG00000102962	0.37981	12.7485	9.50023	0.00205446	0.03622	up	CCL22	C-C motif chemokine ligand 22 [Source:HGNC Symbol;Acc:HGNC:10621]	16	57358772	57366190	q21
ENSG00000143162	0.377884	9.7021	12.1548	0.000489621	0.01662	up	CREG1	cellular repressor of E1A stimulated genes 1 [Source:HGNC Symbol;Acc:HGNC:2351]	1	167529677	167553767	q24.2
ENSG00000167315	0.377464	7.58488	15.6931	7.44964e-05	0.005305	up	ACAA2	acetyl-CoA acyltransferase 2 [Source:HGNC Symbol;Acc:HGNC:83]	18	49782167	49813960	q21.1
ENSG00000004779	0.376267	5.41147	8.78899	0.00303054	0.04543	up	NDUFAB1	NADH:ubiquinone oxidoreductase subunit AB1 [Source:HGNC Symbol;Acc:HGNC:7694]	16	23581002	23596356	p12.2
ENSG00000134825	0.376253	4.75612	8.83276	0.00295871	0.04478	up	TMEM258	transmembrane protein 258 [Source:HGNC Symbol;Acc:HGNC:1164]	11	61768501	61792802	q12.2
ENSG00000091490	0.376179	7.27324	8.52336	0.00350617	0.04986	up	SEL1L3	SEL1L family member 3 [Source:HGNC Symbol;Acc:HGNC:29108]	4	25747427	25863760	p15.2
ENSG00000126267	0.372547	6.93978	17.8228	2.42457e-05	0.002446	up	COX6B1	cytochrome c oxidase subunit 6B1 [Source:HGNC Symbol;Acc:HGNC:2280]	19	35648223	35658861	q13.12
ENSG00000167553	0.370935	6.06994	11.3409	0.000758191	0.0204	up	TUBA1C	tubulin alpha 1c [Source:HGNC Symbol;Acc:HGNC:20768]	12	49188736	49274603	q13.12
ENSG00000197747	0.3701	7.09692	15.1926	9.7081e-05	0.006232	up	S100A10	S100 calcium binding protein A10 [Source:HGNC Symbol;Acc:HGNC:10487]	1	151982915	151994390	q21.3
ENSG00000125868	0.368244	6.38357	11.9547	0.000545104	0.01753	up	DSTN	destrin, actin depolymerizing factor [Source:HGNC Symbol;Acc:HGNC:15750]	20	17569863	17609919	p12.1
ENSG00000121274	0.366787	5.3595	9.53896	0.00201156	0.03598	up	PAPD5	poly(A) RNA polymerase D5, non-canonical [Source:HGNC Symbol;Acc:HGNC:30758]	16	50152918	50235310	q12.1
ENSG00000143575	0.364987	5.54168	12.6306	0.000379486	0.01424	up	HAX1	HCLS1 associated protein X-1 [Source:HGNC Symbol;Acc:HGNC:16915]	1	154272511	154275875	q21.3
ENSG00000138821	0.364745	7.39556	8.70232	0.00317805	0.0469	up	SLC39A8	solute carrier family 39 member 8 [Source:HGNC Symbol;Acc:HGNC:20862]	4	102251041	102431258	q24
ENSG00000204287	0.364603	10.858	15.1496	9.93172e-05	0.006276	up	HLA-DRA	major histocompatibility complex, class II, DR alpha [Source:HGNC Symbol;Acc:HGNC:4947]	6	32439842	32445046	p21.32
ENSG00000173812	0.364334	8.62568	13.4744	0.000241835	0.01093	up	EIF1	eukaryotic translation initiation factor 1 [Source:HGNC Symbol;Acc:HGNC:3249]	17	41688885	41692668	q21.2
ENSG00000174021	0.363659	6.16871	12.8304	0.000341039	0.01361	up	GNG5	G protein subunit gamma 5 [Source:HGNC Symbol;Acc:HGNC:4408]	1	84498325	84506565	p22.3
ENSG00000118640	0.363496	7.93232	17.299	3.19347e-05	0.002979	up	VAMP8	vesicle associated membrane protein 8 [Source:HGNC Symbol;Acc:HGNC:12647]	2	85561562	85582031	p11.2
ENSG00000134333	0.363363	9.2654	17.4043	3.02139e-05	0.002856	up	LDHA	lactate dehydrogenase A [Source:HGNC Symbol;Acc:HGNC:6535]	11	18394388	18408425	p15.1
ENSG00000142676	0.362047	8.15111	14.1786	0.000166247	0.008722	up	RPL11	ribosomal protein L11 [Source:HGNC Symbol;Acc:HGNC:10301]	1	23691779	23696425	p36.11
ENSG00000197965	0.35833	6.77307	15.4333	8.54686e-05	0.005816	up	MPZL1	myelin protein zero like 1 [Source:HGNC Symbol;Acc:HGNC:7226]	1	167721192	167791919	q24.2
ENSG00000164687	0.358233	7.86137	14.102	0.000173158	0.008843	up	FABP5	fatty acid binding protein 5 [Source:HGNC Symbol;Acc:HGNC:3560]	8	81280363	81284777	q21.13
ENSG00000151552	0.358187	4.78087	8.79264	0.00302448	0.04543	up	QDPR	quinoid dihydropteridine reductase [Source:HGNC Symbol;Acc:HGNC:9752]	4	17460261	17512234	p15.32
ENSG00000196735	0.357214	7.20312	10.5322	0.0011731	0.02661	up	HLA-DQA1	major histocompatibility complex, class II, DQ alpha 1 [Source:HGNC Symbol;Acc:HGNC:4942]	6	32628179	32647062	p21.32
ENSG00000160213	0.357159	10.8266	13.9457	0.00018817	0.009313	up	CSTB	cystatin B [Source:HGNC Symbol;Acc:HGNC:2482]	21	43772512	43776445	q22.3
ENSG00000111269	0.353103	7.14407	12.1004	0.000504117	0.01673	up	CREBL2	cAMP responsive element binding protein like 2 [Source:HGNC Symbol;Acc:HGNC:2350]	12	12611827	12645108	p13.1
ENSG00000169413	0.353081	6.45157	9.29408	0.00229895	0.03849	up	RNASE6	ribonuclease A family member k6 [Source:HGNC Symbol;Acc:HGNC:10048]	14	20781051	20782467	q11.2
ENSG00000187474	0.350383	7.10469	10.6256	0.0011153	0.02605	up	FPR3	formyl peptide receptor 3 [Source:HGNC Symbol;Acc:HGNC:3828]	19	51795163	51826189	q13.41
ENSG00000138326	0.350166	8.15676	12.1454	0.000492091	0.01666	up	RPS24	ribosomal protein S24 [Source:HGNC Symbol;Acc:HGNC:10411]	10	78033760	78056812	q22.3
ENSG00000088832	0.349572	8.79578	14.0766	0.000175516	0.008843	up	FKBP1A	FK506 binding protein 1A [Source:HGNC Symbol;Acc:HGNC:3711]	20	1368978	1393172	p13
ENSG00000125166	0.349308	6.68374	14.1037	0.000173001	0.008843	up	GOT2	glutamic-oxaloacetic transaminase 2 [Source:HGNC Symbol;Acc:HGNC:4433]	16	58707131	58734357	q21
ENSG00000204370	0.3492	7.28603	10.8614	0.000981868	0.02452	up	SDHD	succinate dehydrogenase complex subunit D [Source:HGNC Symbol;Acc:HGNC:10683]	11	112086773	112120013	q23.1
ENSG00000183726	0.348511	7.38658	12.9158	0.000325829	0.0132	up	TMEM50A	transmembrane protein 50A [Source:HGNC Symbol;Acc:HGNC:30590]	1	25337917	25362361	p36.11
ENSG00000162434	0.348379	8.10569	11.557	0.000674943	0.01929	up	JAK1	Janus kinase 1 [Source:HGNC Symbol;Acc:HGNC:6190]	1	64833229	64966504	p31.3
ENSG00000110713	0.345995	7.91759	14.6111	0.000132135	0.007588	up	NUP98	nucleoporin 98 [Source:HGNC Symbol;Acc:HGNC:8068]	11	3671083	3797792	p15.4
ENSG00000164919	0.345606	6.89593	11.9412	0.000549062	0.01753	up	COX6C	cytochrome c oxidase subunit 6C [Source:HGNC Symbol;Acc:HGNC:2285]	8	99873200	99894062	q22.2
ENSG00000026508	0.345421	10.5368	10.3367	0.00130414	0.02782	up	CD44	CD44 molecule (Indian blood group) [Source:HGNC Symbol;Acc:HGNC:1681]	11	35138870	35232402	p13
ENSG00000229391	0.345128	5.96563	9.67729	0.0018656	0.03426	up	HLA-DRB6	major histocompatibility complex, class II, DR beta 6 (pseudogene) [Source:HGNC Symbol;Acc:HGNC:4954]	6	32552713	32560022	p21.32
ENSG00000051108	0.344957	7.00427	12.2017	0.00047745	0.01641	up	HERPUD1	homocysteine inducible ER protein with ubiquitin like domain 1 [Source:HGNC Symbol;Acc:HGNC:13744]	16	56932048	56944863	q13
ENSG00000125356	0.344922	6.94477	11.0291	0.00089692	0.02295	up	NDUFA1	NADH:ubiquinone oxidoreductase subunit A1 [Source:HGNC Symbol;Acc:HGNC:7683]	X	119871487	119876662	q24
ENSG00000163541	0.343949	6.26665	9.65801	0.00188527	0.03439	up	SUCLG1	succinate-CoA ligase alpha subunit [Source:HGNC Symbol;Acc:HGNC:11449]	2	84423523	84460045	p11.2
ENSG00000102172	0.342166	7.03443	11.2043	0.000816086	0.02158	up	SMS	spermine synthase [Source:HGNC Symbol;Acc:HGNC:11123]	X	21940573	21994835	p22.11
ENSG00000140450	0.341938	6.55589	8.95567	0.0027661	0.04317	up	ARRDC4	arrestin domain containing 4 [Source:HGNC Symbol;Acc:HGNC:28087]	15	97960698	97973838	q26.2
ENSG00000143947	0.341368	7.70939	11.1776	0.000827904	0.02171	up	RPS27A	ribosomal protein S27a [Source:HGNC Symbol;Acc:HGNC:10417]	2	55231903	55235853	p16.1
ENSG00000198804	0.340208	13.9717	9.39652	0.00217398	0.03731	up	MT-CO1	mitochondrially encoded cytochrome c oxidase I [Source:HGNC Symbol;Acc:HGNC:7419]	MT	5904	7445
ENSG00000158470	0.339975	7.11826	9.2178	0.00239673	0.03963	up	B4GALT5	beta-1,4-galactosyltransferase 5 [Source:HGNC Symbol;Acc:HGNC:928]	20	49632945	49713878	q13.13
ENSG00000147872	0.33963	8.07343	11.5467	0.000678696	0.01932	up	PLIN2	perilipin 2 [Source:HGNC Symbol;Acc:HGNC:248]	9	19108375	19149290	p22.1
ENSG00000182117	0.338595	7.2036	11.8786	0.000567815	0.01774	up	NOP10	NOP10 ribonucleoprotein [Source:HGNC Symbol;Acc:HGNC:14378]	15	34341713	34343177	q14
ENSG00000163479	0.338224	7.5042	10.4305	0.00123951	0.02708	up	SSR2	signal sequence receptor subunit 2 [Source:HGNC Symbol;Acc:HGNC:11324]	1	156009048	156020959	q22
ENSG00000122203	0.338095	5.71206	10.4857	0.00120302	0.02693	up	KIAA1191	KIAA1191 [Source:HGNC Symbol;Acc:HGNC:29209]	5	176346061	176361968	q35.2
ENSG00000100216	0.336213	5.71767	9.66858	0.00187446	0.03426	up	TOMM22	translocase of outer mitochondrial membrane 22 [Source:HGNC Symbol;Acc:HGNC:18002]	22	38681948	38685421	q13.1
ENSG00000117862	0.335911	6.28355	10.9612	0.00093039	0.02349	up	TXNDC12	thioredoxin domain containing 12 [Source:HGNC Symbol;Acc:HGNC:24626]	1	52020131	52056171	p32.3
ENSG00000013374	0.335106	6.27079	13.4744	0.000241838	0.01093	up	NUB1	negative regulator of ubiquitin like proteins 1 [Source:HGNC Symbol;Acc:HGNC:17623]	7	151341699	151378449	q36.1
ENSG00000147251	0.334972	6.57944	8.59268	0.00337517	0.04871	up	DOCK11	dedicator of cytokinesis 11 [Source:HGNC Symbol;Acc:HGNC:23483]	X	118495898	118686163	q24
ENSG00000144713	0.33465	7.83234	14.9912	0.000108012	0.00654	up	RPL32	ribosomal protein L32 [Source:HGNC Symbol;Acc:HGNC:10336]	3	12834485	12841588	p25.2
ENSG00000070756	0.333063	9.40168	12.3422	0.000442838	0.0157	up	PABPC1	poly(A) binding protein cytoplasmic 1 [Source:HGNC Symbol;Acc:HGNC:8554]	8	100685816	100722809	q22.3
ENSG00000160714	0.331996	6.29047	11.3406	0.000758319	0.0204	up	UBE2Q1	ubiquitin conjugating enzyme E2 Q1 [Source:HGNC Symbol;Acc:HGNC:15698]	1	154548577	154559028	q21.3
ENSG00000111481	0.331525	7.32285	12.4726	0.000412959	0.01501	up	COPZ1	coatomer protein complex subunit zeta 1 [Source:HGNC Symbol;Acc:HGNC:2243]	12	54301202	54351849	q13.13
ENSG00000119900	0.331335	7.62515	9.64606	0.00189758	0.03439	up	OGFRL1	opioid growth factor receptor like 1 [Source:HGNC Symbol;Acc:HGNC:21378]	6	71288803	71308950	q13
ENSG00000143753	0.330715	6.8048	12.2702	0.000460241	0.01613	up	DEGS1	delta 4-desaturase, sphingolipid 1 [Source:HGNC Symbol;Acc:HGNC:13709]	1	224175756	224193441	q42.11
ENSG00000104320	0.330452	6.8516	9.81133	0.0017344	0.03306	up	NBN	nibrin [Source:HGNC Symbol;Acc:HGNC:7652]	8	89933336	90003228	q21.3
ENSG00000198899	0.33041	11.9824	8.54482	0.00346507	0.04943	up	MT-ATP6	mitochondrially encoded ATP synthase 6 [Source:HGNC Symbol;Acc:HGNC:7414]	MT	8527	9207
ENSG00000129636	0.329152	6.486	10.3909	0.00126639	0.0273	up	ITFG1	integrin alpha FG-GAP repeat containing 1 [Source:HGNC Symbol;Acc:HGNC:30697]	16	47154387	47464149	q12.1
ENSG00000159346	0.328647	7.67299	10.6779	0.00108423	0.02589	up	ADIPOR1	adiponectin receptor 1 [Source:HGNC Symbol;Acc:HGNC:24040]	1	202940823	202958572	q32.1
ENSG00000143158	0.328283	6.59577	10.5735	0.00114722	0.02628	up	MPC2	mitochondrial pyruvate carrier 2 [Source:HGNC Symbol;Acc:HGNC:24515]	1	167916729	167937040	q24.2
ENSG00000213741	0.327113	6.90067	11.0566	0.000883735	0.02269	up	RPS29	ribosomal protein S29 [Source:HGNC Symbol;Acc:HGNC:10419]	14	49570984	49599164	q21.3
ENSG00000125691	0.327082	8.06217	13.5863	0.000227843	0.01053	up	RPL23	ribosomal protein L23 [Source:HGNC Symbol;Acc:HGNC:10316]	17	38847865	38853843	q12
ENSG00000086061	0.326737	8.02592	10.9124	0.000955211	0.02403	up	DNAJA1	DnaJ heat shock protein family (Hsp40) member A1 [Source:HGNC Symbol;Acc:HGNC:5229]	9	33025211	33039907	p21.1
ENSG00000119801	0.326728	6.76275	10.6823	0.00108167	0.02587	up	YPEL5	yippee like 5 [Source:HGNC Symbol;Acc:HGNC:18329]	2	30146941	30160533	p23.1
ENSG00000146070	0.324199	9.79155	9.92172	0.0016334	0.03167	up	PLA2G7	phospholipase A2 group VII [Source:HGNC Symbol;Acc:HGNC:9040]	6	46704201	46735693	p12.3
ENSG00000197756	0.324144	7.62085	12.4614	0.000415447	0.01501	up	RPL37A	ribosomal protein L37a [Source:HGNC Symbol;Acc:HGNC:10348]	2	216498189	216579180	q35
ENSG00000179163	0.323893	6.89063	10.0743	0.00150349	0.02992	up	FUCA1	fucosidase, alpha-L- 1, tissue [Source:HGNC Symbol;Acc:HGNC:4006]	1	23845077	23868294	p36.11
ENSG00000115866	0.323263	6.47873	9.08325	0.00257961	0.04135	up	DARS	aspartyl-tRNA synthetase [Source:HGNC Symbol;Acc:HGNC:2678]	2	135906677	135986100	q21.3
ENSG00000196704	0.323215	6.36028	12.1227	0.000498115	0.0167	up	AMZ2	archaelysin family metallopeptidase 2 [Source:HGNC Symbol;Acc:HGNC:28041]	17	68247574	68257164	q24.2
ENSG00000139970	0.32288	6.22104	9.99095	0.00157311	0.03102	up	RTN1	reticulon 1 [Source:HGNC Symbol;Acc:HGNC:10467]	14	59595976	59870966	q23.1
ENSG00000057252	0.320508	9.52246	10.3991	0.00126075	0.0273	up	SOAT1	sterol O-acyltransferase 1 [Source:HGNC Symbol;Acc:HGNC:11177]	1	179293714	179358680	q25.2
ENSG00000162734	0.319387	8.97501	13.8978	0.000193023	0.009479	up	PEA15	phosphoprotein enriched in astrocytes 15 [Source:HGNC Symbol;Acc:HGNC:8822]	1	160205337	160215376	q23.2
ENSG00000139644	0.318882	10.6761	11.7205	0.000618159	0.0183	up	TMBIM6	transmembrane BAX inhibitor motif containing 6 [Source:HGNC Symbol;Acc:HGNC:11723]	12	49707725	49764934	q13.12
ENSG00000077585	0.317953	6.66662	9.63446	0.00190961	0.03451	up	GPR137B	G protein-coupled receptor 137B [Source:HGNC Symbol;Acc:HGNC:11862]	1	236142505	236221865	q42.3
ENSG00000079246	0.317539	8.68083	11.4777	0.000704356	0.01974	up	XRCC5	X-ray repair cross complementing 5 [Source:HGNC Symbol;Acc:HGNC:12833]	2	216107464	216206303	q35
ENSG00000102755	0.317504	7.41376	11.6386	0.000645987	0.01887	up	FLT1	fms related tyrosine kinase 1 [Source:HGNC Symbol;Acc:HGNC:3763]	13	28300344	28495128	q12.3
ENSG00000103342	0.315773	7.47838	10.7518	0.00104177	0.02527	up	GSPT1	G1 to S phase transition 1 [Source:HGNC Symbol;Acc:HGNC:4621]	16	11868128	11916082	p13.13
ENSG00000034713	0.315632	6.74713	10.5706	0.001149	0.02628	up	GABARAPL2	GABA type A receptor associated protein like 2 [Source:HGNC Symbol;Acc:HGNC:13291]	16	75566351	75577881	q23.1
ENSG00000164111	0.315403	9.84617	9.94463	0.00161319	0.0315	up	ANXA5	annexin A5 [Source:HGNC Symbol;Acc:HGNC:543]	4	121667955	121697113	q27
ENSG00000131174	0.315143	7.1387	9.21302	0.002403	0.03964	up	COX7B	cytochrome c oxidase subunit 7B [Source:HGNC Symbol;Acc:HGNC:2291]	X	77899438	77907373	q21.1
ENSG00000092841	0.314717	9.0539	10.5982	0.00113201	0.02617	up	MYL6	myosin light chain 6 [Source:HGNC Symbol;Acc:HGNC:7587]	12	56158161	56163496	q13.2
ENSG00000084070	0.314625	6.35645	8.51763	0.00351722	0.04997	up	SMAP2	small ArfGAP2 [Source:HGNC Symbol;Acc:HGNC:25082]	1	40344850	40423326	p34.2
ENSG00000065911	0.31266	7.56792	10.643	0.00110486	0.02605	up	MTHFD2	methylenetetrahydrofolate dehydrogenase (NADP+ dependent) 2, methenyltetrahydrofolate cyclohydrolase [Source:HGNC Symbol;Acc:HGNC:7434]	2	74198562	74217565	p13.1
ENSG00000129562	0.311356	6.87349	9.66888	0.00187416	0.03426	up	DAD1	defender against cell death 1 [Source:HGNC Symbol;Acc:HGNC:2664]	14	22564905	22589269	q11.2
ENSG00000184007	0.310729	7.74629	10.5419	0.00116696	0.02656	up	PTP4A2	protein tyrosine phosphatase type IVA, member 2 [Source:HGNC Symbol;Acc:HGNC:9635]	1	31906421	31944856	p35.2
ENSG00000156467	0.31021	7.47455	8.80217	0.00300873	0.04535	up	UQCRB	ubiquinol-cytochrome c reductase binding protein [Source:HGNC Symbol;Acc:HGNC:12582]	8	96225920	96235634	q22.1
ENSG00000113558	0.309701	6.82365	9.43198	0.00213234	0.03678	up	SKP1	S-phase kinase-associated protein 1 [Source:HGNC Symbol;Acc:HGNC:10899]	5	134148935	134177038	q31.1
ENSG00000133112	0.309638	8.89634	9.83177	0.00171523	0.03283	up	TPT1	tumor protein, translationally-controlled 1 [Source:HGNC Symbol;Acc:HGNC:12022]	13	45333471	45341370	q14.13
ENSG00000131467	0.309611	6.98821	10.3903	0.0012668	0.0273	up	PSME3	proteasome activator subunit 3 [Source:HGNC Symbol;Acc:HGNC:9570]	17	42824385	42843758	q21.31
ENSG00000137154	0.308777	8.40504	11.9339	0.000551213	0.01753	up	RPS6	ribosomal protein S6 [Source:HGNC Symbol;Acc:HGNC:10429]	9	19375715	19380254	p22.1
ENSG00000156508	0.308752	11.0617	10.4332	0.00123767	0.02708	up	EEF1A1	eukaryotic translation elongation factor 1 alpha 1 [Source:HGNC Symbol;Acc:HGNC:3189]	6	73515750	73523797	q13
ENSG00000121769	0.308382	7.72892	9.02056	0.0026696	0.04235	up	FABP3	fatty acid binding protein 3 [Source:HGNC Symbol;Acc:HGNC:3557]	1	31365625	31376850	p35.2
ENSG00000132842	0.308345	7.38208	10.7967	0.00101683	0.02494	up	AP3B1	adaptor related protein complex 3 beta 1 subunit [Source:HGNC Symbol;Acc:HGNC:566]	5	78000525	78294755	q14.1
ENSG00000158615	0.308245	6.89517	11.8719	0.000569873	0.01774	up	PPP1R15B	protein phosphatase 1 regulatory subunit 15B [Source:HGNC Symbol;Acc:HGNC:14951]	1	204403387	204411791	q32.1
ENSG00000266412	0.308018	10.0643	8.57946	0.00339975	0.04886	up	NCOA4	nuclear receptor coactivator 4 [Source:HGNC Symbol;Acc:HGNC:7671]	10	46005088	46030714	q11.22
ENSG00000122026	0.307309	7.37769	9.19922	0.00242119	0.03985	up	RPL21	ribosomal protein L21 [Source:HGNC Symbol;Acc:HGNC:10313]	13	27251309	27256691	q12.2
ENSG00000085063	0.306213	8.98219	11.0005	0.000910863	0.02315	up	CD59	CD59 molecule [Source:HGNC Symbol;Acc:HGNC:1689]	11	33698261	33736445	p13
ENSG00000100129	0.306095	7.04048	10.325	0.00131244	0.02782	up	EIF3L	eukaryotic translation initiation factor 3 subunit L [Source:HGNC Symbol;Acc:HGNC:18138]	22	37848868	37889407	q13.1
ENSG00000071082	0.305913	7.26453	10.7171	0.00106152	0.02566	up	RPL31	ribosomal protein L31 [Source:HGNC Symbol;Acc:HGNC:10334]	2	101001715	101024032	q11.2
ENSG00000090104	0.304722	6.72797	9.4527	0.00210838	0.03669	up	RGS1	regulator of G-protein signaling 1 [Source:HGNC Symbol;Acc:HGNC:9991]	1	192575727	192580031	q31.2
ENSG00000134287	0.304672	7.70929	11.2178	0.000810161	0.02152	up	ARF3	ADP ribosylation factor 3 [Source:HGNC Symbol;Acc:HGNC:654]	12	48935723	48957551	q13.12
ENSG00000161533	0.304336	7.42632	8.85712	0.00291948	0.0444	up	ACOX1	acyl-CoA oxidase 1 [Source:HGNC Symbol;Acc:HGNC:119]	17	75941507	75979363	q25.1
ENSG00000124098	0.304319	6.29539	9.74092	0.0018021	0.03361	up	FAM210B	family with sequence similarity 210 member B [Source:HGNC Symbol;Acc:HGNC:16102]	20	56358915	56368663	q13.2
ENSG00000084733	0.303675	8.09416	10.5523	0.00116043	0.02645	up	RAB10	RAB10, member RAS oncogene family [Source:HGNC Symbol;Acc:HGNC:9759]	2	26034107	26137454	p23.3
ENSG00000162433	0.303664	7.25139	9.23243	0.00237766	0.03946	up	AK4	adenylate kinase 4 [Source:HGNC Symbol;Acc:HGNC:363]	1	65147549	65232145	p31.3
ENSG00000147168	0.303419	8.31207	11.1472	0.000841581	0.0219	up	IL2RG	interleukin 2 receptor subunit gamma [Source:HGNC Symbol;Acc:HGNC:6010]	X	71107404	71112108	q13.1
ENSG00000118181	0.302756	7.01509	8.79181	0.00302586	0.04543	up	RPS25	ribosomal protein S25 [Source:HGNC Symbol;Acc:HGNC:10413]	11	119015712	119018691	q23.3
ENSG00000146223	0.302415	6.72926	9.70602	0.00183666	0.03396	up	RPL7L1	ribosomal protein L7 like 1 [Source:HGNC Symbol;Acc:HGNC:21370]	6	42879618	42889925	p21.1
ENSG00000113273	0.300526	6.86429	9.51352	0.00203964	0.03617	up	ARSB	arylsulfatase B [Source:HGNC Symbol;Acc:HGNC:714]	5	78777209	78986087	q14.1
ENSG00000077380	0.300465	6.9033	9.61467	0.00193029	0.03475	up	DYNC1I2	dynein cytoplasmic 1 intermediate chain 2 [Source:HGNC Symbol;Acc:HGNC:2964]	2	171687409	171748420	q31.1
ENSG00000100221	0.299944	6.5935	11.6047	0.000657845	0.01901	up	JOSD1	Josephin domain containing 1 [Source:HGNC Symbol;Acc:HGNC:28953]	22	38685543	38701556	q13.1
ENSG00000113732	0.299832	8.46148	11.0955	0.000865386	0.02239	up	ATP6V0E1	ATPase H+ transporting V0 subunit e1 [Source:HGNC Symbol;Acc:HGNC:863]	5	172983757	173035445	q35.1
ENSG00000140379	0.297982	8.71251	9.26473	0.00233609	0.03896	up	BCL2A1	BCL2 related protein A1 [Source:HGNC Symbol;Acc:HGNC:991]	15	79960889	79971446	q25.1
ENSG00000153147	0.297486	7.09362	9.18891	0.00243485	0.03997	up	SMARCA5	SWI/SNF related, matrix associated, actin dependent regulator of chromatin, subfamily a, member 5 [Source:HGNC Symbol;Acc:HGNC:11101]	4	143513463	143557486	q31.21
ENSG00000131238	0.297287	10.9233	8.87742	0.00288719	0.04424	up	PPT1	palmitoyl-protein thioesterase 1 [Source:HGNC Symbol;Acc:HGNC:9325]	1	40072705	40097703	p34.2
ENSG00000142166	0.297101	8.35234	10.1048	0.00147886	0.0298	up	IFNAR1	interferon alpha and beta receptor subunit 1 [Source:HGNC Symbol;Acc:HGNC:5432]	21	33324477	33359862	q22.11
ENSG00000143321	0.295806	7.70173	10.4443	0.0012303	0.02705	up	HDGF	hepatoma-derived growth factor [Source:HGNC Symbol;Acc:HGNC:4856]	1	156742107	156766925	q23.1
ENSG00000198791	0.295552	6.26472	8.55312	0.0034493	0.04933	up	CNOT7	CCR4-NOT transcription complex subunit 7 [Source:HGNC Symbol;Acc:HGNC:14101]	8	17224964	17246878	p22
ENSG00000115484	0.295122	6.91928	9.37593	0.00219853	0.03754	up	CCT4	chaperonin containing TCP1 subunit 4 [Source:HGNC Symbol;Acc:HGNC:1617]	2	61868089	61888804	p15
ENSG00000140391	0.292895	8.40304	9.74754	0.00179563	0.03358	up	TSPAN3	tetraspanin 3 [Source:HGNC Symbol;Acc:HGNC:17752]	15	77041404	77083984	q24.3
ENSG00000198668	0.291982	8.62438	11.8684	0.000570954	0.01774	up	CALM1	calmodulin 1 [Source:HGNC Symbol;Acc:HGNC:1442]	14	90396502	90408261	q32.11
ENSG00000148175	0.291354	7.93574	9.63086	0.00191335	0.03453	up	STOM	stomatin [Source:HGNC Symbol;Acc:HGNC:3383]	9	121338988	121370304	q33.2
ENSG00000121316	0.291299	8.91422	8.89462	0.00286012	0.04403	up	PLBD1	phospholipase B domain containing 1 [Source:HGNC Symbol;Acc:HGNC:26215]	12	14503661	14568349	p13.1
ENSG00000189043	0.291039	6.91524	9.31636	0.00227117	0.03847	up	NDUFA4	NDUFA4, mitochondrial complex associated [Source:HGNC Symbol;Acc:HGNC:7687]	7	10931951	10940256	p21.3
ENSG00000105887	0.29079	8.92502	8.69709	0.00318718	0.0469	up	MTPN	myotrophin [Source:HGNC Symbol;Acc:HGNC:15667]	7	135926761	135977353	q33
ENSG00000170540	0.290198	8.30063	9.71279	0.0018299	0.03393	up	ARL6IP1	ADP ribosylation factor like GTPase 6 interacting protein 1 [Source:HGNC Symbol;Acc:HGNC:697]	16	18791667	18801678	p12.3
ENSG00000135677	0.29017	10.9015	8.87764	0.00288684	0.04424	up	GNS	glucosamine (N-acetyl)-6-sulfatase [Source:HGNC Symbol;Acc:HGNC:4422]	12	64713445	64759447	q14.3
ENSG00000134109	0.289331	7.4308	9.14944	0.00248794	0.04045	up	EDEM1	ER degradation enhancing alpha-mannosidase like protein 1 [Source:HGNC Symbol;Acc:HGNC:18967]	3	5187646	5219957	p26.1
ENSG00000136238	0.287888	7.63084	8.86424	0.00290812	0.04437	up	RAC1	ras-related C3 botulinum toxin substrate 1 (rho family, small GTP binding protein Rac1) [Source:HGNC Symbol;Acc:HGNC:9801]	7	6374523	6403977	p22.1
ENSG00000076513	0.287435	6.33043	9.47613	0.00208162	0.03656	up	ANKRD13A	ankyrin repeat domain 13A [Source:HGNC Symbol;Acc:HGNC:21268]	12	109999186	110039763	q24.11
ENSG00000101558	0.28675	7.43797	9.01567	0.00267675	0.04241	up	VAPA	VAMP associated protein A [Source:HGNC Symbol;Acc:HGNC:12648]	18	9914002	9960021	p11.22
ENSG00000166913	0.285699	8.81273	9.5478	0.0020019	0.03585	up	YWHAB	tyrosine 3-monooxygenase/tryptophan 5-monooxygenase activation protein beta [Source:HGNC Symbol;Acc:HGNC:12849]	20	44885676	44908532	q13.12
ENSG00000132463	0.283846	7.0747	9.08329	0.00257955	0.04135	up	GRSF1	G-rich RNA sequence binding factor 1 [Source:HGNC Symbol;Acc:HGNC:4610]	4	70815782	70839945	q13.3
ENSG00000111540	0.283755	7.33088	8.7385	0.00311561	0.04634	up	RAB5B	RAB5B, member RAS oncogene family [Source:HGNC Symbol;Acc:HGNC:9784]	12	55973913	55996683	q13.2
ENSG00000167283	0.283657	6.84471	8.79282	0.00302418	0.04543	up	ATP5L	ATP synthase, H+ transporting, mitochondrial Fo complex subunit G [Source:HGNC Symbol;Acc:HGNC:14247]	11	118401154	118431496	q23.3
ENSG00000110955	0.282572	10.2031	8.58722	0.0033853	0.04879	up	ATP5B	ATP synthase, H+ transporting, mitochondrial F1 complex, beta polypeptide [Source:HGNC Symbol;Acc:HGNC:830]	12	56638175	56646068	q13.3
ENSG00000065809	0.281964	7.25076	9.66759	0.00187547	0.03426	up	FAM107B	family with sequence similarity 107 member B [Source:HGNC Symbol;Acc:HGNC:23726]	10	14518557	14774897	p13
ENSG00000198034	0.281768	7.77199	9.44324	0.00211929	0.03674	up	RPS4X	ribosomal protein S4, X-linked [Source:HGNC Symbol;Acc:HGNC:10424]	X	72255679	72277300	q13.1
ENSG00000173692	0.281723	7.59232	9.30093	0.00229037	0.03849	up	PSMD1	proteasome 26S subunit, non-ATPase 1 [Source:HGNC Symbol;Acc:HGNC:9554]	2	231056864	231172827	q37.1
ENSG00000143418	0.281691	6.41401	9.73008	0.00181277	0.03375	up	CERS2	ceramide synthase 2 [Source:HGNC Symbol;Acc:HGNC:14076]	1	150960583	150975004	q21.3
ENSG00000121691	0.281388	7.66733	8.87306	0.00289409	0.04426	up	CAT	catalase [Source:HGNC Symbol;Acc:HGNC:1516]	11	34438925	34472062	p13
ENSG00000006125	0.28132	7.71791	9.52984	0.00202158	0.03611	up	AP2B1	adaptor related protein complex 2 beta 1 subunit [Source:HGNC Symbol;Acc:HGNC:563]	17	35578046	35726409	q12
ENSG00000109323	0.281238	6.94159	8.97888	0.00273119	0.04287	up	MANBA	mannosidase beta [Source:HGNC Symbol;Acc:HGNC:6831]	4	102631488	102760994	q24
ENSG00000131100	0.281067	8.50178	10.1175	0.00146871	0.0298	up	ATP6V1E1	ATPase H+ transporting V1 subunit E1 [Source:HGNC Symbol;Acc:HGNC:857]	22	17592136	17628818	q11.21
ENSG00000149177	0.280902	8.51794	8.88697	0.00287213	0.04417	up	PTPRJ	protein tyrosine phosphatase, receptor type J [Source:HGNC Symbol;Acc:HGNC:9673]	11	47980558	48170841	p11.2
ENSG00000132305	0.27929	7.54908	9.21392	0.00240182	0.03964	up	IMMT	inner membrane mitochondrial protein [Source:HGNC Symbol;Acc:HGNC:6047]	2	86143932	86195770	p11.2
ENSG00000225733	0.278181	7.12321	9.56834	0.00197962	0.03554	up	FGD5-AS1	FGD5 antisense RNA 1 [Source:HGNC Symbol;Acc:HGNC:40410]	3	14920347	14948424	p25.1
ENSG00000211445	0.277232	8.70042	8.95875	0.00276144	0.04315	up	GPX3	glutathione peroxidase 3 [Source:HGNC Symbol;Acc:HGNC:4555]	5	151020438	151028993	q33.1
ENSG00000140374	0.277033	7.02729	8.86865	0.0029011	0.04431	up	ETFA	electron transfer flavoprotein alpha subunit [Source:HGNC Symbol;Acc:HGNC:3481]	15	76215355	76311472	q24.3
ENSG00000057608	0.275734	9.09659	9.14966	0.00248765	0.04045	up	GDI2	GDP dissociation inhibitor 2 [Source:HGNC Symbol;Acc:HGNC:4227]	10	5765223	5842132	p15.1
ENSG00000091317	0.274413	9.10787	8.58437	0.00339061	0.04879	up	CMTM6	CKLF like MARVEL transmembrane domain containing 6 [Source:HGNC Symbol;Acc:HGNC:19177]	3	32481312	32503408	p22.3
ENSG00000159128	0.270395	7.18678	8.74468	0.00310506	0.04624	up	IFNGR2	interferon gamma receptor 2 (interferon gamma transducer 1) [Source:HGNC Symbol;Acc:HGNC:5440]	21	33402896	33479348	q22.11
ENSG00000075415	0.26995	8.90688	8.71116	0.00316268	0.04679	up	SLC25A3	solute carrier family 25 member 3 [Source:HGNC Symbol;Acc:HGNC:10989]	12	98593591	98606379	q23.1
ENSG00000084623	0.26893	7.04374	8.93999	0.00278995	0.04335	up	EIF3I	eukaryotic translation initiation factor 3 subunit I [Source:HGNC Symbol;Acc:HGNC:3272]	1	32221928	32231604	p35.2
ENSG00000118257	0.257525	8.93774	8.90291	0.00284716	0.04393	up	NRP2	neuropilin 2 [Source:HGNC Symbol;Acc:HGNC:8005]	2	205681990	205798133	q33.3
ENSG00000189091	0.252779	7.02502	8.72231	0.0031434	0.04655	up	SF3B3	splicing factor 3b subunit 3 [Source:HGNC Symbol;Acc:HGNC:10770]	16	70523788	70577670	q22.1
ENSG00000170348	0.252282	8.65831	9.19025	0.00243308	0.03997	up	TMED10	transmembrane p24 trafficking protein 10 [Source:HGNC Symbol;Acc:HGNC:16998]	14	75131470	75176631	q24.3
ENSG00000157510	-0.306252	6.90345	8.73536	0.00312098	0.04637	down	AFAP1L1	actin filament associated protein 1 like 1 [Source:HGNC Symbol;Acc:HGNC:26714]	5	149271871	149341802	q32
ENSG00000167978	-0.311729	8.60797	9.65228	0.00189117	0.03439	down	SRRM2	serine/arginine repetitive matrix 2 [Source:HGNC Symbol;Acc:HGNC:16639]	16	2752329	2772538	p13.3
ENSG00000100941	-0.340694	6.27288	8.94993	0.0027748	0.04321	down	PNN	pinin, desmosome associated protein [Source:HGNC Symbol;Acc:HGNC:9162]	14	39175183	39183218	q21.1
ENSG00000196187	-0.355377	7.58977	10.4877	0.00120169	0.02693	down	TMEM63A	transmembrane protein 63A [Source:HGNC Symbol;Acc:HGNC:29118]	1	225845536	225882369	q42.12
ENSG00000100650	-0.359207	7.41651	15.7105	7.38133e-05	0.005305	down	SRSF5	serine and arginine rich splicing factor 5 [Source:HGNC Symbol;Acc:HGNC:10787]	14	69726900	69772005	q24.1
ENSG00000012822	-0.361503	6.6952	12.1355	0.000494698	0.01666	down	CALCOCO1	calcium binding and coiled-coil domain 1 [Source:HGNC Symbol;Acc:HGNC:29306]	12	53708517	53727745	q13.13
ENSG00000165458	-0.366519	6.71696	8.99716	0.00270399	0.04259	down	INPPL1	inositol polyphosphate phosphatase like 1 [Source:HGNC Symbol;Acc:HGNC:6080]	11	72223701	72239105	q13.4
ENSG00000224596	-0.371585	7.05757	9.76426	0.00177937	0.0335	down	ZMIZ1-AS1	ZMIZ1 antisense RNA 1 [Source:HGNC Symbol;Acc:HGNC:27433]	10	78943328	79067895	q22.3
ENSG00000113916	-0.383018	6.50578	14.1937	0.000164922	0.0087	down	BCL6	B-cell CLL/lymphoma 6 [Source:HGNC Symbol;Acc:HGNC:1001]	3	187721377	187745727	q27.3
ENSG00000114770	-0.385659	5.43905	10.3842	0.00127101	0.02733	down	ABCC5	ATP binding cassette subfamily C member 5 [Source:HGNC Symbol;Acc:HGNC:56]	3	183919934	184018015	q27.1
ENSG00000147130	-0.389237	5.30323	11.1093	0.000858979	0.0223	down	ZMYM3	zinc finger MYM-type containing 3 [Source:HGNC Symbol;Acc:HGNC:13054]	X	71239624	71255146	q13.1
ENSG00000025434	-0.390316	8.22066	9.64842	0.00189515	0.03439	down	NR1H3	nuclear receptor subfamily 1 group H member 3 [Source:HGNC Symbol;Acc:HGNC:7966]	11	47248300	47269032	p11.2
ENSG00000110514	-0.396895	7.18835	15.0163	0.000106589	0.006505	down	MADD	MAP kinase activating death domain [Source:HGNC Symbol;Acc:HGNC:6766]	11	47269161	47330031	p11.2
ENSG00000090615	-0.399342	6.11859	8.78619	0.0030352	0.04544	down	GOLGA3	golgin A3 [Source:HGNC Symbol;Acc:HGNC:4426]	12	132768909	132828858	q24.33
ENSG00000198563	-0.40027	5.79717	8.9238	0.00281478	0.04359	down	DDX39B	DEAD-box helicase 39B [Source:HGNC Symbol;Acc:HGNC:13917]	6	31530219	31542448	p21.33
ENSG00000137491	-0.415249	7.37507	8.59359	0.00337348	0.04871	down	SLCO2B1	solute carrier organic anion transporter family member 2B1 [Source:HGNC Symbol;Acc:HGNC:10962]	11	75100563	75206549	q13.4
ENSG00000167522	-0.420361	5.74021	10.4168	0.00124872	0.02719	down	ANKRD11	ankyrin repeat domain 11 [Source:HGNC Symbol;Acc:HGNC:21316]	16	89267627	89490561	q24.3
ENSG00000154222	-0.430283	5.35519	9.46389	0.00209556	0.03666	down	CC2D1B	coiled-coil and C2 domain containing 1B [Source:HGNC Symbol;Acc:HGNC:29386]	1	52345723	52366193	p32.3
ENSG00000169045	-0.430641	8.03283	13.7947	0.000203915	0.009772	down	HNRNPH1	heterogeneous nuclear ribonucleoprotein H1 (H) [Source:HGNC Symbol;Acc:HGNC:5041]	5	179614178	179634784	q35.3
ENSG00000081791	-0.435437	5.26003	10.469	0.00121394	0.02693	down	KIAA0141	KIAA0141 [Source:HGNC Symbol;Acc:HGNC:28969]	5	141923808	141942047	q31.3
ENSG00000146094	-0.438845	6.49926	11.2035	0.00081642	0.02158	down	DOK3	docking protein 3 [Source:HGNC Symbol;Acc:HGNC:24583]	5	177501907	177511274	q35.3
ENSG00000085733	-0.441493	6.93228	13.8113	0.000202112	0.009754	down	CTTN	cortactin [Source:HGNC Symbol;Acc:HGNC:3338]	11	70398404	70436584	q13.3
ENSG00000166508	-0.449921	4.84119	8.66384	0.00324587	0.04748	down	MCM7	minichromosome maintenance complex component 7 [Source:HGNC Symbol;Acc:HGNC:6950]	7	100092728	100101940	q22.1
ENSG00000163660	-0.452525	7.32082	10.1525	0.00144104	0.0294	down	CCNL1	cyclin L1 [Source:HGNC Symbol;Acc:HGNC:20569]	3	157146508	157160760	q25.31
ENSG00000151474	-0.455673	4.45035	9.30041	0.00229103	0.03849	down	FRMD4A	FERM domain containing 4A [Source:HGNC Symbol;Acc:HGNC:25491]	10	13643706	14462142	p13
ENSG00000185640	-0.455923	4.75519	9.65354	0.00188987	0.03439	down	KRT79	keratin 79 [Source:HGNC Symbol;Acc:HGNC:28930]	12	52821410	52834295	q13.13
ENSG00000132182	-0.458785	6.84502	11.8728	0.000569605	0.01774	down	NUP210	nucleoporin 210 [Source:HGNC Symbol;Acc:HGNC:30052]	3	13316235	13420309	p25.1
ENSG00000064607	-0.460003	6.21848	15.6641	7.56453e-05	0.005334	down	SUGP2	SURP and G-patch domain containing 2 [Source:HGNC Symbol;Acc:HGNC:18641]	19	18990888	19034023	p13.11
ENSG00000119772	-0.462414	4.92081	9.90652	0.00164694	0.03186	down	DNMT3A	DNA methyltransferase 3 alpha [Source:HGNC Symbol;Acc:HGNC:2978]	2	25227855	25342590	p23.3
ENSG00000143546	-0.468723	4.85887	9.25889	0.00234355	0.03904	down	S100A8	S100 calcium binding protein A8 [Source:HGNC Symbol;Acc:HGNC:10498]	1	153390032	153391188	q21.3
ENSG00000168488	-0.469354	5.70676	13.686	0.000216056	0.01018	down	ATXN2L	ataxin 2 like [Source:HGNC Symbol;Acc:HGNC:31326]	16	28823035	28837237	p11.2
ENSG00000071626	-0.471336	4.96859	10.038	0.00153343	0.03029	down	DAZAP1	DAZ associated protein 1 [Source:HGNC Symbol;Acc:HGNC:2683]	19	1407569	1435687	p13.3
ENSG00000071246	-0.480251	6.14626	14.6156	0.00013182	0.007588	down	VASH1	vasohibin 1 [Source:HGNC Symbol;Acc:HGNC:19964]	14	76762189	76783015	q24.3
ENSG00000007392	-0.48076	4.20551	9.98455	0.00157859	0.03105	down	LUC7L	LUC7 like [Source:HGNC Symbol;Acc:HGNC:6723]	16	188969	229463	p13.3
ENSG00000104852	-0.484314	5.81866	13.0235	0.000307609	0.01273	down	SNRNP70	small nuclear ribonucleoprotein U1 subunit 70 [Source:HGNC Symbol;Acc:HGNC:11150]	19	49085419	49108605	q13.33
ENSG00000012817	-0.489241	6.07841	21.4724	3.58963e-06	0.0006428	down	KDM5D	lysine demethylase 5D [Source:HGNC Symbol;Acc:HGNC:11115]	Y	19703865	19744939	q11.223
ENSG00000099331	-0.491235	8.00772	10.0586	0.00151639	0.03013	down	MYO9B	myosin IXB [Source:HGNC Symbol;Acc:HGNC:7609]	19	17075781	17214537	p13.11
ENSG00000132688	-0.499044	6.36449	18.6792	1.5466e-05	0.001896	down	NES	nestin [Source:HGNC Symbol;Acc:HGNC:7756]	1	156668763	156677397	q23.1
ENSG00000105339	-0.499658	4.14584	9.85699	0.00169188	0.03248	down	DENND3	DENN domain containing 3 [Source:HGNC Symbol;Acc:HGNC:29134]	8	141117278	141195808	q24.3
ENSG00000145107	-0.501183	6.5922	18.1523	2.03922e-05	0.002193	down	TM4SF19	transmembrane 4 L six family member 19 [Source:HGNC Symbol;Acc:HGNC:25167]	3	196319342	196338503	q29
ENSG00000159788	-0.502137	6.01727	10.0953	0.00148651	0.0298	down	RGS12	regulator of G-protein signaling 12 [Source:HGNC Symbol;Acc:HGNC:9994]	4	3293028	3439913	p16.3
ENSG00000149499	-0.502957	4.38907	9.51003	0.00204352	0.03617	down	EML3	echinoderm microtubule associated protein like 3 [Source:HGNC Symbol;Acc:HGNC:26666]	11	62602218	62612765	q12.3
ENSG00000148411	-0.504549	5.46738	11.7834	0.000597602	0.01808	down	NACC2	NACC family member 2 [Source:HGNC Symbol;Acc:HGNC:23846]	9	136006537	136095285	q34.3
ENSG00000160305	-0.50663	5.06026	9.97706	0.00158503	0.03112	down	DIP2A	disco interacting protein 2 homolog A [Source:HGNC Symbol;Acc:HGNC:17217]	21	46458899	46569852	q22.3
ENSG00000012779	-0.506683	6.60024	12.2045	0.000476741	0.01641	down	ALOX5	arachidonate 5-lipoxygenase [Source:HGNC Symbol;Acc:HGNC:435]	10	45374176	45446119	q11.21
ENSG00000094914	-0.516802	4.5382	10.4483	0.00122761	0.02704	down	AAAS	aladin WD repeat nucleoporin [Source:HGNC Symbol;Acc:HGNC:13666]	12	53307456	53324864	q13.13
ENSG00000185215	-0.517449	7.17394	10.1835	0.00141704	0.02913	down	TNFAIP2	TNF alpha induced protein 2 [Source:HGNC Symbol;Acc:HGNC:11895]	14	103123442	103137439	q32.32
ENSG00000163736	-0.521572	8.23767	14.3187	0.000154321	0.008335	down	PPBP	pro-platelet basic protein [Source:HGNC Symbol;Acc:HGNC:9240]	4	73987038	73988197	q13.3
ENSG00000140853	-0.522487	5.74621	13.0594	0.000301766	0.01258	down	NLRC5	NLR family CARD domain containing 5 [Source:HGNC Symbol;Acc:HGNC:29933]	16	56989485	57083531	q13
ENSG00000140678	-0.523712	9.62814	22.3105	2.31936e-06	0.0004856	down	ITGAX	integrin subunit alpha X [Source:HGNC Symbol;Acc:HGNC:6152]	16	31355134	31382997	p11.2
ENSG00000227671	-0.52476	5.60654	8.9073	0.00284033	0.04388	down			1	247189851	247210856	q44
ENSG00000110274	-0.52848	4.35332	10.28	0.0013448	0.02842	down	CEP164	centrosomal protein 164 [Source:HGNC Symbol;Acc:HGNC:29182]	11	117314557	117413268	q23.3
ENSG00000177084	-0.528769	4.1081	11.4253	0.000724519	0.01996	down	POLE	DNA polymerase epsilon, catalytic subunit [Source:HGNC Symbol;Acc:HGNC:9177]	12	132623753	132687365	q24.33
ENSG00000162231	-0.530017	6.02874	19.6513	9.294e-06	0.001331	down	NXF1	nuclear RNA export factor 1 [Source:HGNC Symbol;Acc:HGNC:8071]	11	62792123	62806302	q12.3
ENSG00000186594	-0.53028	4.56069	13.1321	0.000290285	0.01225	down	MIR22HG	MIR22 host gene [Source:HGNC Symbol;Acc:HGNC:28219]	17	1711493	1717174	p13.3
ENSG00000213676	-0.536178	5.89104	11.5916	0.000662514	0.01904	down	ATF6B	activating transcription factor 6 beta [Source:HGNC Symbol;Acc:HGNC:2349]	6	32098176	32128253	p21.32
ENSG00000178950	-0.536543	5.72132	8.61163	0.00334023	0.04836	down	GAK	cyclin G associated kinase [Source:HGNC Symbol;Acc:HGNC:4113]	4	849276	932373	p16.3
ENSG00000196547	-0.539939	4.93245	11.7949	0.000593928	0.01808	down	MAN2A2	mannosidase alpha class 2A member 2 [Source:HGNC Symbol;Acc:HGNC:6825]	15	90902218	90922584	q26.1
ENSG00000170037	-0.541925	4.50519	10.6507	0.00110027	0.02605	down	CNTROB	centrobin, centriole duplication and spindle assembly protein [Source:HGNC Symbol;Acc:HGNC:29616]	17	7932101	7949918	p13.1
ENSG00000196405	-0.54591	8.13347	21.5765	3.39988e-06	0.000617	down	EVL	Enah/Vasp-like [Source:HGNC Symbol;Acc:HGNC:20234]	14	99971449	100144236	q32.2
ENSG00000077458	-0.546545	3.58932	8.5671	0.00342293	0.04909	down	FAM76B	family with sequence similarity 76 member B [Source:HGNC Symbol;Acc:HGNC:28492]	11	95768942	95790409	q21
ENSG00000197355	-0.548486	5.24693	9.68548	0.0018573	0.03421	down	UAP1L1	UDP-N-acetylglucosamine pyrophosphorylase 1 like 1 [Source:HGNC Symbol;Acc:HGNC:28082]	9	137077501	137084539	q34.3
ENSG00000114268	-0.552133	4.55713	12.2727	0.000459639	0.01613	down	PFKFB4	6-phosphofructo-2-kinase/fructose-2,6-biphosphatase 4 [Source:HGNC Symbol;Acc:HGNC:8875]	3	48517684	48562015	p21.31
ENSG00000087087	-0.552318	5.29937	9.29808	0.00229394	0.03849	down	SRRT	serrate, RNA effector molecule [Source:HGNC Symbol;Acc:HGNC:24101]	7	100875111	100888664	q22.1
ENSG00000179820	-0.552933	6.29218	11.7352	0.000613306	0.01829	down	MYADM	myeloid associated differentiation marker [Source:HGNC Symbol;Acc:HGNC:7544]	19	53866223	53876437	q13.42
ENSG00000095383	-0.554471	6.79804	9.38425	0.00218858	0.03744	down	TBC1D2	TBC1 domain family member 2 [Source:HGNC Symbol;Acc:HGNC:18026]	9	98198999	98255721	q22.33
ENSG00000051009	-0.556173	4.02831	11.7282	0.000615593	0.01829	down	FAM160A2	family with sequence similarity 160 member A2 [Source:HGNC Symbol;Acc:HGNC:25378]	11	6211335	6234711	p15.4
ENSG00000253522	-0.560791	5.44687	16.4861	4.90072e-05	0.00397	down	MIR3142HG	MIR3142 host gene [Source:HGNC Symbol;Acc:HGNC:51944]	5	160468268	160487426	q33.3
ENSG00000155265	-0.561677	4.7493	15.0573	0.000104294	0.006452	down	GOLGA7B	golgin A7 family member B [Source:HGNC Symbol;Acc:HGNC:31668]	10	97850239	97871580	q24.2
ENSG00000184371	-0.562173	9.09194	9.71934	0.00182339	0.03386	down	CSF1	colony stimulating factor 1 [Source:HGNC Symbol;Acc:HGNC:2432]	1	109910242	109930992	p13.3
ENSG00000268758	-0.56362	5.42451	12.1084	0.000501954	0.01673	down	ADGRE4P	adhesion G protein-coupled receptor E4, pseudogene [Source:HGNC Symbol;Acc:HGNC:19240]	19	6952500	6997872	p13.2
ENSG00000039523	-0.563667	5.00056	10.8922	0.000965694	0.0242	down	FAM65A	family with sequence similarity 65 member A [Source:HGNC Symbol;Acc:HGNC:25836]	16	67518418	67546788	q22.1
ENSG00000196295	-0.565352	5.58296	12.4842	0.000410402	0.01497	down			7	30516309	30594809	p14.3
ENSG00000254470	-0.56569	5.44317	8.9237	0.00281494	0.04359	down	AP5B1	adaptor related protein complex 5 beta 1 subunit [Source:HGNC Symbol;Acc:HGNC:25104]	11	65775893	65780802	q13.1
ENSG00000136295	-0.567054	7.28358	8.64486	0.00327986	0.04774	down	TTYH3	tweety family member 3 [Source:HGNC Symbol;Acc:HGNC:22222]	7	2631951	2664802	p22.3
ENSG00000274286	-0.571724	6.5356	14.5474	0.000136675	0.007751	down	ADRA2B	adrenoceptor alpha 2B [Source:HGNC Symbol;Acc:HGNC:282]	2	96112875	96116245	q11.2
ENSG00000146834	-0.572342	4.42818	10.4345	0.0012368	0.02708	down	MEPCE	methylphosphate capping enzyme [Source:HGNC Symbol;Acc:HGNC:20247]	7	100428790	100434126	q22.1
ENSG00000175182	-0.575619	3.72598	8.69778	0.00318598	0.0469	down	FAM131A	family with sequence similarity 131 member A [Source:HGNC Symbol;Acc:HGNC:28308]	3	184335926	184346275	q27.1
ENSG00000149115	-0.576882	5.2139	9.90551	0.00164785	0.03186	down	TNKS1BP1	tankyrase 1 binding protein 1 [Source:HGNC Symbol;Acc:HGNC:19081]	11	57299638	57324952	q12.1
ENSG00000038358	-0.577364	4.56155	10.1745	0.00142394	0.02917	down	EDC4	enhancer of mRNA decapping 4 [Source:HGNC Symbol;Acc:HGNC:17157]	16	67873023	67884503	q22.1
ENSG00000198837	-0.579102	6.00141	18.1249	2.06882e-05	0.0022	down	DENND4B	DENN domain containing 4B [Source:HGNC Symbol;Acc:HGNC:29044]	1	153929501	153946696	q21.3
ENSG00000137497	-0.581047	5.69531	13.2502	0.000272549	0.01174	down	NUMA1	nuclear mitotic apparatus protein 1 [Source:HGNC Symbol;Acc:HGNC:8059]	11	72002864	72080693	q13.4
ENSG00000196123	-0.583227	2.81639	8.9526	0.00277074	0.0432	down	KIAA0895L	KIAA0895 like [Source:HGNC Symbol;Acc:HGNC:34408]	16	67175602	67184040	q22.1
ENSG00000128045	-0.584303	3.69864	8.96764	0.00274803	0.04304	down	RASL11B	RAS like family 11 member B [Source:HGNC Symbol;Acc:HGNC:23804]	4	52862290	52866835	q12
ENSG00000172890	-0.585267	5.75148	15.2273	9.53141e-05	0.006177	down	NADSYN1	NAD synthetase 1 [Source:HGNC Symbol;Acc:HGNC:29832]	11	71453109	71524107	q13.4
ENSG00000131370	-0.587898	5.28319	10.8012	0.00101433	0.02494	down	SH3BP5	SH3 domain binding protein 5 [Source:HGNC Symbol;Acc:HGNC:10827]	3	15254853	15341368	p25.1
ENSG00000198198	-0.588121	4.8072	9.92627	0.00162936	0.03163	down	SZT2	seizure threshold 2 homolog (mouse) [Source:HGNC Symbol;Acc:HGNC:29040]	1	43389882	43452650	p34.2
ENSG00000132530	-0.591646	3.81867	12.9416	0.000321352	0.01306	down	XAF1	XIAP associated factor 1 [Source:HGNC Symbol;Acc:HGNC:30932]	17	6755447	6775647	p13.1
ENSG00000137841	-0.59529	8.08826	24.1133	9.08301e-07	0.0002875	down	PLCB2	phospholipase C beta 2 [Source:HGNC Symbol;Acc:HGNC:9055]	15	40278176	40307935	q15.1
ENSG00000088538	-0.596049	7.01891	23.16	1.4907e-06	0.0003902	down	DOCK3	dedicator of cytokinesis 3 [Source:HGNC Symbol;Acc:HGNC:2989]	3	50675241	51384198	p21.2
ENSG00000196689	-0.604176	4.45748	10.842	0.000992212	0.02464	down	TRPV1	transient receptor potential cation channel subfamily V member 1 [Source:HGNC Symbol;Acc:HGNC:12716]	17	3565444	3609411	p13.2
ENSG00000108469	-0.606889	3.4144	11.189	0.000822856	0.02162	down	RECQL5	RecQ like helicase 5 [Source:HGNC Symbol;Acc:HGNC:9950]	17	75626845	75667189	q25.1
ENSG00000206573	-0.609194	3.38243	10.0934	0.00148799	0.0298	down	THUMPD3-AS1	THUMPD3 antisense RNA 1 [Source:HGNC Symbol;Acc:HGNC:44478]	3	9349689	9398579	p25.3
ENSG00000182179	-0.611159	5.59673	11.1893	0.000822701	0.02162	down	UBA7	ubiquitin like modifier activating enzyme 7 [Source:HGNC Symbol;Acc:HGNC:12471]	3	49805207	49813946	p21.31
ENSG00000214021	-0.611785	4.04305	11.7806	0.000598526	0.01808	down	TTLL3	tubulin tyrosine ligase like 3 [Source:HGNC Symbol;Acc:HGNC:24483]	3	9808086	9855138	p25.3
ENSG00000228526	-0.612289	4.01165	11.5344	0.000683209	0.01941	down	MIR34A	microRNA 34a [Source:HGNC Symbol;Acc:HGNC:31635]	1	9148011	9196983	p36.22
ENSG00000261795	-0.613917	2.85575	8.83131	0.00296105	0.04478	down			7	161765	164972	p22.3
ENSG00000213462	-0.615004	3.66775	9.0069	0.00268963	0.04246	down	ERV3-1	endogenous retrovirus group 3 member 1 [Source:HGNC Symbol;Acc:HGNC:3454]	7	64990809	65006743	q11.21
ENSG00000186635	-0.616779	7.90724	8.55693	0.00344209	0.04931	down	ARAP1	ArfGAP with RhoGAP domain, ankyrin repeat and PH domain 1 [Source:HGNC Symbol;Acc:HGNC:16925]	11	72685069	72793599	q13.4
ENSG00000132478	-0.619717	3.55949	9.47865	0.00207877	0.03655	down	UNK	unkempt family zinc finger [Source:HGNC Symbol;Acc:HGNC:29369]	17	75784771	75825799	q25.1
ENSG00000175455	-0.625838	5.03259	13.3227	0.000262211	0.01149	down	CCDC14	coiled-coil domain containing 14 [Source:HGNC Symbol;Acc:HGNC:25766]	3	123897305	123961408	q21.1
ENSG00000018280	-0.625907	6.95259	12.195	0.000479176	0.01643	down	SLC11A1	solute carrier family 11 member 1 [Source:HGNC Symbol;Acc:HGNC:10907]	2	218382029	218396894	q35
ENSG00000087266	-0.62597	7.47149	19.153	1.20651e-05	0.001564	down	SH3BP2	SH3 domain binding protein 2 [Source:HGNC Symbol;Acc:HGNC:10825]	4	2793023	2841098	p16.3
ENSG00000005884	-0.626622	6.33129	11.2154	0.000811235	0.02152	down	ITGA3	integrin subunit alpha 3 [Source:HGNC Symbol;Acc:HGNC:6139]	17	50055968	50090481	q21.33
ENSG00000185745	-0.62769	5.41758	8.98321	0.00272472	0.04282	down	IFIT1	interferon induced protein with tetratricopeptide repeats 1 [Source:HGNC Symbol;Acc:HGNC:5407]	10	89392546	89406486	q23.31
ENSG00000139190	-0.628086	3.10333	9.4538	0.00210712	0.03669	down	VAMP1	vesicle associated membrane protein 1 [Source:HGNC Symbol;Acc:HGNC:12642]	12	6462237	6470987	p13.31
ENSG00000047578	-0.628622	4.36035	12.5903	0.000387745	0.01446	down	KIAA0556	KIAA0556 [Source:HGNC Symbol;Acc:HGNC:29068]	16	27550133	27780369	p12.1
ENSG00000135637	-0.629491	2.19329	8.94741	0.00277864	0.04322	down	CCDC142	coiled-coil domain containing 142 [Source:HGNC Symbol;Acc:HGNC:25889]	2	74471986	74483408	p13.1
ENSG00000105397	-0.631593	5.17582	12.3164	0.000448988	0.01583	down	TYK2	tyrosine kinase 2 [Source:HGNC Symbol;Acc:HGNC:12440]	19	10350529	10380676	p13.2
ENSG00000197976	-0.633005	4.39391	11.7157	0.000619753	0.0183	down	AKAP17A	A-kinase anchoring protein 17A [Source:HGNC Symbol;Acc:HGNC:18783]	X	1591593	1602514	p22.33
ENSG00000178028	-0.633076	3.65637	10.7117	0.00106461	0.02569	down	DMAP1	DNA methyltransferase 1 associated protein 1 [Source:HGNC Symbol;Acc:HGNC:18291]	1	44213455	44220681	p34.1
ENSG00000138100	-0.634741	5.45143	8.65473	0.00326214	0.04759	down	TRIM54	tripartite motif containing 54 [Source:HGNC Symbol;Acc:HGNC:16008]	2	27282392	27307439	p23.3
ENSG00000108840	-0.635035	4.09434	9.82947	0.00171737	0.03283	down	HDAC5	histone deacetylase 5 [Source:HGNC Symbol;Acc:HGNC:14068]	17	44076746	44123702	q21.31
ENSG00000107738	-0.635697	4.91719	10.1856	0.00141544	0.02913	down	C10orf54	chromosome 10 open reading frame 54 [Source:HGNC Symbol;Acc:HGNC:30085]	10	71747559	71773498	q22.1
ENSG00000075275	-0.63607	5.33387	13.4646	0.000243102	0.01096	down	CELSR1	cadherin EGF LAG seven-pass G-type receptor 1 [Source:HGNC Symbol;Acc:HGNC:1850]	22	46360834	46537170	q13.31
ENSG00000172534	-0.636584	5.07601	10.4737	0.00121087	0.02693	down	HCFC1	host cell factor C1 [Source:HGNC Symbol;Acc:HGNC:4839]	X	153947553	153971807	q28
ENSG00000146192	-0.642456	3.46104	12.2435	0.00046688	0.01625	down	FGD2	FYVE, RhoGEF and PH domain containing 2 [Source:HGNC Symbol;Acc:HGNC:3664]	6	37005646	37029070	p21.2
ENSG00000069998	-0.648643	4.38829	9.79591	0.00174901	0.03329	down	CECR5	cat eye syndrome chromosome region, candidate 5 [Source:HGNC Symbol;Acc:HGNC:1843]	22	17137511	17165287	q11.1
ENSG00000167792	-0.650925	5.62592	10.3264	0.00131144	0.02782	down	NDUFV1	NADH:ubiquinone oxidoreductase core subunit V1 [Source:HGNC Symbol;Acc:HGNC:7716]	11	67606852	67612535	q13.2
ENSG00000163945	-0.655833	3.68934	11.1956	0.000819937	0.02162	down	UVSSA	UV stimulated scaffold protein A [Source:HGNC Symbol;Acc:HGNC:29304]	4	1347266	1388049	p16.3
ENSG00000197119	-0.657921	5.287	21.8751	2.90982e-06	0.0005658	down	SLC25A29	solute carrier family 25 member 29 [Source:HGNC Symbol;Acc:HGNC:20116]	14	100291111	100306547	q32.2
ENSG00000100416	-0.658409	3.48315	11.7141	0.000620281	0.0183	down	TRMU	tRNA 5-methylaminomethyl-2-thiouridylate methyltransferase [Source:HGNC Symbol;Acc:HGNC:25481]	22	46330875	46357340	q13.31
ENSG00000160307	-0.660626	3.53946	12.1582	0.000488715	0.01662	down	S100B	S100 calcium binding protein B [Source:HGNC Symbol;Acc:HGNC:10500]	21	46598962	46605208	q22.3
ENSG00000181523	-0.665034	4.78196	11.3831	0.000741155	0.02029	down	SGSH	N-sulfoglucosamine sulfohydrolase [Source:HGNC Symbol;Acc:HGNC:10818]	17	80206716	80220923	q25.3
ENSG00000185485	-0.667134	3.07663	10.6474	0.00110228	0.02605	down	SDHAP1	succinate dehydrogenase complex flavoprotein subunit A pseudogene 1 [Source:HGNC Symbol;Acc:HGNC:32455]	3	195959748	195990318	q29
ENSG00000108465	-0.667758	5.56534	22.7777	1.81867e-06	0.0004268	down	CDK5RAP3	CDK5 regulatory subunit associated protein 3 [Source:HGNC Symbol;Acc:HGNC:18673]	17	47967810	47981774	q21.32
ENSG00000129465	-0.674911	3.68842	10.821	0.00100354	0.02483	down	RIPK3	receptor interacting serine/threonine kinase 3 [Source:HGNC Symbol;Acc:HGNC:10021]	14	24336021	24340045	q12
ENSG00000112659	-0.677343	4.12967	10.6499	0.00110078	0.02605	down	CUL9	cullin 9 [Source:HGNC Symbol;Acc:HGNC:15982]	6	43182175	43224587	p21.1
ENSG00000103174	-0.6785	4.7628	10.2348	0.00137813	0.02884	down	NAGPA	N-acetylglucosamine-1-phosphodiester alpha-N-acetylglucosaminidase [Source:HGNC Symbol;Acc:HGNC:17378]	16	5024844	5034141	p13.3
ENSG00000100239	-0.679658	4.61112	12.4605	0.000415643	0.01501	down	PPP6R2	protein phosphatase 6 regulatory subunit 2 [Source:HGNC Symbol;Acc:HGNC:19253]	22	50343304	50445090	q13.33
ENSG00000076984	-0.679834	2.63945	9.02284	0.00266627	0.04234	down	MAP2K7	mitogen-activated protein kinase kinase 7 [Source:HGNC Symbol;Acc:HGNC:6847]	19	7903843	7914478	p13.2
ENSG00000214655	-0.679904	4.71459	10.9985	0.000911852	0.02315	down	ZSWIM8	zinc finger SWIM-type containing 8 [Source:HGNC Symbol;Acc:HGNC:23528]	10	73785582	73801797	q22.2
ENSG00000149091	-0.680088	5.76298	9.67856	0.00186431	0.03426	down	DGKZ	diacylglycerol kinase zeta [Source:HGNC Symbol;Acc:HGNC:2857]	11	46332905	46380554	p11.2
ENSG00000070413	-0.682354	4.59426	9.31508	0.00227276	0.03847	down	DGCR2	DiGeorge syndrome critical region gene 2 [Source:HGNC Symbol;Acc:HGNC:2845]	22	19036282	19122454	q11.21
ENSG00000168397	-0.685728	5.1234	11.1065	0.000860235	0.0223	down	ATG4B	autophagy related 4B cysteine peptidase [Source:HGNC Symbol;Acc:HGNC:20790]	2	241637213	241673857	q37.3
ENSG00000222009	-0.690497	3.8047	10.5156	0.00118371	0.02672	down	BTBD19	BTB domain containing 19 [Source:HGNC Symbol;Acc:HGNC:27145]	1	44808482	44815585	p34.1
ENSG00000271254	-0.691087	2.96353	9.14517	0.00249376	0.0405	down			KI270711.1	4612	29626
ENSG00000204371	-0.697589	3.74921	10.499	0.0011944	0.02689	down	EHMT2	euchromatic histone lysine methyltransferase 2 [Source:HGNC Symbol;Acc:HGNC:14129]	6	31879759	31897687	p21.33
ENSG00000185359	-0.697706	4.27974	14.4513	0.000143827	0.007979	down	HGS	hepatocyte growth factor-regulated tyrosine kinase substrate [Source:HGNC Symbol;Acc:HGNC:4897]	17	81683326	81703138	q25.3
ENSG00000100321	-0.703918	5.70528	11.4766	0.000704761	0.01974	down	SYNGR1	synaptogyrin 1 [Source:HGNC Symbol;Acc:HGNC:11498]	22	39349925	39385588	q13.1
ENSG00000174307	-0.704044	5.53859	8.65822	0.0032559	0.04755	down	PHLDA3	pleckstrin homology like domain family A member 3 [Source:HGNC Symbol;Acc:HGNC:8934]	1	201464383	201469237	q32.1
ENSG00000007866	-0.706339	3.69551	15.024	0.000106151	0.006505	down	TEAD3	TEA domain transcription factor 3 [Source:HGNC Symbol;Acc:HGNC:11716]	6	35473597	35497076	p21.31
ENSG00000149823	-0.70654	2.70594	8.53882	0.00347652	0.04954	down	VPS51	VPS51, GARP complex subunit [Source:HGNC Symbol;Acc:HGNC:1172]	11	65089324	65111860	q13.1
ENSG00000066923	-0.709199	2.57663	10.0886	0.00149187	0.02982	down	STAG3	stromal antigen 3 [Source:HGNC Symbol;Acc:HGNC:11356]	7	100177563	100221488	q22.1
ENSG00000160271	-0.71013	5.83453	14.0188	0.000180987	0.009023	down	RALGDS	ral guanine nucleotide dissociation stimulator [Source:HGNC Symbol;Acc:HGNC:9842]	9	133097720	133149334	q34.2
ENSG00000181374	-0.711178	4.23004	19.241	1.15212e-05	0.001553	down	CCL13	C-C motif chemokine ligand 13 [Source:HGNC Symbol;Acc:HGNC:10611]	17	34356452	34358610	q12
ENSG00000079337	-0.716848	3.96755	16.9653	3.80694e-05	0.003386	down	RAPGEF3	Rap guanine nucleotide exchange factor 3 [Source:HGNC Symbol;Acc:HGNC:16629]	12	47734367	47771040	q13.11
ENSG00000186350	-0.717317	5.88519	10.1299	0.00145884	0.02968	down	RXRA	retinoid X receptor alpha [Source:HGNC Symbol;Acc:HGNC:10477]	9	134317098	134440585	q34.2
ENSG00000175265	-0.717767	3.13413	10.109	0.0014755	0.0298	down	GOLGA8A	golgin A8 family member A [Source:HGNC Symbol;Acc:HGNC:31972]	15	34379068	34437466	q14
ENSG00000188002	-0.718105	2.46638	12.2616	0.000462384	0.01614	down			5	1598920	1634005	p15.33
ENSG00000004660	-0.718224	3.11395	9.08626	0.00257538	0.04135	down	CAMKK1	calcium/calmodulin dependent protein kinase kinase 1 [Source:HGNC Symbol;Acc:HGNC:1469]	17	3860315	3894891	p13.2
ENSG00000174943	-0.719707	3.17344	8.69494	0.00319094	0.0469	down	KCTD13	potassium channel tetramerization domain containing 13 [Source:HGNC Symbol;Acc:HGNC:22234]	16	29905012	29927035	p11.2
ENSG00000267121	-0.719763	4.99566	19.4583	1.02818e-05	0.001443	down			17	45190931	45222222	q21.31
ENSG00000100949	-0.72088	4.53526	11.1512	0.000839761	0.02189	down	RABGGTA	Rab geranylgeranyltransferase alpha subunit [Source:HGNC Symbol;Acc:HGNC:9795]	14	24265538	24271739	q12
ENSG00000196498	-0.723961	4.8224	9.0601	0.00261248	0.04177	down	NCOR2	nuclear receptor corepressor 2 [Source:HGNC Symbol;Acc:HGNC:7673]	12	124324415	124567589	q24.31
ENSG00000103126	-0.724546	3.47354	10.7879	0.00102165	0.02496	down	AXIN1	axin 1 [Source:HGNC Symbol;Acc:HGNC:903]	16	287440	352673	p13.3
ENSG00000188549	-0.72798	3.36755	12.6447	0.000376632	0.01424	down	C15orf52	chromosome 15 open reading frame 52 [Source:HGNC Symbol;Acc:HGNC:33488]	15	40331452	40340967	q15.1
ENSG00000161911	-0.732453	2.84445	11.7703	0.000601828	0.01808	down	TREML1	triggering receptor expressed on myeloid cells like 1 [Source:HGNC Symbol;Acc:HGNC:20434]	6	41149342	41154337	p21.1
ENSG00000061273	-0.73312	4.04673	9.48997	0.00206598	0.03638	down	HDAC7	histone deacetylase 7 [Source:HGNC Symbol;Acc:HGNC:14067]	12	47782722	47833132	q13.11
ENSG00000256660	-0.733297	2.94783	8.96378	0.00275384	0.04308	down	CLEC12B	C-type lectin domain family 12 member B [Source:HGNC Symbol;Acc:HGNC:31966]	12	10010627	10018619	p13.2
ENSG00000100083	-0.734036	5.62429	15.803	7.02925e-05	0.005143	down	GGA1	golgi associated, gamma adaptin ear containing, ARF binding protein 1 [Source:HGNC Symbol;Acc:HGNC:17842]	22	37608475	37633564	q13.1
ENSG00000205903	-0.734962	5.73751	15.4103	8.65158e-05	0.005829	down	ZNF316	zinc finger protein 316 [Source:HGNC Symbol;Acc:HGNC:13843]	7	6637322	6656432	p22.1
ENSG00000135596	-0.735882	6.53336	14.7055	0.000125676	0.007405	down	MICAL1	microtubule associated monooxygenase, calponin and LIM domain containing 1 [Source:HGNC Symbol;Acc:HGNC:20619]	6	109444062	109465968	q21
ENSG00000155256	-0.736082	4.22244	15.2186	9.57572e-05	0.006177	down	ZFYVE27	zinc finger FYVE-type containing 27 [Source:HGNC Symbol;Acc:HGNC:26559]	10	97737121	97760907	q24.2
ENSG00000137221	-0.739645	3.21775	18.9083	1.37153e-05	0.001761	down	TJAP1	tight junction associated protein 1 [Source:HGNC Symbol;Acc:HGNC:17949]	6	43477523	43506556	p21.1
ENSG00000037042	-0.739761	2.0914	9.473	0.00208518	0.03657	down	TUBG2	tubulin gamma 2 [Source:HGNC Symbol;Acc:HGNC:12419]	17	42659305	42667006	q21.2
ENSG00000196923	-0.742131	4.4317	9.08352	0.00257923	0.04135	down	PDLIM7	PDZ and LIM domain 7 [Source:HGNC Symbol;Acc:HGNC:22958]	5	177483394	177497606	q35.3
ENSG00000150967	-0.74387	3.28395	10.0428	0.00152941	0.03025	down	ABCB9	ATP binding cassette subfamily B member 9 [Source:HGNC Symbol;Acc:HGNC:50]	12	122920951	122981649	q24.31
ENSG00000101181	-0.74753	3.2296	10.2626	0.00135757	0.0286	down	MTG2	mitochondrial ribosome associated GTPase 2 [Source:HGNC Symbol;Acc:HGNC:16239]	20	62183029	62203568	q13.33
ENSG00000274602	-0.754913	2.93818	12.4001	0.000429304	0.01534	down	PI4KAP1	phosphatidylinositol 4-kinase alpha pseudogene 1 [Source:HGNC Symbol;Acc:HGNC:33576]	22	18533646	18577968	q11.21
ENSG00000154832	-0.758247	3.56327	9.75661	0.00178679	0.03354	down	CXXC1	CXXC finger protein 1 [Source:HGNC Symbol;Acc:HGNC:24343]	18	50282343	50288304	q21.1
ENSG00000144589	-0.758581	3.62043	11.5835	0.000665403	0.01907	down	STK11IP	serine/threonine kinase 11 interacting protein [Source:HGNC Symbol;Acc:HGNC:19184]	2	219597860	219616451	q35
ENSG00000172932	-0.761135	3.46147	8.76031	0.00307856	0.04589	down	ANKRD13D	ankyrin repeat domain 13D [Source:HGNC Symbol;Acc:HGNC:27880]	11	67288547	67302485	q13.2
ENSG00000228486	-0.764896	4.9818	21.4071	3.71384e-06	0.0006564	down	LINC01125	long intergenic non-protein coding RNA 1125 [Source:HGNC Symbol;Acc:HGNC:49272]	2	97664217	97703064	q11.2
ENSG00000154874	-0.765221	2.20552	9.58244	0.00196447	0.03532	down	CCDC144B	coiled-coil domain containing 144B (pseudogene) [Source:HGNC Symbol;Acc:HGNC:26704]	17	18537800	18625617	p11.2
ENSG00000136997	-0.768187	3.69059	12.048	0.000518469	0.01704	down	MYC	v-myc avian myelocytomatosis viral oncogene homolog [Source:HGNC Symbol;Acc:HGNC:7553]	8	127735434	127741434	q24.21
ENSG00000133063	-0.770055	10.9152	18.5369	1.66643e-05	0.001972	down	CHIT1	chitinase 1 [Source:HGNC Symbol;Acc:HGNC:1936]	1	203212827	203273641	q32.1
ENSG00000113758	-0.771923	3.2941	10.9055	0.000958768	0.02408	down	DBN1	drebrin 1 [Source:HGNC Symbol;Acc:HGNC:2695]	5	177456608	177474401	q35.3
ENSG00000267080	-0.773699	2.02975	10.815	0.00100681	0.02487	down	ASB16-AS1	ASB16 antisense RNA 1 [Source:HGNC Symbol;Acc:HGNC:25442]	17	44175973	44186717	q21.31
ENSG00000235173	-0.774821	3.52115	13.4512	0.000244854	0.011	down	HGH1	HGH1 homolog [Source:HGNC Symbol;Acc:HGNC:24161]	8	144137769	144140843	q24.3
ENSG00000115194	-0.776937	4.35721	9.77145	0.00177243	0.03347	down	SLC30A3	solute carrier family 30 member 3 [Source:HGNC Symbol;Acc:HGNC:11014]	2	27253684	27275817	p23.3
ENSG00000105135	-0.778414	3.43499	8.63503	0.0032976	0.0479	down	ILVBL	ilvB acetolactate synthase like [Source:HGNC Symbol;Acc:HGNC:6041]	19	15114984	15125785	p13.12
ENSG00000182796	-0.78206	2.51406	9.30131	0.0022899	0.03849	down	TMEM198B	transmembrane protein 198B (pseudogene) [Source:HGNC Symbol;Acc:HGNC:43629]	12	55829608	55836246	q13.2
ENSG00000104859	-0.782095	3.15353	12.6307	0.000379453	0.01424	down	CLASRP	CLK4 associating serine/arginine rich protein [Source:HGNC Symbol;Acc:HGNC:17731]	19	45039040	45070956	q13.32
ENSG00000159733	-0.786293	2.6253	9.89015	0.00166166	0.03208	down	ZFYVE28	zinc finger FYVE-type containing 28 [Source:HGNC Symbol;Acc:HGNC:29334]	4	2269582	2418663	p16.3
ENSG00000168056	-0.792869	4.4366	8.5947	0.00337143	0.04871	down	LTBP3	latent transforming growth factor beta binding protein 3 [Source:HGNC Symbol;Acc:HGNC:6716]	11	65538805	65558930	q13.1
ENSG00000173898	-0.793408	3.28766	11.0662	0.000879147	0.02267	down	SPTBN2	spectrin beta, non-erythrocytic 2 [Source:HGNC Symbol;Acc:HGNC:11276]	11	66685248	66729226	q13.2
ENSG00000139722	-0.801235	3.03789	10.6182	0.00111982	0.02605	down	VPS37B	VPS37B, ESCRT-I subunit [Source:HGNC Symbol;Acc:HGNC:25754]	12	122865328	122896444	q24.31
ENSG00000110799	-0.803802	3.76895	13.484	0.000240609	0.01093	down	VWF	von Willebrand factor [Source:HGNC Symbol;Acc:HGNC:12726]	12	5948874	6124770	p13.31
ENSG00000123384	-0.804804	9.24445	9.16033	0.00247318	0.04039	down	LRP1	LDL receptor related protein 1 [Source:HGNC Symbol;Acc:HGNC:6692]	12	57128493	57213351	q13.3
ENSG00000173540	-0.805718	3.11684	8.66275	0.00324781	0.04748	down	GMPPB	GDP-mannose pyrophosphorylase B [Source:HGNC Symbol;Acc:HGNC:22932]	3	49716844	49723951	p21.31
ENSG00000262370	-0.807639	2.90383	11.1606	0.000835531	0.02187	down			16	3076911	3087100	p13.3
ENSG00000064547	-0.808084	3.55742	16.9188	3.90125e-05	0.003417	down	LPAR2	lysophosphatidic acid receptor 2 [Source:HGNC Symbol;Acc:HGNC:3168]	19	19623668	19628930	p13.11
ENSG00000196576	-0.808169	6.59142	9.45828	0.00210198	0.03669	down	PLXNB2	plexin B2 [Source:HGNC Symbol;Acc:HGNC:9104]	22	50274979	50307627	q13.33
ENSG00000099999	-0.812574	1.61377	9.46775	0.00209116	0.03663	down	RNF215	ring finger protein 215 [Source:HGNC Symbol;Acc:HGNC:33434]	22	30368811	30421771	q12.2
ENSG00000088827	-0.812967	5.47209	18.6898	1.53799e-05	0.001896	down	SIGLEC1	sialic acid binding Ig like lectin 1 [Source:HGNC Symbol;Acc:HGNC:11127]	20	3686970	3707128	p13
ENSG00000279759	-0.813591	1.30299	9.0844	0.002578	0.04135	down			19	40355842	40360606	q13.2
ENSG00000281162	-0.814594	2.06322	10.5972	0.00113259	0.02617	down	LINC01127	long intergenic non-protein coding RNA 1127 [Source:HGNC Symbol;Acc:HGNC:49292]	2	101962056	101987167	q11.2
ENSG00000138964	-0.816503	6.28947	22.2398	2.40631e-06	0.0004888	down	PARVG	parvin gamma [Source:HGNC Symbol;Acc:HGNC:14654]	22	44172956	44219533	q13.31
ENSG00000160408	-0.82277	6.82977	21.6659	3.24502e-06	0.0006134	down	ST6GALNAC6	ST6 N-acetylgalactosaminide alpha-2,6-sialyltransferase 6 [Source:HGNC Symbol;Acc:HGNC:23364]	9	127885321	127905408	q34.11
ENSG00000140939	-0.826297	1.89974	9.2195	0.0023945	0.03963	down	NOL3	nucleolar protein 3 [Source:HGNC Symbol;Acc:HGNC:7869]	16	67170154	67175735	q22.1
ENSG00000158863	-0.827234	3.74172	10.1304	0.00145848	0.02968	down	FAM160B2	family with sequence similarity 160 member B2 [Source:HGNC Symbol;Acc:HGNC:16492]	8	22089159	22104898	p21.3
ENSG00000099326	-0.828038	2.8988	11.8231	0.000585016	0.01797	down	MZF1	myeloid zinc finger 1 [Source:HGNC Symbol;Acc:HGNC:13108]	19	58561931	58573575	q13.43
ENSG00000108352	-0.829863	1.82353	9.76111	0.00178242	0.03351	down	RAPGEFL1	Rap guanine nucleotide exchange factor like 1 [Source:HGNC Symbol;Acc:HGNC:17428]	17	40177010	40195656	q21.1
ENSG00000182095	-0.830457	3.84977	9.21788	0.00239663	0.03963	down	TNRC18	trinucleotide repeat containing 18 [Source:HGNC Symbol;Acc:HGNC:11962]	7	5306790	5425414	p22.1
ENSG00000115756	-0.831427	5.34575	11.3975	0.000735425	0.02022	down	HPCAL1	hippocalcin like 1 [Source:HGNC Symbol;Acc:HGNC:5145]	2	10302889	10427617	p25.1
ENSG00000260565	-0.831659	4.067	16.39	5.15569e-05	0.004108	down			16	2660349	2673444	p13.3
ENSG00000238164	-0.839903	3.26538	15.1646	9.85347e-05	0.006276	down			1	2549920	2557031	p36.32
ENSG00000138835	-0.840086	3.07233	11.3684	0.000747043	0.02031	down	RGS3	regulator of G-protein signaling 3 [Source:HGNC Symbol;Acc:HGNC:9999]	9	113444731	113597743	q32
ENSG00000158286	-0.842598	1.51418	10.185	0.0014159	0.02913	down	RNF207	ring finger protein 207 [Source:HGNC Symbol;Acc:HGNC:32947]	1	6205475	6221299	p36.31
ENSG00000119535	-0.84308	5.96471	14.8985	0.000113453	0.006772	down	CSF3R	colony stimulating factor 3 receptor [Source:HGNC Symbol;Acc:HGNC:2439]	1	36466043	36483278	p34.3
ENSG00000114841	-0.843363	4.03553	15.3017	9.16319e-05	0.006046	down	DNAH1	dynein axonemal heavy chain 1 [Source:HGNC Symbol;Acc:HGNC:2940]	3	52316319	52400491	p21.1
ENSG00000111676	-0.845199	5.52167	12.806	0.00034551	0.01363	down	ATN1	atrophin 1 [Source:HGNC Symbol;Acc:HGNC:3033]	12	6924463	6942321	p13.31
ENSG00000013573	-0.845808	3.09177	9.92924	0.00162674	0.03163	down	DDX11	DEAD/H-box helicase 11 [Source:HGNC Symbol;Acc:HGNC:2736]	12	31073845	31104791	p11.21
ENSG00000221978	-0.848867	5.60536	29.9031	4.5419e-08	2.944e-05	down	CCNL2	cyclin L2 [Source:HGNC Symbol;Acc:HGNC:20570]	1	1385711	1399328	p36.33
ENSG00000186642	-0.850235	1.66824	9.64928	0.00189426	0.03439	down	PDE2A	phosphodiesterase 2A [Source:HGNC Symbol;Acc:HGNC:8777]	11	72576141	72674591	q13.4
ENSG00000196912	-0.851014	2.74996	10.1069	0.00147719	0.0298	down	ANKRD36B	ankyrin repeat domain 36B [Source:HGNC Symbol;Acc:HGNC:29333]	2	97492663	97589965	q11.2
ENSG00000126768	-0.851581	2.33008	8.55249	0.0034505	0.04933	down	TIMM17B	translocase of inner mitochondrial membrane 17 homolog B (yeast) [Source:HGNC Symbol;Acc:HGNC:17310]	X	48893447	48898143	p11.23
ENSG00000121281	-0.85333	4.87904	15.2837	9.25118e-05	0.006053	down	ADCY7	adenylate cyclase 7 [Source:HGNC Symbol;Acc:HGNC:238]	16	50246137	50318135	q12.1
ENSG00000163874	-0.856065	4.17057	10.6512	0.00109999	0.02605	down	ZC3H12A	zinc finger CCCH-type containing 12A [Source:HGNC Symbol;Acc:HGNC:26259]	1	37474552	37484379	p34.3
ENSG00000169660	-0.858277	1.56493	8.57637	0.00340554	0.04889	down	HEXDC	hexosaminidase D [Source:HGNC Symbol;Acc:HGNC:26307]	17	82418318	82442645	q25.3
ENSG00000213903	-0.859604	2.71151	14.33	0.000153404	0.008318	down	LTB4R	leukotriene B4 receptor [Source:HGNC Symbol;Acc:HGNC:6713]	14	24311450	24318036	q12
ENSG00000147180	-0.860226	2.11472	10.3802	0.00127376	0.02734	down	ZNF711	zinc finger protein 711 [Source:HGNC Symbol;Acc:HGNC:13128]	X	85244032	85273362	q21.1
ENSG00000130479	-0.860705	2.56237	9.51749	0.00203523	0.03616	down	MAP1S	microtubule associated protein 1S [Source:HGNC Symbol;Acc:HGNC:15715]	19	17719242	17734516	p13.11
ENSG00000178605	-0.862308	2.68185	10.0807	0.00149829	0.02986	down	GTPBP6	GTP binding protein 6 (putative) [Source:HGNC Symbol;Acc:HGNC:30189]	X	304529	318819	p22.33
ENSG00000105519	-0.86235	2.56128	11.4259	0.000724287	0.01996	down	CAPS	calcyphosine [Source:HGNC Symbol;Acc:HGNC:1487]	19	5911707	5916208	p13.3
ENSG00000101199	-0.865907	4.33713	11.4984	0.000696576	0.01967	down	ARFGAP1	ADP ribosylation factor GTPase activating protein 1 [Source:HGNC Symbol;Acc:HGNC:15852]	20	63272785	63289793	q13.33
ENSG00000111077	-0.866259	2.97162	15.2554	9.39084e-05	0.006115	down	TNS2	tensin 2 [Source:HGNC Symbol;Acc:HGNC:19737]	12	53046969	53064372	q13.13
ENSG00000197150	-0.869027	4.13591	12.2284	0.000470665	0.01634	down	ABCB8	ATP binding cassette subfamily B member 8 [Source:HGNC Symbol;Acc:HGNC:49]	7	151028422	151047782	q36.1
ENSG00000120896	-0.873557	4.67628	15.3849	8.7685e-05	0.005879	down	SORBS3	sorbin and SH3 domain containing 3 [Source:HGNC Symbol;Acc:HGNC:30907]	8	22544986	22575788	p21.3
ENSG00000251562	-0.875508	8.02518	19.6885	9.11503e-06	0.00132	down	MALAT1	metastasis associated lung adenocarcinoma transcript 1 (non-protein coding) [Source:HGNC Symbol;Acc:HGNC:29665]	11	65497762	65506516	q13.1
ENSG00000140044	-0.876675	2.64722	11.32	0.000766755	0.02054	down	JDP2	Jun dimerization protein 2 [Source:HGNC Symbol;Acc:HGNC:17546]	14	75427716	75474111	q24.3
ENSG00000149781	-0.879611	7.54383	10.7928	0.00101898	0.02494	down	FERMT3	fermitin family member 3 [Source:HGNC Symbol;Acc:HGNC:23151]	11	64206678	64223886	q13.1
ENSG00000276550	-0.882159	4.94395	24.483	7.4967e-07	0.00026	down	HERC2P2	hect domain and RLD 2 pseudogene 2 [Source:HGNC Symbol;Acc:HGNC:4870]	15	22495570	22590815	q11.2
ENSG00000104885	-0.882226	4.83909	10.238	0.00137578	0.02884	down	DOT1L	DOT1 like histone lysine methyltransferase [Source:HGNC Symbol;Acc:HGNC:24948]	19	2164149	2232578	p13.3
ENSG00000134780	-0.883752	4.24879	8.66282	0.00324769	0.04748	down	DAGLA	diacylglycerol lipase alpha [Source:HGNC Symbol;Acc:HGNC:1165]	11	61680433	61747001	q12.2
ENSG00000125089	-0.884196	3.46366	9.97011	0.00159102	0.03116	down	SH3TC1	SH3 domain and tetratricopeptide repeats 1 [Source:HGNC Symbol;Acc:HGNC:26009]	4	8182072	8241803	p16.1
ENSG00000132635	-0.887922	3.4579	10.3293	0.00130937	0.02782	down	PCED1A	PC-esterase domain containing 1A [Source:HGNC Symbol;Acc:HGNC:16212]	20	2835314	2841190	p13
ENSG00000089820	-0.889502	3.64428	9.333	0.00225064	0.03819	down	ARHGAP4	Rho GTPase activating protein 4 [Source:HGNC Symbol;Acc:HGNC:674]	X	153907367	153934999	q28
ENSG00000013306	-0.895371	4.9501	10.3915	0.00126598	0.0273	down	SLC25A39	solute carrier family 25 member 39 [Source:HGNC Symbol;Acc:HGNC:24279]	17	44319625	44324870	q21.31
ENSG00000039650	-0.896343	3.04576	14.4971	0.000140376	0.007895	down	PNKP	polynucleotide kinase 3'-phosphatase [Source:HGNC Symbol;Acc:HGNC:9154]	19	49859882	49878351	q13.33
ENSG00000215041	-0.897146	2.70277	12.5315	0.000400152	0.01472	down	NEURL4	neuralized E3 ubiquitin protein ligase 4 [Source:HGNC Symbol;Acc:HGNC:34410]	17	7315628	7329393	p13.1
ENSG00000173209	-0.898463	5.04744	32.0446	1.50677e-08	1.079e-05	down	AHSA2	AHA1, activator of heat shock 90kDa protein ATPase homolog 2 (yeast) [Source:HGNC Symbol;Acc:HGNC:20437]	2	61177418	61191203	p15
ENSG00000171163	-0.899928	2.98312	15.3416	8.97176e-05	0.005986	down	ZNF692	zinc finger protein 692 [Source:HGNC Symbol;Acc:HGNC:26049]	1	248850006	248859144	q44
ENSG00000179115	-0.901252	4.94055	8.8253	0.00297083	0.04488	down	FARSA	phenylalanyl-tRNA synthetase alpha subunit [Source:HGNC Symbol;Acc:HGNC:3592]	19	12922479	12934037	p13.13
ENSG00000163517	-0.903053	1.76028	10.8235	0.00100221	0.02483	down	HDAC11	histone deacetylase 11 [Source:HGNC Symbol;Acc:HGNC:19086]	3	13479724	13506424	p25.1
ENSG00000004975	-0.904999	2.80285	10.6401	0.00110661	0.02605	down	DVL2	dishevelled segment polarity protein 2 [Source:HGNC Symbol;Acc:HGNC:3086]	17	7225341	7234545	p13.1
ENSG00000168890	-0.9061	2.71197	10.7057	0.00106804	0.0257	down	TMEM150A	transmembrane protein 150A [Source:HGNC Symbol;Acc:HGNC:24677]	2	85598548	85603196	p11.2
ENSG00000102901	-0.906639	2.39709	9.31188	0.00227673	0.03849	down	CENPT	centromere protein T [Source:HGNC Symbol;Acc:HGNC:25787]	16	67828157	67847811	q22.1
ENSG00000169592	-0.908774	2.7682	13.8919	0.000193629	0.009479	down	INO80E	INO80 complex subunit E [Source:HGNC Symbol;Acc:HGNC:26905]	16	29995294	30005793	p11.2
ENSG00000162881	-0.909296	2.21481	10.6259	0.00111512	0.02605	down	OXER1	oxoeicosanoid receptor 1 [Source:HGNC Symbol;Acc:HGNC:24884]	2	42762481	42764261	p21
ENSG00000162065	-0.909678	2.10908	11.982	0.000537179	0.01741	down	TBC1D24	TBC1 domain family member 24 [Source:HGNC Symbol;Acc:HGNC:29203]	16	2475051	2509560	p13.3
ENSG00000105321	-0.910042	1.91196	10.3276	0.00131057	0.02782	down	CCDC9	coiled-coil domain containing 9 [Source:HGNC Symbol;Acc:HGNC:24560]	19	47255980	47271953	q13.32
ENSG00000085872	-0.911093	1.88356	8.68374	0.00321061	0.04713	down	CHERP	calcium homeostasis endoplasmic reticulum protein [Source:HGNC Symbol;Acc:HGNC:16930]	19	16517889	16542530	p13.11
ENSG00000108773	-0.914958	3.21902	13.2176	0.000277338	0.01191	down	KAT2A	lysine acetyltransferase 2A [Source:HGNC Symbol;Acc:HGNC:4201]	17	42113108	42121358	q21.2
ENSG00000226091	-0.915794	1.47203	12.888	0.000330695	0.01335	down	LINC00937	long intergenic non-protein coding RNA 937 [Source:HGNC Symbol;Acc:HGNC:48629]	12	8295986	8396803	p13.31
ENSG00000103249	-0.915968	5.90223	11.9348	0.000550945	0.01753	down	CLCN7	chloride voltage-gated channel 7 [Source:HGNC Symbol;Acc:HGNC:2025]	16	1444934	1475580	p13.3
ENSG00000104915	-0.916056	4.23519	8.80366	0.00300628	0.04535	down	STX10	syntaxin 10 [Source:HGNC Symbol;Acc:HGNC:11428]	19	13144058	13150383	p13.13
ENSG00000197136	-0.916496	3.96997	9.7816	0.00176267	0.03341	down	PCNX3	pecanex homolog 3 (Drosophila) [Source:HGNC Symbol;Acc:HGNC:18760]	11	65615773	65637439	q13.1
ENSG00000125503	-0.917474	3.77798	8.5287	0.00349589	0.04977	down	PPP1R12C	protein phosphatase 1 regulatory subunit 12C [Source:HGNC Symbol;Acc:HGNC:14947]	19	55090913	55117559	q13.42
ENSG00000204642	-0.917723	5.14476	10.1731	0.00142505	0.02917	down	HLA-F	major histocompatibility complex, class I, F [Source:HGNC Symbol;Acc:HGNC:4963]	6	29722775	29738528	p22.1
ENSG00000162882	-0.918039	3.80148	12.7196	0.000361838	0.014	down	HAAO	3-hydroxyanthranilate 3,4-dioxygenase [Source:HGNC Symbol;Acc:HGNC:4796]	2	42767089	42792593	p21
ENSG00000119630	-0.919031	1.62868	9.78405	0.00176032	0.03341	down	PGF	placental growth factor [Source:HGNC Symbol;Acc:HGNC:8893]	14	74941834	74955784	q24.3
ENSG00000260404	-0.920024	1.9261	11.3624	0.000749465	0.02031	down			4	118591773	118633729	q26
ENSG00000108771	-0.920233	3.32799	9.35768	0.00222053	0.03782	down	DHX58	DEXH-box helicase 58 [Source:HGNC Symbol;Acc:HGNC:29517]	17	42101404	42112733	q21.2
ENSG00000245532	-0.920817	7.3842	28.6247	8.78563e-08	4.783e-05	down	NEAT1	nuclear paraspeckle assembly transcript 1 (non-protein coding) [Source:HGNC Symbol;Acc:HGNC:30815]	11	65422774	65445540	q13.1
ENSG00000103168	-0.92122	2.5613	15.9328	6.56319e-05	0.004858	down	TAF1C	TATA-box binding protein associated factor, RNA polymerase I subunit C [Source:HGNC Symbol;Acc:HGNC:11534]	16	84177847	84187070	q24.1
ENSG00000071564	-0.922285	2.68404	13.8661	0.00019631	0.009576	down	TCF3	transcription factor 3 [Source:HGNC Symbol;Acc:HGNC:11633]	19	1609290	1652605	p13.3
ENSG00000187531	-0.923521	3.87925	15.0243	0.000106138	0.006505	down	SIRT7	sirtuin 7 [Source:HGNC Symbol;Acc:HGNC:14935]	17	81911939	81921323	q25.3
ENSG00000135976	-0.92484	3.15585	14.4666	0.000142667	0.007958	down	ANKRD36	ankyrin repeat domain 36 [Source:HGNC Symbol;Acc:HGNC:24079]	2	97113496	97264521	q11.2
ENSG00000177575	-0.926928	7.87483	55.9405	7.46992e-14	5.083e-10	down	CD163	CD163 molecule [Source:HGNC Symbol;Acc:HGNC:1631]	12	7470813	7503893	p13.31
ENSG00000242802	-0.927953	2.30791	9.29397	0.0022991	0.03849	down	AP5Z1	adaptor related protein complex 5 zeta 1 subunit [Source:HGNC Symbol;Acc:HGNC:22197]	7	4775622	4794312	p22.1
ENSG00000099917	-0.928751	4.88532	10.4641	0.00121715	0.02693	down	MED15	mediator complex subunit 15 [Source:HGNC Symbol;Acc:HGNC:14248]	22	20495913	20587632	q11.21
ENSG00000005075	-0.929673	2.58788	9.63513	0.0019089	0.03451	down	POLR2J	RNA polymerase II subunit J [Source:HGNC Symbol;Acc:HGNC:9197]	7	102473118	102478907	q22.1
ENSG00000132361	-0.930691	4.86054	9.43451	0.0021294	0.03678	down	CLUH	clustered mitochondria homolog [Source:HGNC Symbol;Acc:HGNC:29094]	17	2689386	2712663	p13.3
ENSG00000214176	-0.933387	3.5149	18.3911	1.79895e-05	0.00204	down	PLEKHM1P1	pleckstrin homology and RUN domain containing M1 pseudogene 1 [Source:HGNC Symbol;Acc:HGNC:35411]	17	64779259	64837154	q24.1
ENSG00000233038	-0.93366	4.96811	16.7419	4.28256e-05	0.003598	down			7	157854529	157866092	q36.3
ENSG00000076944	-0.936243	4.13735	11.7688	0.00060233	0.01808	down	STXBP2	syntaxin binding protein 2 [Source:HGNC Symbol;Acc:HGNC:11445]	19	7636881	7647873	p13.2
ENSG00000101057	-0.943193	2.83927	8.93091	0.00280384	0.04351	down	MYBL2	MYB proto-oncogene like 2 [Source:HGNC Symbol;Acc:HGNC:7548]	20	43667019	43716496	q13.12
ENSG00000148341	-0.943339	3.31803	10.5754	0.00114604	0.02628	down	SH3GLB2	SH3 domain containing GRB2 like endophilin B2 [Source:HGNC Symbol;Acc:HGNC:10834]	9	129007036	129028303	q34.11
ENSG00000105298	-0.9435	1.23503	9.26945	0.00233008	0.03891	down	CACTIN	cactin, spliceosome C complex subunit [Source:HGNC Symbol;Acc:HGNC:29938]	19	3610641	3626815	p13.3
ENSG00000141258	-0.943652	4.22979	18.0147	2.1921e-05	0.002295	down	SGSM2	small G protein signaling modulator 2 [Source:HGNC Symbol;Acc:HGNC:29026]	17	2337498	2381058	p13.3
ENSG00000138135	-0.943959	2.71931	11.4454	0.000716717	0.01987	down	CH25H	cholesterol 25-hydroxylase [Source:HGNC Symbol;Acc:HGNC:1907]	10	89205629	89207314	q23.31
ENSG00000092098	-0.94398	3.26764	14.3509	0.000151705	0.008259	down	RNF31	ring finger protein 31 [Source:HGNC Symbol;Acc:HGNC:16031]	14	24146683	24160661	q12
ENSG00000206149	-0.946392	2.81118	22.9984	1.62139e-06	0.0003932	down	HERC2P9	hect domain and RLD 2 pseudogene 9 [Source:HGNC Symbol;Acc:HGNC:30495]	15	28589492	28685264	q13.1
ENSG00000181045	-0.948906	6.38076	29.4268	5.80677e-08	3.436e-05	down	SLC26A11	solute carrier family 26 member 11 [Source:HGNC Symbol;Acc:HGNC:14471]	17	80219699	80253500	q25.3
ENSG00000108691	-0.951695	6.91571	35.2196	2.94551e-09	2.673e-06	down	CCL2	C-C motif chemokine ligand 2 [Source:HGNC Symbol;Acc:HGNC:10618]	17	34255218	34257203	q12
ENSG00000100628	-0.952251	2.05915	12.0026	0.000531253	0.01734	down	ASB2	ankyrin repeat and SOCS box containing 2 [Source:HGNC Symbol;Acc:HGNC:16012]	14	93934153	93976791	q32.12
ENSG00000133055	-0.952451	1.99964	9.30301	0.00228778	0.03849	down	MYBPH	myosin binding protein H [Source:HGNC Symbol;Acc:HGNC:7552]	1	203167811	203175813	q32.1
ENSG00000076928	-0.954684	4.81489	10.9628	0.000929592	0.02349	down	ARHGEF1	Rho guanine nucleotide exchange factor 1 [Source:HGNC Symbol;Acc:HGNC:681]	19	41883161	41930150	q13.2
ENSG00000146830	-0.955719	3.61017	17.4605	2.9334e-05	0.002812	down	GIGYF1	GRB10 interacting GYF protein 1 [Source:HGNC Symbol;Acc:HGNC:9126]	7	100679507	100689448	q22.1
ENSG00000225217	-0.955881	1.3799	9.68724	0.00185552	0.03421	down	HSPA7	heat shock protein family A (Hsp70) member 7 [Source:HGNC Symbol;Acc:HGNC:5240]	1	161606291	161608217	q23.3
ENSG00000179532	-0.958069	4.49326	29.0283	7.13269e-08	4.045e-05	down	DNHD1	dynein heavy chain domain 1 [Source:HGNC Symbol;Acc:HGNC:26532]	11	6497260	6593758	p15.4
ENSG00000176170	-0.960134	4.57334	9.39404	0.00217692	0.03731	down	SPHK1	sphingosine kinase 1 [Source:HGNC Symbol;Acc:HGNC:11240]	17	76376584	76387860	q25.1
ENSG00000105245	-0.962395	2.37563	9.40801	0.00216039	0.03717	down	NUMBL	NUMB like, endocytic adaptor protein [Source:HGNC Symbol;Acc:HGNC:8061]	19	40665905	40690972	q13.2
ENSG00000259431	-0.963626	1.99466	11.8556	0.000574894	0.01782	down	THTPA	thiamine triphosphatase [Source:HGNC Symbol;Acc:HGNC:18987]	14	23555988	23560271	q11.2
ENSG00000196700	-0.970357	2.1081	8.69552	0.00318993	0.0469	down	ZNF512B	zinc finger protein 512B [Source:HGNC Symbol;Acc:HGNC:29212]	20	63956702	63969865	q13.33
ENSG00000079393	-0.971753	2.49208	11.6638	0.000637272	0.01869	down	DUSP13	dual specificity phosphatase 13 [Source:HGNC Symbol;Acc:HGNC:19681]	10	75094432	75109221	q22.2
ENSG00000258655	-0.971827	1.3381	10.8564	0.000984523	0.02454	down	ARHGAP5-AS1	ARHGAP5 antisense RNA 1 (head to head) [Source:HGNC Symbol;Acc:HGNC:20279]	14	32074946	32076793	q12
ENSG00000125912	-0.972062	4.96582	8.92059	0.00281973	0.04361	down	NCLN	nicalin [Source:HGNC Symbol;Acc:HGNC:26923]	19	3185563	3209575	p13.3
ENSG00000130827	-0.973435	3.6631	12.7965	0.00034726	0.01366	down	PLXNA3	plexin A3 [Source:HGNC Symbol;Acc:HGNC:9101]	X	154458281	154477779	q28
ENSG00000132510	-0.973732	3.91272	19.4326	1.0421e-05	0.001447	down	KDM6B	lysine demethylase 6B [Source:HGNC Symbol;Acc:HGNC:29012]	17	7839904	7854796	p13.1
ENSG00000243302	-0.974477	1.41868	10.4053	0.00125655	0.0273	down			7	128651185	128652334	q32.1
ENSG00000158062	-0.975389	4.1809	24.4461	7.64173e-07	0.00026	down	UBXN11	UBX domain protein 11 [Source:HGNC Symbol;Acc:HGNC:30600]	1	26281328	26318363	p36.11
ENSG00000183506	-0.975852	3.08867	13.3223	0.000262266	0.01149	down	PI4KAP2	phosphatidylinositol 4-kinase alpha pseudogene 2 [Source:HGNC Symbol;Acc:HGNC:33577]	22	21473000	21517533	q11.21
ENSG00000186792	-0.976566	1.50461	9.50726	0.0020466	0.03617	down	HYAL3	hyaluronoglucosaminidase 3 [Source:HGNC Symbol;Acc:HGNC:5322]	3	50292831	50299468	p21.31
ENSG00000245848	-0.979257	4.70198	10.6128	0.00112306	0.02608	down	CEBPA	CCAAT/enhancer binding protein alpha [Source:HGNC Symbol;Acc:HGNC:1833]	19	33299934	33302564	q13.11
ENSG00000187954	-0.981191	3.25391	10.0486	0.00152461	0.0302	down	CYHR1	cysteine and histidine rich 1 [Source:HGNC Symbol;Acc:HGNC:17806]	8	144449582	144465677	q24.3
ENSG00000085265	-0.983522	4.51813	18.1811	2.0086e-05	0.002193	down	FCN1	ficolin 1 [Source:HGNC Symbol;Acc:HGNC:3623]	9	134905890	134917963	q34.3
ENSG00000167895	-0.9851	3.13997	13.131	0.000290456	0.01225	down	TMC8	transmembrane channel like 8 [Source:HGNC Symbol;Acc:HGNC:20474]	17	78130770	78142968	q25.3
ENSG00000106404	-0.985542	1.20187	10.521	0.00118022	0.02668	down	CLDN15	claudin 15 [Source:HGNC Symbol;Acc:HGNC:2036]	7	101232092	101238820	q22.1
ENSG00000072310	-0.98643	3.94281	16.3622	5.23191e-05	0.00414	down	SREBF1	sterol regulatory element binding transcription factor 1 [Source:HGNC Symbol;Acc:HGNC:11289]	17	17810399	17837002	p11.2
ENSG00000064687	-0.988484	2.47939	15.6456	7.63888e-05	0.005359	down	ABCA7	ATP binding cassette subfamily A member 7 [Source:HGNC Symbol;Acc:HGNC:37]	19	1040101	1065572	p13.3
ENSG00000134668	-0.991209	5.56037	30.2257	3.84572e-08	2.617e-05	down	SPOCD1	SPOC domain containing 1 [Source:HGNC Symbol;Acc:HGNC:26338]	1	31790422	31816051	p35.2
ENSG00000236383	-0.99148	1.8124	10.6886	0.00107797	0.02583	down	LINC00854	long intergenic non-protein coding RNA 854 [Source:HGNC Symbol;Acc:HGNC:43658]	17	43216941	43305397	q21.31
ENSG00000265531	-0.994056	1.34581	12.0341	0.000522374	0.01709	down	FCGR1CP	Fc fragment of IgG receptor Ic, pseudogene [Source:HGNC Symbol;Acc:HGNC:3615]	1	143874793	143883575	q21.1
ENSG00000198933	-0.994161	2.44648	9.56279	0.00198561	0.0356	down	TBKBP1	TBK1 binding protein 1 [Source:HGNC Symbol;Acc:HGNC:30140]	17	47694081	47712050	q21.32
ENSG00000160883	-0.996116	8.12392	23.7472	1.09852e-06	0.000325	down	HK3	hexokinase 3 [Source:HGNC Symbol;Acc:HGNC:4925]	5	176880869	176899332	q35.2
ENSG00000139631	-0.996782	2.66485	18.1455	2.04657e-05	0.002193	down	CSAD	cysteine sulfinic acid decarboxylase [Source:HGNC Symbol;Acc:HGNC:18966]	12	53157663	53180909	q13.13
ENSG00000112787	-0.997226	2.16213	11.3214	0.000766184	0.02054	down	FBRSL1	fibrosin like 1 [Source:HGNC Symbol;Acc:HGNC:29308]	12	132489551	132585188	q24.33
ENSG00000283050	-0.999345	0.61164	10.3887	0.00126788	0.0273	down	GTF2IP12	general transcription factor IIi pseudogene 12 [Source:HGNC Symbol;Acc:HGNC:51723]	4	119407967	119454638	q26
ENSG00000171067	-0.999377	3.42271	15.0902	0.000102493	0.006428	down	C11orf24	chromosome 11 open reading frame 24 [Source:HGNC Symbol;Acc:HGNC:1174]	11	68261335	68272001	q13.2
ENSG00000131899	-1.00997	3.05872	9.76795	0.0017758	0.03347	down	LLGL1	LLGL1, scribble cell polarity complex component [Source:HGNC Symbol;Acc:HGNC:6628]	17	18225587	18244875	p11.2
ENSG00000143382	-1.01171	3.90462	12.5251	0.000401526	0.01473	down	ADAMTSL4	ADAMTS like 4 [Source:HGNC Symbol;Acc:HGNC:19706]	1	150549369	150560937	q21.2
ENSG00000178188	-1.01584	3.72386	18.493	1.7053e-05	0.001981	down	SH2B1	SH2B adaptor protein 1 [Source:HGNC Symbol;Acc:HGNC:30417]	16	28846600	28874212	p11.2
ENSG00000131797	-1.02335	1.04933	10.7705	0.00103132	0.02511	down	CLUHP3	clustered mitochondria homolog pseudogene 3 [Source:HGNC Symbol;Acc:HGNC:28447]	16	31700590	31711986	p11.2
ENSG00000188566	-1.02353	1.58074	11.628	0.000649676	0.01889	down	NDOR1	NADPH dependent diflavin oxidoreductase 1 [Source:HGNC Symbol;Acc:HGNC:29838]	9	137205685	137217009	q34.3
ENSG00000160796	-1.0241	6.15572	17.5462	2.80405e-05	0.002746	down	NBEAL2	neurobeachin like 2 [Source:HGNC Symbol;Acc:HGNC:31928]	3	46979683	47009703	p21.31
ENSG00000167900	-1.02529	2.62184	11.768	0.000602572	0.01808	down	TK1	thymidine kinase 1 [Source:HGNC Symbol;Acc:HGNC:11830]	17	78174075	78187233	q25.3
ENSG00000177169	-1.02548	1.67894	8.62637	0.00331332	0.04807	down	ULK1	unc-51 like autophagy activating kinase 1 [Source:HGNC Symbol;Acc:HGNC:12558]	12	131894651	131923167	q24.33
ENSG00000074964	-1.0268	3.63316	9.87595	0.00167453	0.03224	down	ARHGEF10L	Rho guanine nucleotide exchange factor 10 like [Source:HGNC Symbol;Acc:HGNC:25540]	1	17539835	17697874	p36.13
ENSG00000162910	-1.02821	1.68407	15.3006	9.16885e-05	0.006046	down	MRPL55	mitochondrial ribosomal protein L55 [Source:HGNC Symbol;Acc:HGNC:16686]	1	228106679	228109312	q42.13
ENSG00000170430	-1.02947	1.77495	11.7113	0.000621224	0.0183	down	MGMT	O-6-methylguanine-DNA methyltransferase [Source:HGNC Symbol;Acc:HGNC:7059]	10	129467184	129768007	q26.3
ENSG00000006025	-1.03468	1.16894	8.76081	0.00307772	0.04589	down	OSBPL7	oxysterol binding protein like 7 [Source:HGNC Symbol;Acc:HGNC:16387]	17	47807372	47821834	q21.32
ENSG00000168936	-1.03473	3.31468	10.7985	0.00101583	0.02494	down	TMEM129	transmembrane protein 129 [Source:HGNC Symbol;Acc:HGNC:25137]	4	1715952	1721358	p16.3
ENSG00000132382	-1.03593	3.34466	16.5751	4.67602e-05	0.003857	down	MYBBP1A	MYB binding protein 1a [Source:HGNC Symbol;Acc:HGNC:7546]	17	4538897	4555631	p13.2
ENSG00000167716	-1.03612	4.60112	9.01052	0.0026843	0.04243	down	WDR81	WD repeat domain 81 [Source:HGNC Symbol;Acc:HGNC:26600]	17	1716523	1738599	p13.3
ENSG00000132024	-1.03856	2.88827	12.0833	0.000508766	0.01685	down	CC2D1A	coiled-coil and C2 domain containing 1A [Source:HGNC Symbol;Acc:HGNC:30237]	19	13906201	13930879	p13.12
ENSG00000102879	-1.03882	3.45546	10.998	0.000912084	0.02315	down	CORO1A	coronin 1A [Source:HGNC Symbol;Acc:HGNC:2252]	16	30182827	30189076	p11.2
ENSG00000184730	-1.03935	6.36126	12.6284	0.000379922	0.01424	down	APOBR	apolipoprotein B receptor [Source:HGNC Symbol;Acc:HGNC:24087]	16	28494649	28498970	p12.1
ENSG00000092929	-1.04104	4.96896	9.81794	0.00172817	0.03299	down	UNC13D	unc-13 homolog D [Source:HGNC Symbol;Acc:HGNC:23147]	17	75827225	75844717	q25.1
ENSG00000188157	-1.04643	4.30357	11.5112	0.000691764	0.01961	down	AGRN	agrin [Source:HGNC Symbol;Acc:HGNC:329]	1	1020123	1056118	p36.33
ENSG00000140859	-1.04782	3.84708	14.9287	0.00011165	0.006694	down	KIFC3	kinesin family member C3 [Source:HGNC Symbol;Acc:HGNC:6326]	16	57758217	57863053	q21
ENSG00000171159	-1.05483	1.43773	9.17337	0.00245563	0.04017	down	C9orf16	chromosome 9 open reading frame 16 [Source:HGNC Symbol;Acc:HGNC:17823]	9	128160260	128163928	q34.11
ENSG00000179364	-1.05632	3.50447	10.2383	0.00137551	0.02884	down	PACS2	phosphofurin acidic cluster sorting protein 2 [Source:HGNC Symbol;Acc:HGNC:23794]	14	105300563	105398147	q32.33
ENSG00000054967	-1.0565	3.58211	13.8261	0.000200534	0.009713	down	RELT	RELT tumor necrosis factor receptor [Source:HGNC Symbol;Acc:HGNC:13764]	11	73376264	73397474	q13.4
ENSG00000178896	-1.05676	1.47179	10.4975	0.00119534	0.02689	down	EXOSC4	exosome component 4 [Source:HGNC Symbol;Acc:HGNC:18189]	8	144078626	144080647	q24.3
ENSG00000160877	-1.05756	4.83066	9.52258	0.00202959	0.03611	down	NACC1	nucleus accumbens associated 1 [Source:HGNC Symbol;Acc:HGNC:20967]	19	13118103	13141141	p13.13
ENSG00000131061	-1.059	1.42714	10.0975	0.00148468	0.0298	down	ZNF341	zinc finger protein 341 [Source:HGNC Symbol;Acc:HGNC:15992]	20	33731657	33792269	q11.22
ENSG00000176155	-1.062	3.88409	23.3455	1.35361e-06	0.0003685	down	CCDC57	coiled-coil domain containing 57 [Source:HGNC Symbol;Acc:HGNC:27564]	17	82101460	82212830	q25.3
ENSG00000071889	-1.06239	2.765	9.00504	0.00269237	0.04246	down	FAM3A	family with sequence similarity 3 member A [Source:HGNC Symbol;Acc:HGNC:13749]	X	154506159	154516242	q28
ENSG00000262580	-1.0637	2.40693	13.2919	0.000266549	0.01163	down			17	80200673	80205949	q25.3
ENSG00000227039	-1.0667	3.0173	23.5684	1.2055e-06	0.0003491	down	ITGB2-AS1	ITGB2 antisense RNA 1 [Source:HGNC Symbol;Acc:HGNC:44304]	21	44921051	44929678	q22.3
ENSG00000106268	-1.06888	2.10502	12.6474	0.00037608	0.01424	down	NUDT1	nudix hydrolase 1 [Source:HGNC Symbol;Acc:HGNC:8048]	7	2242222	2251146	p22.3
ENSG00000106976	-1.06964	1.11965	10.2879	0.00133904	0.02834	down	DNM1	dynamin 1 [Source:HGNC Symbol;Acc:HGNC:2972]	9	128191655	128255248	q34.11
ENSG00000159840	-1.07029	7.29065	12.4115	0.000426696	0.01528	down	ZYX	zyxin [Source:HGNC Symbol;Acc:HGNC:13200]	7	143381080	143391111	q34
ENSG00000100299	-1.07144	2.65962	11.8124	0.000588386	0.018	down	ARSA	arylsulfatase A [Source:HGNC Symbol;Acc:HGNC:713]	22	50622754	50628173	q13.33
ENSG00000169733	-1.07166	1.85558	9.36264	0.00221453	0.03777	down	RFNG	RFNG O-fucosylpeptide 3-beta-N-acetylglucosaminyltransferase [Source:HGNC Symbol;Acc:HGNC:9974]	17	82047902	82051831	q25.3
ENSG00000167747	-1.07558	2.42123	15.6842	7.48454e-05	0.005305	down	C19orf48	chromosome 19 open reading frame 48 [Source:HGNC Symbol;Acc:HGNC:29667]	19	50797704	50804929	q13.33
ENSG00000179832	-1.07667	4.13706	11.0606	0.00088184	0.02269	down	MROH1	maestro heat like repeat family member 1 [Source:HGNC Symbol;Acc:HGNC:26958]	8	144148016	144261940	q24.3
ENSG00000062822	-1.07678	3.15332	10.1114	0.00147357	0.0298	down	POLD1	DNA polymerase delta 1, catalytic subunit [Source:HGNC Symbol;Acc:HGNC:9175]	19	50384204	50418018	q13.33
ENSG00000101940	-1.07834	3.43214	13.0264	0.000307136	0.01273	down	WDR13	WD repeat domain 13 [Source:HGNC Symbol;Acc:HGNC:14352]	X	48590042	48608867	p11.23
ENSG00000198467	-1.07908	1.62559	10.2025	0.00140253	0.02913	down	TPM2	tropomyosin 2 (beta) [Source:HGNC Symbol;Acc:HGNC:12011]	9	35681992	35691020	p13.3
ENSG00000106992	-1.08145	2.88321	20.5576	5.78638e-06	0.0008949	down	AK1	adenylate kinase 1 [Source:HGNC Symbol;Acc:HGNC:361]	9	127866480	127877743	q34.11
ENSG00000108688	-1.08183	5.37608	35.6657	2.34248e-09	2.452e-06	down	CCL7	C-C motif chemokine ligand 7 [Source:HGNC Symbol;Acc:HGNC:10634]	17	34270221	34272242	q12
ENSG00000196642	-1.0822	1.63587	12.624	0.000380833	0.01424	down	RABL6	RAB, member RAS oncogene family-like 6 [Source:HGNC Symbol;Acc:HGNC:24703]	9	136807943	136841187	q34.3
ENSG00000204044	-1.0836	0.962819	9.38307	0.00218999	0.03744	down			20	46013500	46022073	q13.12
ENSG00000136840	-1.08556	4.75682	12.9615	0.000317968	0.013	down	ST6GALNAC4	ST6 N-acetylgalactosaminide alpha-2,6-sialyltransferase 4 [Source:HGNC Symbol;Acc:HGNC:17846]	9	127907886	127917038	q34.11
ENSG00000167566	-1.08746	3.25223	10.4817	0.00120562	0.02693	down	NCKAP5L	NCK associated protein 5 like [Source:HGNC Symbol;Acc:HGNC:29321]	12	49791146	49828750	q13.12
ENSG00000125810	-1.08792	2.29536	13.1522	0.000287186	0.01221	down	CD93	CD93 molecule [Source:HGNC Symbol;Acc:HGNC:15855]	20	23079349	23086340	p11.21
ENSG00000248996	-1.08818	1.94292	10.525	0.0011777	0.02667	down			5	177494995	177503647	q35.3
ENSG00000104983	-1.09093	0.657839	9.25311	0.00235096	0.03907	down	CCDC61	coiled-coil domain containing 61 [Source:HGNC Symbol;Acc:HGNC:33629]	19	45995461	46021318	q13.32
ENSG00000122490	-1.09114	3.50789	8.85265	0.00292664	0.04445	down	PQLC1	PQ loop repeat containing 1 [Source:HGNC Symbol;Acc:HGNC:26188]	18	79902420	79951664	q23
ENSG00000174775	-1.09547	2.05975	8.63589	0.00329605	0.0479	down	HRAS	HRas proto-oncogene, GTPase [Source:HGNC Symbol;Acc:HGNC:5173]	11	532242	537287	p15.5
ENSG00000103335	-1.09626	5.55274	16.6559	4.48103e-05	0.003719	down	PIEZO1	piezo type mechanosensitive ion channel component 1 [Source:HGNC Symbol;Acc:HGNC:28993]	16	88715343	88785211	q24.3
ENSG00000104529	-1.09964	3.06914	10.8495	0.000988206	0.02459	down	EEF1D	eukaryotic translation elongation factor 1 delta [Source:HGNC Symbol;Acc:HGNC:3211]	8	143579697	143599541	q24.3
ENSG00000173153	-1.09967	3.31567	11.4329	0.000721565	0.01996	down	ESRRA	estrogen related receptor alpha [Source:HGNC Symbol;Acc:HGNC:3471]	11	64305572	64316743	q13.1
ENSG00000176248	-1.10096	3.3246	16.8303	4.08746e-05	0.003499	down	ANAPC2	anaphase promoting complex subunit 2 [Source:HGNC Symbol;Acc:HGNC:19989]	9	137174784	137188549	q34.3
ENSG00000105655	-1.10302	2.90282	13.1289	0.000290779	0.01225	down	ISYNA1	inositol-3-phosphate synthase 1 [Source:HGNC Symbol;Acc:HGNC:29821]	19	18434388	18438301	p13.11
ENSG00000182087	-1.10336	4.66325	10.5375	0.00116978	0.02658	down	TMEM259	transmembrane protein 259 [Source:HGNC Symbol;Acc:HGNC:17039]	19	1009648	1021179	p13.3
ENSG00000223705	-1.10438	1.95242	16.2421	5.57426e-05	0.004311	down	NSUN5P1	NOP2/Sun RNA methyltransferase family member 5 pseudogene 1 [Source:HGNC Symbol;Acc:HGNC:19146]	7	75410322	75416787	q11.23
ENSG00000270959	-1.10478	1.07258	13.3354	0.000260449	0.01149	down	LPP-AS2	LPP antisense RNA 2 [Source:HGNC Symbol;Acc:HGNC:27952]	3	188151206	188154057	q27.3
ENSG00000172824	-1.10597	1.39061	12.7144	0.000362845	0.014	down	CES4A	carboxylesterase 4A [Source:HGNC Symbol;Acc:HGNC:26741]	16	66988589	67009758	q22.1
ENSG00000075702	-1.1068	2.39365	19.5959	9.56737e-06	0.001356	down	WDR62	WD repeat domain 62 [Source:HGNC Symbol;Acc:HGNC:24502]	19	36054881	36105106	q13.12
ENSG00000131584	-1.10862	2.62295	10.801	0.00101443	0.02494	down	ACAP3	ArfGAP with coiled-coil, ankyrin repeat and PH domains 3 [Source:HGNC Symbol;Acc:HGNC:16754]	1	1292376	1309609	p36.33
ENSG00000185669	-1.11333	1.81151	12.4466	0.000418744	0.01508	down	SNAI3	snail family transcriptional repressor 3 [Source:HGNC Symbol;Acc:HGNC:18411]	16	88677682	88686493	q24.2
ENSG00000124006	-1.11381	1.355	8.99447	0.00270798	0.04261	down	OBSL1	obscurin like 1 [Source:HGNC Symbol;Acc:HGNC:29092]	2	219550729	219571859	q35
ENSG00000265298	-1.1157	0.770574	10.6573	0.00109639	0.02605	down			17	64750420	64751311	q24.1
ENSG00000214063	-1.12218	2.01164	9.20442	0.00241432	0.03978	down	TSPAN4	tetraspanin 4 [Source:HGNC Symbol;Acc:HGNC:11859]	11	842808	867116	p15.5
ENSG00000197785	-1.1234	1.48955	10.6076	0.00112626	0.02611	down	ATAD3A	ATPase family, AAA domain containing 3A [Source:HGNC Symbol;Acc:HGNC:25567]	1	1512151	1534687	p36.33
ENSG00000127220	-1.12608	0.849757	9.44957	0.00211198	0.03671	down	ABHD8	abhydrolase domain containing 8 [Source:HGNC Symbol;Acc:HGNC:23759]	19	17292131	17310236	p13.11
ENSG00000175463	-1.12693	3.24583	15.6104	7.78262e-05	0.005432	down	TBC1D10C	TBC1 domain family member 10C [Source:HGNC Symbol;Acc:HGNC:24702]	11	67403915	67410089	q13.2
ENSG00000168010	-1.12768	4.5057	39.6343	3.06249e-10	5.606e-07	down	ATG16L2	autophagy related 16 like 2 [Source:HGNC Symbol;Acc:HGNC:25464]	11	72814308	72843674	q13.4
ENSG00000165915	-1.12775	4.17657	9.45521	0.0021055	0.03669	down	SLC39A13	solute carrier family 39 member 13 [Source:HGNC Symbol;Acc:HGNC:20859]	11	47407132	47416501	p11.2
ENSG00000158717	-1.13067	3.30181	15.1608	9.87335e-05	0.006276	down	RNF166	ring finger protein 166 [Source:HGNC Symbol;Acc:HGNC:28856]	16	88696495	88706421	q24.3
ENSG00000167508	-1.13264	3.61362	13.6538	0.000219801	0.01024	down	MVD	mevalonate diphosphate decarboxylase [Source:HGNC Symbol;Acc:HGNC:7529]	16	88651935	88663161	q24.2
ENSG00000121680	-1.13265	2.05359	10.7012	0.00107067	0.0257	down	PEX16	peroxisomal biogenesis factor 16 [Source:HGNC Symbol;Acc:HGNC:8857]	11	45909669	45918812	p11.2
ENSG00000211450	-1.13798	1.22669	11.6011	0.000659114	0.01901	down	C11orf31	chromosome 11 open reading frame 31 [Source:HGNC Symbol;Acc:HGNC:18251]	11	57741250	57743554	q12.1
ENSG00000183250	-1.14132	2.38626	10.249	0.00136755	0.02877	down	LINC01547	long intergenic non-protein coding RNA 1547 [Source:HGNC Symbol;Acc:HGNC:15707]	21	44932814	44939913	q22.3
ENSG00000134030	-1.14144	2.91126	15.295	9.19583e-05	0.006046	down	CTIF	cap binding complex dependent translation initiation factor [Source:HGNC Symbol;Acc:HGNC:23925]	18	48539046	48863217	q21.1
ENSG00000130653	-1.14156	2.69029	9.43545	0.0021283	0.03678	down	PNPLA7	patatin like phospholipase domain containing 7 [Source:HGNC Symbol;Acc:HGNC:24768]	9	137459953	137550534	q34.3
ENSG00000141959	-1.14386	5.81132	8.8584	0.00291743	0.0444	down	PFKL	phosphofructokinase, liver type [Source:HGNC Symbol;Acc:HGNC:8876]	21	44300051	44327376	q22.3
ENSG00000126464	-1.14397	2.38199	10.216	0.00139224	0.02902	down	PRR12	proline rich 12 [Source:HGNC Symbol;Acc:HGNC:29217]	19	49591643	49626439	q13.33
ENSG00000146067	-1.15104	2.97487	20.2081	6.94592e-06	0.001046	down	FAM193B	family with sequence similarity 193 member B [Source:HGNC Symbol;Acc:HGNC:25524]	5	177519788	177554541	q35.3
ENSG00000212694	-1.1553	0.669796	9.86567	0.00168391	0.03237	down	LINC01089	long intergenic non-protein coding RNA 1089 [Source:HGNC Symbol;Acc:HGNC:27886]	12	121795267	121803906	q24.31
ENSG00000064932	-1.15613	3.82546	10.1931	0.00140968	0.02913	down	SBNO2	strawberry notch homolog 2 [Source:HGNC Symbol;Acc:HGNC:29158]	19	1107636	1174283	p13.3
ENSG00000108700	-1.15858	2.82713	12.569	0.000392198	0.01452	down	CCL8	C-C motif chemokine ligand 8 [Source:HGNC Symbol;Acc:HGNC:10635]	17	34319036	34321402	q12
ENSG00000154134	-1.16028	1.10262	13.099	0.000295454	0.0124	down	ROBO3	roundabout guidance receptor 3 [Source:HGNC Symbol;Acc:HGNC:13433]	11	124865386	124881470	q24.2
ENSG00000164880	-1.16101	4.25309	9.95924	0.00160044	0.0313	down	INTS1	integrator complex subunit 1 [Source:HGNC Symbol;Acc:HGNC:24555]	7	1470277	1504367	p22.3
ENSG00000116691	-1.16242	2.4238	14.0569	0.000177362	0.008875	down	MIIP	migration and invasion inhibitory protein [Source:HGNC Symbol;Acc:HGNC:25715]	1	12019466	12032045	p36.22
ENSG00000162073	-1.16546	1.82911	11.4947	0.000697937	0.01967	down	PAQR4	progestin and adipoQ receptor family member 4 [Source:HGNC Symbol;Acc:HGNC:26386]	16	2969245	2973489	p13.3
ENSG00000123933	-1.16556	2.93824	9.50476	0.0020494	0.03618	down	MXD4	MAX dimerization protein 4 [Source:HGNC Symbol;Acc:HGNC:13906]	4	2247432	2262294	p16.3
ENSG00000180900	-1.16924	1.53746	9.34296	0.00223843	0.03803	down	SCRIB	scribbled planar cell polarity protein [Source:HGNC Symbol;Acc:HGNC:30377]	8	143790920	143815379	q24.3
ENSG00000196696	-1.17347	1.0806	14.3884	0.000148713	0.008171	down		pyridoxal dependent decarboxylase domain containing 2, pseudogene [Source:EntrezGene;Acc:283970]	16	69976297	70065948	q22.1
ENSG00000124875	-1.1744	3.15927	17.8077	2.44394e-05	0.002446	down	CXCL6	C-X-C motif chemokine ligand 6 [Source:HGNC Symbol;Acc:HGNC:10643]	4	73836497	73849064	q13.3
ENSG00000179526	-1.17457	2.91319	9.30656	0.00228335	0.03849	down	SHARPIN	SHANK associated RH domain interactor [Source:HGNC Symbol;Acc:HGNC:25321]	8	144098633	144108124	q24.3
ENSG00000005381	-1.17458	0.599298	9.50968	0.00204391	0.03617	down	MPO	myeloperoxidase [Source:HGNC Symbol;Acc:HGNC:7218]	17	58269856	58280935	q22
ENSG00000272821	-1.17879	0.345808	9.44728	0.00211463	0.03671	down			22	50523926	50524780	q13.33
ENSG00000244165	-1.18388	0.135286	9.15898	0.002475	0.04039	down	P2RY11	purinergic receptor P2Y11 [Source:HGNC Symbol;Acc:HGNC:8540]	19	10111538	10115372	p13.2
ENSG00000140368	-1.18453	4.90134	11.8956	0.00056268	0.01773	down	PSTPIP1	proline-serine-threonine phosphatase interacting protein 1 [Source:HGNC Symbol;Acc:HGNC:9580]	15	76993359	77037332	q24.3
ENSG00000165233	-1.19126	2.58337	12.6511	0.000375342	0.01424	down	CARD19	caspase recruitment domain family member 19 [Source:HGNC Symbol;Acc:HGNC:28148]	9	93096218	93113283	q22.31
ENSG00000171298	-1.19308	5.14597	9.84631	0.00170173	0.03262	down	GAA	glucosidase alpha, acid [Source:HGNC Symbol;Acc:HGNC:4065]	17	80101556	80119879	q25.3
ENSG00000185986	-1.19343	1.24114	10.1882	0.00141342	0.02913	down	SDHAP3	succinate dehydrogenase complex flavoprotein subunit A pseudogene 3 [Source:HGNC Symbol;Acc:HGNC:18781]	5	1572222	1594620	p15.33
ENSG00000140400	-1.19728	4.80119	25.1543	5.29228e-07	0.0001947	down	MAN2C1	mannosidase alpha class 2C member 1 [Source:HGNC Symbol;Acc:HGNC:6827]	15	75353611	75368630	q24.2
ENSG00000173801	-1.19932	3.92188	13.5038	0.000238086	0.01087	down	JUP	junction plakoglobin [Source:HGNC Symbol;Acc:HGNC:6207]	17	41754604	41786931	q21.2
ENSG00000021762	-1.20681	1.19781	9.11897	0.00252973	0.04089	down	OSBPL5	oxysterol binding protein like 5 [Source:HGNC Symbol;Acc:HGNC:16392]	11	3087116	3166739	p15.4
ENSG00000099821	-1.21094	2.44654	12.3249	0.000446956	0.0158	down	POLRMT	RNA polymerase mitochondrial [Source:HGNC Symbol;Acc:HGNC:9200]	19	617224	633604	p13.3
ENSG00000279520	-1.21112	0.54119	9.07214	0.00259533	0.04156	down			16	2516658	2517999	p13.3
ENSG00000071655	-1.21419	1.70936	17.8722	2.36249e-05	0.002436	down	MBD3	methyl-CpG binding domain protein 3 [Source:HGNC Symbol;Acc:HGNC:6918]	19	1573596	1592801	p13.3
ENSG00000188004	-1.21443	0.899593	9.74002	0.00180299	0.03361	down	C1orf204	chromosome 1 open reading frame 204 [Source:HGNC Symbol;Acc:HGNC:27647]	1	159834474	159855347	q23.2
ENSG00000169026	-1.22045	4.01254	11.3799	0.000742415	0.02029	down	MFSD7	major facilitator superfamily domain containing 7 [Source:HGNC Symbol;Acc:HGNC:26177]	4	681829	689441	p16.3
ENSG00000160999	-1.2275	1.44904	10.6333	0.00111069	0.02605	down	SH2B2	SH2B adaptor protein 2 [Source:HGNC Symbol;Acc:HGNC:17381]	7	102285091	102321711	q22.1
ENSG00000072071	-1.23463	1.66011	12.8098	0.000344801	0.01363	down	ADGRL1	adhesion G protein-coupled receptor L1 [Source:HGNC Symbol;Acc:HGNC:20973]	19	14147743	14206187	p13.12
ENSG00000146828	-1.24766	3.74399	19.1925	1.18178e-05	0.001564	down	SLC12A9	solute carrier family 12 member 9 [Source:HGNC Symbol;Acc:HGNC:17435]	7	100826820	100867009	q22.1
ENSG00000178026	-1.24808	-0.1588	8.7078	0.00316852	0.04682	down	LRRC75B	leucine rich repeat containing 75B [Source:HGNC Symbol;Acc:HGNC:33155]	22	24585620	24593208	q11.23
ENSG00000185324	-1.25013	2.85487	27.8008	1.3447e-07	6.536e-05	down	CDK10	cyclin dependent kinase 10 [Source:HGNC Symbol;Acc:HGNC:1770]	16	89680737	89696364	q24.3
ENSG00000063176	-1.25086	0.561142	8.72725	0.00313489	0.04653	down	SPHK2	sphingosine kinase 2 [Source:HGNC Symbol;Acc:HGNC:18859]	19	48619291	48630717	q13.33
ENSG00000182511	-1.2518	2.45472	11.0532	0.000885334	0.02269	down	FES	FES proto-oncogene, tyrosine kinase [Source:HGNC Symbol;Acc:HGNC:3657]	15	90883695	90895776	q26.1
ENSG00000130475	-1.25819	2.30178	10.4337	0.00123734	0.02708	down	FCHO1	FCH domain only 1 [Source:HGNC Symbol;Acc:HGNC:29002]	19	17747718	17788568	p13.11
ENSG00000140398	-1.25899	0.353944	9.52236	0.00202983	0.03611	down	NEIL1	nei like DNA glycosylase 1 [Source:HGNC Symbol;Acc:HGNC:18448]	15	75346955	75357114	q24.2
ENSG00000133246	-1.2639	4.59918	25.3144	4.87052e-07	0.0001841	down	PRAM1	PML-RARA regulated adaptor molecule 1 [Source:HGNC Symbol;Acc:HGNC:30091]	19	8490056	8503112	p13.2
ENSG00000164897	-1.26483	1.20265	12.6397	0.000377642	0.01424	down	TMUB1	transmembrane and ubiquitin like domain containing 1 [Source:HGNC Symbol;Acc:HGNC:21709]	7	151081080	151083546	q36.1
ENSG00000110719	-1.26822	6.35925	12.3718	0.000435858	0.01549	down	TCIRG1	T-cell immune regulator 1, ATPase H+ transporting V0 subunit a3 [Source:HGNC Symbol;Acc:HGNC:11647]	11	68039016	68050895	q13.2
ENSG00000023191	-1.274	5.08669	10.7226	0.00105838	0.02563	down	RNH1	ribonuclease/angiogenin inhibitor 1 [Source:HGNC Symbol;Acc:HGNC:10074]	11	494512	507300	p15.5
ENSG00000128159	-1.28137	3.68703	22.9686	1.6467e-06	0.0003932	down	TUBGCP6	tubulin gamma complex associated protein 6 [Source:HGNC Symbol;Acc:HGNC:18127]	22	50217689	50244992	q13.33
ENSG00000197774	-1.28299	1.61913	11.6185	0.000652976	0.01891	down	EME2	essential meiotic structure-specific endonuclease subunit 2 [Source:HGNC Symbol;Acc:HGNC:27289]	16	1773207	1781708	p13.3
ENSG00000157873	-1.28478	4.95998	14.4674	0.000142603	0.007958	down	TNFRSF14	TNF receptor superfamily member 14 [Source:HGNC Symbol;Acc:HGNC:11912]	1	2555639	2565382	p36.32
ENSG00000090097	-1.28616	0.585401	11.9422	0.000548764	0.01753	down	PCBP4	poly(rC) binding protein 4 [Source:HGNC Symbol;Acc:HGNC:8652]	3	51957454	51974016	p21.2
ENSG00000109736	-1.28727	2.34932	10.6191	0.00111926	0.02605	down	MFSD10	major facilitator superfamily domain containing 10 [Source:HGNC Symbol;Acc:HGNC:16894]	4	2930561	2934859	p16.3
ENSG00000162745	-1.28788	3.33469	20.693	5.39121e-06	0.0008532	down	OLFML2B	olfactomedin like 2B [Source:HGNC Symbol;Acc:HGNC:24558]	1	161983192	162023854	q23.3
ENSG00000100241	-1.29819	4.22236	10.0553	0.00151914	0.03014	down	SBF1	SET binding factor 1 [Source:HGNC Symbol;Acc:HGNC:10542]	22	50445000	50475024	q13.33
ENSG00000100359	-1.30741	3.44095	11.4477	0.000715813	0.01987	down	SGSM3	small G protein signaling modulator 3 [Source:HGNC Symbol;Acc:HGNC:25228]	22	40370591	40410289	q13.1
ENSG00000167280	-1.31422	3.17032	20.1942	6.99651e-06	0.001046	down	ENGASE	endo-beta-N-acetylglucosaminidase [Source:HGNC Symbol;Acc:HGNC:24622]	17	79074939	79088599	q25.3
ENSG00000142173	-1.31452	4.46825	10.9951	0.000913552	0.02315	down	COL6A2	collagen type VI alpha 2 chain [Source:HGNC Symbol;Acc:HGNC:2212]	21	46098097	46132849	q22.3
ENSG00000113108	-1.31499	1.27863	20.6708	5.45415e-06	0.0008532	down	APBB3	amyloid beta precursor protein binding family B member 3 [Source:HGNC Symbol;Acc:HGNC:20708]	5	140558268	140564781	q31.3
ENSG00000185504	-1.3163	2.40042	11.3713	0.000745886	0.02031	down	FAAP100	Fanconi anemia core complex associated protein 100 [Source:HGNC Symbol;Acc:HGNC:26171]	17	81539885	81553961	q25.3
ENSG00000104907	-1.31784	3.05766	14.1078	0.000172628	0.008843	down	TRMT1	tRNA methyltransferase 1 [Source:HGNC Symbol;Acc:HGNC:25980]	19	13104902	13117567	p13.13
ENSG00000185101	-1.31797	-0.706794	10.4649	0.00121665	0.02693	down	ANO9	anoctamin 9 [Source:HGNC Symbol;Acc:HGNC:20679]	11	417933	442011	p15.5
ENSG00000174939	-1.32269	2.43747	25.942	3.51825e-07	0.0001408	down	ASPHD1	aspartate beta-hydroxylase domain containing 1 [Source:HGNC Symbol;Acc:HGNC:27380]	16	29900375	29919864	p11.2
ENSG00000130589	-1.32572	2.83872	19.1647	1.19908e-05	0.001564	down	HELZ2	helicase with zinc finger 2 [Source:HGNC Symbol;Acc:HGNC:30021]	20	63558086	63574239	q13.33
ENSG00000088899	-1.32629	1.30676	13.6849	0.000216188	0.01018	down	LZTS3	leucine zipper tumor suppressor family member 3 [Source:HGNC Symbol;Acc:HGNC:30139]	20	3162617	3173592	p13
ENSG00000258404	-1.32825	0.358188	9.52247	0.00202971	0.03611	down			14	101634454	101731108	q32.31
ENSG00000183011	-1.3392	1.58466	8.83934	0.00294806	0.04468	down	NAA38	N(alpha)-acetyltransferase 38, NatC auxiliary subunit [Source:HGNC Symbol;Acc:HGNC:28212]	17	7856685	7885238	p13.1
ENSG00000107317	-1.34484	5.53522	15.69	7.46178e-05	0.005305	down	PTGDS	prostaglandin D2 synthase [Source:HGNC Symbol;Acc:HGNC:9592]	9	136977505	136985435	q34.3
ENSG00000167615	-1.34517	5.22487	39.1459	3.93282e-10	5.606e-07	down	LENG8	leukocyte receptor cluster member 8 [Source:HGNC Symbol;Acc:HGNC:15500]	19	54448887	54462037	q13.42
ENSG00000236144	-1.3487	0.828548	11.367	0.000747611	0.02031	down	TMEM147-AS1	TMEM147 antisense RNA 1 [Source:HGNC Symbol;Acc:HGNC:51273]	19	35540738	35546029	q13.12
ENSG00000186654	-1.3551	1.93512	18.2702	1.91687e-05	0.002156	down	PRR5	proline rich 5 [Source:HGNC Symbol;Acc:HGNC:31682]	22	44668547	44737681	q13.31
ENSG00000137474	-1.35927	1.88005	11.0658	0.000879356	0.02267	down	MYO7A	myosin VIIA [Source:HGNC Symbol;Acc:HGNC:7606]	11	77128264	77215239	q13.5
ENSG00000149541	-1.36753	2.56741	9.18555	0.00243933	0.03997	down	B3GAT3	beta-1,3-glucuronyltransferase 3 [Source:HGNC Symbol;Acc:HGNC:923]	11	62615296	62622175	q12.3
ENSG00000130193	-1.36846	1.55255	10.4584	0.00122096	0.02693	down	THEM6	thioesterase superfamily member 6 [Source:HGNC Symbol;Acc:HGNC:29656]	8	142727203	142736927	q24.3
ENSG00000105697	-1.37039	1.7267	16.2642	5.5094e-05	0.004309	down	HAMP	hepcidin antimicrobial peptide [Source:HGNC Symbol;Acc:HGNC:15598]	19	35280716	35285143	q13.12
ENSG00000102030	-1.37124	2.18417	13.1571	0.000286438	0.01221	down	NAA10	N(alpha)-acetyltransferase 10, NatA catalytic subunit [Source:HGNC Symbol;Acc:HGNC:18704]	X	153929242	153935223	q28
ENSG00000178226	-1.37478	0.535136	16.8629	4.01787e-05	0.003461	down	PRSS36	protease, serine 36 [Source:HGNC Symbol;Acc:HGNC:26906]	16	31138925	31150094	p11.2
ENSG00000103326	-1.38209	1.10486	12.4299	0.000422523	0.01517	down	CAPN15	calpain 15 [Source:HGNC Symbol;Acc:HGNC:11182]	16	527717	554636	p13.3
ENSG00000186648	-1.38643	2.21683	23.4349	1.29212e-06	0.0003664	down	CARMIL3	capping protein regulator and myosin 1 linker 3 [Source:HGNC Symbol;Acc:HGNC:20272]	14	24052000	24069728	q11.2
ENSG00000178209	-1.3869	5.48967	11.3038	0.000773471	0.02068	down	PLEC	plectin [Source:HGNC Symbol;Acc:HGNC:9069]	8	143915147	143976734	q24.3
ENSG00000079432	-1.38728	3.07727	16.0663	6.11638e-05	0.00465	down	CIC	capicua transcriptional repressor [Source:HGNC Symbol;Acc:HGNC:14214]	19	42268537	42295797	q13.2
ENSG00000142798	-1.38872	3.42568	11.829	0.000583156	0.01796	down	HSPG2	heparan sulfate proteoglycan 2 [Source:HGNC Symbol;Acc:HGNC:5273]	1	21822245	21937297	p36.12
ENSG00000119681	-1.39297	3.07792	22.3362	2.28853e-06	0.0004856	down	LTBP2	latent transforming growth factor beta binding protein 2 [Source:HGNC Symbol;Acc:HGNC:6715]	14	74498170	74612378	q24.3
ENSG00000196155	-1.39403	1.38473	17.0358	3.66818e-05	0.003321	down	PLEKHG4	pleckstrin homology and RhoGEF domain containing G4 [Source:HGNC Symbol;Acc:HGNC:24501]	16	67277510	67289499	q22.1
ENSG00000100908	-1.39502	0.305429	9.74714	0.00179602	0.03358	down	EMC9	ER membrane protein complex subunit 9 [Source:HGNC Symbol;Acc:HGNC:20273]	14	24138959	24141588	q12
ENSG00000125148	-1.39781	4.22709	9.0365	0.00264642	0.04215	down	MT2A	metallothionein 2A [Source:HGNC Symbol;Acc:HGNC:7406]	16	56608199	56609497	q13
ENSG00000061938	-1.39944	2.90093	13.3438	0.000259277	0.01149	down	TNK2	tyrosine kinase non receptor 2 [Source:HGNC Symbol;Acc:HGNC:19297]	3	195863364	195911945	q29
ENSG00000215908	-1.4016	0.811513	13.1926	0.000281064	0.01203	down	CROCCP2	ciliary rootlet coiled-coil, rootletin pseudogene 2 [Source:HGNC Symbol;Acc:HGNC:28170]	1	16618969	16644683	p36.13
ENSG00000215375	-1.41243	2.57041	16.3878	5.1617e-05	0.004108	down	MYL5	myosin light chain 5 [Source:HGNC Symbol;Acc:HGNC:7586]	4	673580	682033	p16.3
ENSG00000054148	-1.41254	3.49564	11.7667	0.000603011	0.01808	down	PHPT1	phosphohistidine phosphatase 1 [Source:HGNC Symbol;Acc:HGNC:30033]	9	136848724	136851027	q34.3
ENSG00000141985	-1.41361	3.12212	10.4597	0.00122009	0.02693	down	SH3GL1	SH3 domain containing GRB2 like 1, endophilin A2 [Source:HGNC Symbol;Acc:HGNC:10830]	19	4360370	4400547	p13.3
ENSG00000106665	-1.41364	3.06114	14.0837	0.000174852	0.008843	down	CLIP2	CAP-Gly domain containing linker protein 2 [Source:HGNC Symbol;Acc:HGNC:2586]	7	74289475	74405943	q11.23
ENSG00000172663	-1.41984	1.73487	10.1907	0.00141154	0.02913	down	TMEM134	transmembrane protein 134 [Source:HGNC Symbol;Acc:HGNC:26142]	11	67461710	67469272	q13.2
ENSG00000198517	-1.41997	1.3647	10.6641	0.00109233	0.02604	down	MAFK	MAF bZIP transcription factor K [Source:HGNC Symbol;Acc:HGNC:6782]	7	1530714	1543043	p22.3
ENSG00000223401	-1.42213	0.36273	13.3206	0.0002625	0.01149	down			3	187743686	187746028	q27.3
ENSG00000260807	-1.42464	0.061833	12.2676	0.000460901	0.01613	down			16	975761	981596	p13.3
ENSG00000240053	-1.42946	0.689036	12.7254	0.000360723	0.014	down	LY6G5B	lymphocyte antigen 6 complex, locus G5B [Source:HGNC Symbol;Acc:HGNC:13931]	6	31670167	31673776	p21.33
ENSG00000167967	-1.4316	0.767882	9.15437	0.00248125	0.04044	down	E4F1	E4F transcription factor 1 [Source:HGNC Symbol;Acc:HGNC:3121]	16	2223566	2235742	p13.3
ENSG00000183963	-1.43727	0.237388	9.28143	0.00231488	0.0387	down	SMTN	smoothelin [Source:HGNC Symbol;Acc:HGNC:11126]	22	31064105	31104757	q12.2
ENSG00000148362	-1.43985	0.218746	10.1679	0.0014291	0.0292	down	C9orf142	chromosome 9 open reading frame 142 [Source:HGNC Symbol;Acc:HGNC:27849]	9	136992418	136993984	q34.3
ENSG00000182685	-1.4415	-0.0699722	10.0847	0.00149505	0.02984	down	BRICD5	BRICHOS domain containing 5 [Source:HGNC Symbol;Acc:HGNC:28309]	16	2209253	2211950	p13.3
ENSG00000173137	-1.44793	-0.019012	9.1216	0.00252609	0.04088	down	ADCK5	aarF domain containing kinase 5 [Source:HGNC Symbol;Acc:HGNC:21738]	8	144373101	144393242	q24.3
ENSG00000104936	-1.45583	0.595953	17.1052	3.53661e-05	0.003252	down	DMPK	dystrophia myotonica protein kinase [Source:HGNC Symbol;Acc:HGNC:2933]	19	45769717	45782552	q13.32
ENSG00000145214	-1.45825	2.31761	11.2417	0.000799805	0.02134	down	DGKQ	diacylglycerol kinase theta [Source:HGNC Symbol;Acc:HGNC:2856]	4	958887	986895	p16.3
ENSG00000170458	-1.46236	4.89445	11.9029	0.00056048	0.0177	down	CD14	CD14 molecule [Source:HGNC Symbol;Acc:HGNC:1628]	5	140631728	140633701	q31.3
ENSG00000213339	-1.46481	1.63979	12.844	0.000338559	0.01355	down	QTRT1	queuine tRNA-ribosyltransferase catalytic subunit 1 [Source:HGNC Symbol;Acc:HGNC:23797]	19	10701430	10713437	p13.2
ENSG00000273151	-1.47807	0.628052	12.5455	0.000397168	0.01465	down			7	879790	886547	p22.3
ENSG00000175482	-1.48074	1.18661	12.5057	0.000405703	0.01484	down	POLD4	DNA polymerase delta 4, accessory subunit [Source:HGNC Symbol;Acc:HGNC:14106]	11	67350777	67356972	q13.2
ENSG00000162076	-1.48393	1.00045	14.4462	0.000144223	0.007979	down	FLYWCH2	FLYWCH family member 2 [Source:HGNC Symbol;Acc:HGNC:25178]	16	2883186	2899382	p13.3
ENSG00000180229	-1.48406	2.11731	39.3743	3.49878e-10	5.606e-07	down	HERC2P3	hect domain and RLD 2 pseudogene 3 [Source:HGNC Symbol;Acc:HGNC:4871]	15	20379495	20506180	q11.2
ENSG00000181652	-1.49581	1.91119	19.3665	1.07881e-05	0.001483	down	ATG9B	autophagy related 9B [Source:HGNC Symbol;Acc:HGNC:21899]	7	151012209	151024499	q36.1
ENSG00000141295	-1.49876	1.52877	12.9724	0.000316116	0.01296	down	SCRN2	secernin 2 [Source:HGNC Symbol;Acc:HGNC:30381]	17	47837692	47841333	q21.32
ENSG00000101194	-1.49999	4.5349	17.5782	2.75738e-05	0.002719	down	SLC17A9	solute carrier family 17 member 9 [Source:HGNC Symbol;Acc:HGNC:16192]	20	62952647	62969585	q13.33
ENSG00000075399	-1.5029	2.40524	18.1524	2.0391e-05	0.002193	down	VPS9D1	VPS9 domain containing 1 [Source:HGNC Symbol;Acc:HGNC:13526]	16	89707134	89720986	q24.3
ENSG00000132005	-1.51108	0.621656	10.7817	0.00102509	0.025	down	RFX1	regulatory factor X1 [Source:HGNC Symbol;Acc:HGNC:9982]	19	13961538	14007039	p13.12
ENSG00000236017	-1.51154	-0.440797	8.87582	0.00288972	0.04424	down	ASMTL-AS1	ASMTL antisense RNA 1 [Source:HGNC Symbol;Acc:HGNC:25811]	X	1401769	1414028	p22.33
ENSG00000138834	-1.51423	3.05946	27.8415	1.31672e-07	6.536e-05	down	MAPK8IP3	mitogen-activated protein kinase 8 interacting protein 3 [Source:HGNC Symbol;Acc:HGNC:6884]	16	1706183	1770317	p13.3
ENSG00000272899	-1.52044	3.18064	44.5925	2.42614e-11	8.255e-08	down			7	128866308	128872044	q32.1
ENSG00000071894	-1.5222	4.09191	15.5733	7.93659e-05	0.005511	down	CPSF1	cleavage and polyadenylation specific factor 1 [Source:HGNC Symbol;Acc:HGNC:2324]	8	144393229	144409349	q24.3
ENSG00000100300	-1.52491	4.19978	9.0115	0.00268286	0.04243	down	TSPO	translocator protein [Source:HGNC Symbol;Acc:HGNC:1158]	22	43151514	43163242	q13.2
ENSG00000168071	-1.53018	2.42823	16.3169	5.35836e-05	0.004215	down	CCDC88B	coiled-coil domain containing 88B [Source:HGNC Symbol;Acc:HGNC:26757]	11	64340223	64357534	q13.1
ENSG00000140691	-1.53053	0.764511	11.9124	0.000557629	0.01765	down	ARMC5	armadillo repeat containing 5 [Source:HGNC Symbol;Acc:HGNC:25781]	16	31458080	31467166	p11.2
ENSG00000129968	-1.53123	2.46472	13.4352	0.000246943	0.01106	down	ABHD17A	abhydrolase domain containing 17A [Source:HGNC Symbol;Acc:HGNC:28756]	19	1876810	1885547	p13.3
ENSG00000130733	-1.53195	1.9096	12.8838	0.000331445	0.01335	down	YIPF2	Yip1 domain family member 2 [Source:HGNC Symbol;Acc:HGNC:28476]	19	10922185	10928681	p13.2
ENSG00000009950	-1.56742	1.85701	15.5083	8.21418e-05	0.005646	down	MLXIPL	MLX interacting protein like [Source:HGNC Symbol;Acc:HGNC:12744]	7	73593194	73624543	q11.23
ENSG00000146556	-1.56962	0.357994	13.5388	0.000233677	0.01071	down	WASH2P	WAS protein family homolog 2 pseudogene [Source:HGNC Symbol;Acc:HGNC:33145]	2	113588550	113599043	q14.1
ENSG00000080603	-1.57281	0.97469	14.0706	0.000176077	0.008843	down	SRCAP	Snf2-related CREBBP activator protein [Source:HGNC Symbol;Acc:HGNC:16974]	16	30698209	30741409	p11.2
ENSG00000169972	-1.5757	-0.427187	10.5558	0.00115822	0.02645	down	PUSL1	pseudouridylate synthase-like 1 [Source:HGNC Symbol;Acc:HGNC:26914]	1	1308567	1311677	p36.33
ENSG00000169710	-1.57575	4.00338	10.5745	0.0011466	0.02628	down	FASN	fatty acid synthase [Source:HGNC Symbol;Acc:HGNC:3594]	17	82078333	82098332	q25.3
ENSG00000008710	-1.57738	1.7924	9.25577	0.00234754	0.03906	down	PKD1	polycystin 1, transient receptor potential channel interacting [Source:HGNC Symbol;Acc:HGNC:9008]	16	2088710	2135898	p13.3
ENSG00000069702	-1.58664	-0.224767	9.93862	0.00161847	0.03151	down	TGFBR3	transforming growth factor beta receptor 3 [Source:HGNC Symbol;Acc:HGNC:11774]	1	91680343	91906335	p22.1
ENSG00000110628	-1.59327	1.0101	10.636	0.00110906	0.02605	down	SLC22A18	solute carrier family 22 member 18 [Source:HGNC Symbol;Acc:HGNC:10964]	11	2899721	2925246	p15.4
ENSG00000132514	-1.59602	0.0374063	9.03394	0.00265013	0.04215	down	CLEC10A	C-type lectin domain family 10 member A [Source:HGNC Symbol;Acc:HGNC:16916]	17	7074537	7080307	p13.1
ENSG00000171045	-1.59971	0.414764	8.58402	0.00339126	0.04879	down	TSNARE1	t-SNARE domain containing 1 [Source:HGNC Symbol;Acc:HGNC:26437]	8	142212080	142403240	q24.3
ENSG00000172366	-1.61342	2.21081	11.6507	0.000641777	0.01878	down	MCRIP2	MAPK regulated corepressor interacting protein 2 [Source:HGNC Symbol;Acc:HGNC:14142]	16	636817	648474	p13.3
ENSG00000173531	-1.61399	0.0954135	10.2703	0.00135192	0.02853	down	MST1	macrophage stimulating 1 [Source:HGNC Symbol;Acc:HGNC:7380]	3	49683947	49689501	p21.31
ENSG00000235290	-1.61403	0.943906	10.4613	0.00121904	0.02693	down	HLA-W	major histocompatibility complex, class I, W (pseudogene) [Source:HGNC Symbol;Acc:HGNC:23425]	6	29956596	29958570	p22.1
ENSG00000129932	-1.61993	-0.713951	8.54871	0.00345768	0.04938	down	DOHH	deoxyhypusine hydroxylase/monooxygenase [Source:HGNC Symbol;Acc:HGNC:28662]	19	3490821	3500940	p13.3
ENSG00000064201	-1.6205	2.68994	17.0249	3.68928e-05	0.003321	down	TSPAN32	tetraspanin 32 [Source:HGNC Symbol;Acc:HGNC:13410]	11	2301997	2318200	p15.5
ENSG00000105227	-1.62282	-0.0622235	13.5629	0.000230695	0.01061	down	PRX	periaxin [Source:HGNC Symbol;Acc:HGNC:13797]	19	40393768	40413366	q13.2
ENSG00000214402	-1.62325	1.80779	16.5137	4.83001e-05	0.003936	down	LCNL1	lipocalin like 1 [Source:HGNC Symbol;Acc:HGNC:34436]	9	136981904	136986410	q34.3
ENSG00000167543	-1.62942	1.77967	9.62895	0.00191534	0.03453	down	TP53I13	tumor protein p53 inducible protein 13 [Source:HGNC Symbol;Acc:HGNC:25102]	17	29566052	29573157	q11.2
ENSG00000160325	-1.64308	0.369343	11.9448	0.000547992	0.01753	down	CACFD1	calcium channel flower domain containing 1 [Source:HGNC Symbol;Acc:HGNC:1365]	9	133459965	133470848	q34.2
ENSG00000160972	-1.65078	-0.418997	9.68873	0.00185402	0.03421	down	PPP1R16A	protein phosphatase 1 regulatory subunit 16A [Source:HGNC Symbol;Acc:HGNC:14941]	8	144477969	144502121	q24.3
ENSG00000095906	-1.65353	0.556203	8.85954	0.00291561	0.0444	down	NUBP2	nucleotide binding protein 2 [Source:HGNC Symbol;Acc:HGNC:8042]	16	1782901	1789191	p13.3
ENSG00000259671	-1.6697	-0.328236	11.9472	0.000547308	0.01753	down	MTCYBP23	mitochondrially encoded cytochrome b pseudogene 23 [Source:HGNC Symbol;Acc:HGNC:51980]	15	58154960	58156061	q21.3
ENSG00000008226	-1.68631	-0.384938	10.1971	0.00140663	0.02913	down	DLEC1	deleted in lung and esophageal cancer 1 [Source:HGNC Symbol;Acc:HGNC:2899]	3	38039205	38124025	p22.2
ENSG00000086159	-1.68729	0.0311605	9.77041	0.00177343	0.03347	down	AQP6	aquaporin 6 [Source:HGNC Symbol;Acc:HGNC:639]	12	49967194	49977139	q13.12
ENSG00000178685	-1.69766	3.00207	18.4793	1.71763e-05	0.001981	down	PARP10	poly(ADP-ribose) polymerase family member 10 [Source:HGNC Symbol;Acc:HGNC:25895]	8	143977153	144012772	q24.3
ENSG00000206341	-1.7045	3.5165	14.3753	0.000149756	0.008185	down	HLA-H	major histocompatibility complex, class I, H (pseudogene) [Source:HGNC Symbol;Acc:HGNC:4965]	6	29887752	29890482	p22.1
ENSG00000215440	-1.71894	0.654541	12.0363	0.000521745	0.01709	down	NPEPL1	aminopeptidase-like 1 [Source:HGNC Symbol;Acc:HGNC:16244]	20	58689131	58719238	q13.32
ENSG00000187796	-1.72155	1.66903	11.3584	0.000751065	0.02031	down	CARD9	caspase recruitment domain family member 9 [Source:HGNC Symbol;Acc:HGNC:16391]	9	136361903	136373681	q34.3
ENSG00000119559	-1.72549	1.29079	9.75392	0.00178941	0.03355	down	C19orf25	chromosome 19 open reading frame 25 [Source:HGNC Symbol;Acc:HGNC:26711]	19	1461143	1479556	p13.3
ENSG00000135253	-1.73677	3.11089	29.5035	5.58167e-08	3.436e-05	down	KCP	kielin/chordin-like protein [Source:HGNC Symbol;Acc:HGNC:17585]	7	128862451	128910719	q32.1
ENSG00000173083	-1.73888	1.04372	13.3388	0.000259971	0.01149	down	HPSE	heparanase [Source:HGNC Symbol;Acc:HGNC:5164]	4	83292461	83335153	q21.23
ENSG00000271216	-1.76958	0.66697	14.1071	0.000172688	0.008843	down	LINC01050	long intergenic non-protein coding RNA 1050 [Source:HGNC Symbol;Acc:HGNC:49044]	13	42810366	42812562	q14.11
ENSG00000225663	-1.77799	1.25581	13.2757	0.000268862	0.01164	down	MCRIP1	MAPK regulated corepressor interacting protein 1 [Source:HGNC Symbol;Acc:HGNC:28007]	17	81822361	81833302	q25.3
ENSG00000175262	-1.78235	-0.141309	8.68193	0.0032138	0.04713	down	C1orf127	chromosome 1 open reading frame 127 [Source:HGNC Symbol;Acc:HGNC:26730]	1	10946471	10982037	p36.22
ENSG00000273373	-1.7968	-0.0882598	10.4596	0.00122017	0.02693	down			1	110370154	110373003	p13.3
ENSG00000177542	-1.79809	0.307588	9.97492	0.00158687	0.03112	down	SLC25A22	solute carrier family 25 member 22 [Source:HGNC Symbol;Acc:HGNC:19954]	11	790475	798333	p15.5
ENSG00000127580	-1.82271	-0.000453345	10.0943	0.00148727	0.0298	down	WDR24	WD repeat domain 24 [Source:HGNC Symbol;Acc:HGNC:20852]	16	684622	690444	p13.3
ENSG00000164877	-1.82484	1.84925	15.9719	6.42911e-05	0.004834	down	MICALL2	MICAL like 2 [Source:HGNC Symbol;Acc:HGNC:29672]	7	1428465	1459502	p22.3
ENSG00000279672	-1.82714	-0.26068	10.1774	0.00142173	0.02917	down			11	779617	780755	p15.5
ENSG00000073169	-1.83224	1.22261	18.6266	1.5899e-05	0.001915	down		selenoprotein O [Source:EntrezGene;Acc:83642]	22	50200979	50217616	q13.33
ENSG00000077348	-1.83407	1.51073	14.2259	0.000162127	0.008653	down	EXOSC5	exosome component 5 [Source:HGNC Symbol;Acc:HGNC:24662]	19	41386374	41397479	q13.2
ENSG00000165886	-1.84614	3.2425	12.5667	0.000392678	0.01452	down	UBTD1	ubiquitin domain containing 1 [Source:HGNC Symbol;Acc:HGNC:25683]	10	97498868	97571209	q24.1
ENSG00000166682	-1.85167	0.167758	17.233	3.30651e-05	0.003061	down	TMPRSS5	transmembrane protease, serine 5 [Source:HGNC Symbol;Acc:HGNC:14908]	11	113687550	113706373	q23.2
ENSG00000186994	-1.8758	-0.202366	13.2715	0.000269478	0.01164	down	KANK3	KN motif and ankyrin repeat domains 3 [Source:HGNC Symbol;Acc:HGNC:24796]	19	8322584	8343262	p13.2
ENSG00000246334	-1.8806	-0.0281181	21.3443	3.83752e-06	0.0006696	down	PRR7-AS1	PRR7 antisense RNA 1 [Source:HGNC Symbol;Acc:HGNC:27961]	5	177438503	177447699	q35.3
ENSG00000099899	-1.90211	3.05963	17.0145	3.70952e-05	0.003321	down	TRMT2A	tRNA methyltransferase 2 homolog A [Source:HGNC Symbol;Acc:HGNC:24974]	22	20111866	20117392	q11.21
ENSG00000180549	-1.90971	-1.30927	12.7128	0.000363152	0.014	down	FUT7	fucosyltransferase 7 [Source:HGNC Symbol;Acc:HGNC:4018]	9	137030174	137033010	q34.3
ENSG00000248712	-1.92608	-0.101048	16.425	5.06139e-05	0.004076	down	CCDC153	coiled-coil domain containing 153 [Source:HGNC Symbol;Acc:HGNC:27446]	11	119189638	119196769	q23.3
ENSG00000236882	-1.93403	-0.490293	8.78426	0.00303841	0.04544	down	LINC01554	long intergenic non-protein coding RNA 1554 [Source:HGNC Symbol;Acc:HGNC:24687]	5	95852232	95860133	q15
ENSG00000115718	-1.93685	0.663865	17.2977	3.1957e-05	0.002979	down	PROC	protein C, inactivator of coagulation factors Va and VIIIa [Source:HGNC Symbol;Acc:HGNC:9451]	2	127418427	127429246	q14.3
ENSG00000099849	-1.93945	0.108158	9.93983	0.0016174	0.03151	down	RASSF7	Ras association domain family member 7 [Source:HGNC Symbol;Acc:HGNC:1166]	11	560404	564021	p15.5
ENSG00000005379	-1.94021	0.447099	25.0639	5.54605e-07	0.0001986	down	TSPOAP1	TSPO associated protein 1 [Source:HGNC Symbol;Acc:HGNC:16831]	17	58301228	58328760	q22
ENSG00000266714	-1.94118	1.76538	39.0555	4.11934e-10	5.606e-07	down	MYO15B	myosin XVB [Source:HGNC Symbol;Acc:HGNC:14083]	17	75588058	75626501	q25.1
ENSG00000159496	-1.94225	-0.456548	12.7165	0.000362445	0.014	down	RGL4	ral guanine nucleotide dissociation stimulator like 4 [Source:HGNC Symbol;Acc:HGNC:31911]	22	23688136	23699176	q11.23
ENSG00000185596	-1.94417	-0.346088	14.0899	0.000174282	0.008843	down	WASH3P	WAS protein family homolog 3 pseudogene [Source:HGNC Symbol;Acc:HGNC:24362]	15	101961603	101976543	q26.3
ENSG00000162591	-1.95446	0.901691	15.7646	7.17325e-05	0.005193	down	MEGF6	multiple EGF like domains 6 [Source:HGNC Symbol;Acc:HGNC:3232]	1	3489920	3611495	p36.32
ENSG00000099904	-1.96579	2.12255	27.5865	1.50225e-07	7.05e-05	down	ZDHHC8	zinc finger DHHC-type containing 8 [Source:HGNC Symbol;Acc:HGNC:18474]	22	20129456	20148007	q11.21
ENSG00000138316	-1.97339	0.745835	16.5538	4.72886e-05	0.003877	down	ADAMTS14	ADAM metallopeptidase with thrombospondin type 1 motif 14 [Source:HGNC Symbol;Acc:HGNC:14899]	10	70672803	70762441	q22.1
ENSG00000160949	-1.98441	0.993321	22.3516	2.27019e-06	0.0004856	down	TONSL	tonsoku-like, DNA repair protein [Source:HGNC Symbol;Acc:HGNC:7801]	8	144428775	144444444	q24.3
ENSG00000235703	-1.98609	0.215081	12.9775	0.000315249	0.01296	down	LINC00894	long intergenic non-protein coding RNA 894 [Source:HGNC Symbol;Acc:HGNC:48579]	X	149938628	150224580	q28
ENSG00000185507	-1.98753	0.0639196	8.97712	0.00273381	0.04287	down	IRF7	interferon regulatory factor 7 [Source:HGNC Symbol;Acc:HGNC:6122]	11	612553	615999	p15.5
ENSG00000176058	-2.02252	0.671175	18.4136	1.77782e-05	0.002033	down	TPRN	taperin [Source:HGNC Symbol;Acc:HGNC:26894]	9	137191617	137204193	q34.3
ENSG00000124491	-2.04088	2.38645	9.98892	0.00157485	0.03102	down	F13A1	coagulation factor XIII A chain [Source:HGNC Symbol;Acc:HGNC:3531]	6	6144085	6321013	p25.1
ENSG00000126215	-2.05193	0.148953	17.5215	2.84084e-05	0.002762	down	XRCC3	X-ray repair cross complementing 3 [Source:HGNC Symbol;Acc:HGNC:12830]	14	103697609	103715504	q32.33
ENSG00000007376	-2.0671	0.381951	13.8011	0.000203219	0.009772	down	RPUSD1	RNA pseudouridylate synthase domain containing 1 [Source:HGNC Symbol;Acc:HGNC:14173]	16	784974	788397	p13.3
ENSG00000168970	-2.07314	-0.281342	14.6581	0.000128879	0.007528	down	JMJD7-PLA2G4B	JMJD7-PLA2G4B readthrough [Source:HGNC Symbol;Acc:HGNC:34449]	15	41828095	41848155	q15.1
ENSG00000100918	-2.10922	0.0130267	21.2156	4.1042e-06	0.0007071	down	REC8	REC8 meiotic recombination protein [Source:HGNC Symbol;Acc:HGNC:16879]	14	24171853	24180257	q12
ENSG00000130881	-2.11204	0.274326	12.1014	0.000503831	0.01673	down	LRP3	LDL receptor related protein 3 [Source:HGNC Symbol;Acc:HGNC:6695]	19	33177603	33208867	q13.11
ENSG00000233927	-2.11685	4.13323	13.8335	0.000199744	0.009709	down	RPS28	ribosomal protein S28 [Source:HGNC Symbol;Acc:HGNC:10418]	19	8321158	8323340	p13.2
ENSG00000204248	-2.11816	0.727436	23.8968	1.01642e-06	0.0003074	down	COL11A2	collagen type XI alpha 2 chain [Source:HGNC Symbol;Acc:HGNC:2187]	6	33162681	33192499	p21.32
ENSG00000162004	-2.12498	-0.489157	11.9855	0.000536147	0.01741	down	CCDC78	coiled-coil domain containing 78 [Source:HGNC Symbol;Acc:HGNC:14153]	16	722582	726954	p13.3
ENSG00000182109	-2.15723	-0.338893	11.9556	0.000544837	0.01753	down			1	39522280	39546187	p34.3
ENSG00000103253	-2.20437	0.234163	18.6973	1.532e-05	0.001896	down	HAGHL	hydroxyacylglutathione hydrolase-like [Source:HGNC Symbol;Acc:HGNC:14177]	16	726936	735525	p13.3
ENSG00000147813	-2.21311	0.812105	12.1387	0.000493872	0.01666	down	NAPRT	nicotinate phosphoribosyltransferase [Source:HGNC Symbol;Acc:HGNC:30450]	8	143574785	143578649	q24.3
ENSG00000126217	-2.22249	-0.933063	8.78874	0.00303096	0.04543	down	MCF2L	MCF.2 cell line derived transforming sequence like [Source:HGNC Symbol;Acc:HGNC:14576]	13	112894378	113099739	q34
ENSG00000177685	-2.23545	-0.799512	12.0717	0.000511926	0.01691	down	CRACR2B	calcium release activated channel regulator 2B [Source:HGNC Symbol;Acc:HGNC:28703]	11	826144	831991	p15.5
ENSG00000103152	-2.24637	1.44799	13.7847	0.000205	0.009786	down	MPG	N-methylpurine DNA glycosylase [Source:HGNC Symbol;Acc:HGNC:7211]	16	77007	85853	p13.3
ENSG00000241769	-2.2841	-0.731681	9.10904	0.00254349	0.04106	down	LINC00893	long intergenic non-protein coding RNA 893 [Source:HGNC Symbol;Acc:HGNC:44265]	X	149527591	149540959	q28
ENSG00000161996	-2.28527	0.0581001	11.0078	0.00090731	0.02315	down	WDR90	WD repeat domain 90 [Source:HGNC Symbol;Acc:HGNC:26960]	16	649311	667833	p13.3
ENSG00000106211	-2.31321	3.22276	9.13516	0.00250743	0.04063	down	HSPB1	heat shock protein family B (small) member 1 [Source:HGNC Symbol;Acc:HGNC:5246]	7	76302544	76304295	q11.23
ENSG00000197530	-2.31963	-0.235839	17.4413	2.96315e-05	0.00282	down	MIB2	mindbomb E3 ubiquitin protein ligase 2 [Source:HGNC Symbol;Acc:HGNC:30577]	1	1615415	1630610	p36.33
ENSG00000236871	-2.32691	-0.224343	21.995	2.73368e-06	0.0005392	down	LINC00106	long intergenic non-protein coding RNA 106 [Source:HGNC Symbol;Acc:HGNC:31843]	X	1396427	1399402	p22.33
ENSG00000142765	-2.33352	1.28785	22.4803	2.12307e-06	0.0004737	down	SYTL1	synaptotagmin like 1 [Source:HGNC Symbol;Acc:HGNC:15584]	1	27342020	27353937	p36.11
ENSG00000228594	-2.36918	0.690448	15.4436	8.50028e-05	0.005814	down	FNDC10	fibronectin type III domain containing 10 [Source:HGNC Symbol;Acc:HGNC:42951]	1	1598012	1600096	p36.33
ENSG00000108479	-2.38869	0.952927	14.6624	0.000128584	0.007528	down	GALK1	galactokinase 1 [Source:HGNC Symbol;Acc:HGNC:4118]	17	75751594	75765711	q25.1
ENSG00000184682	-2.39732	-0.844214	11.4646	0.000709337	0.01974	down
ENSG00000178814	-2.4063	0.598318	22.688	1.90554e-06	0.0004322	down	OPLAH	5-oxoprolinase (ATP-hydrolysing) [Source:HGNC Symbol;Acc:HGNC:8149]	8	144051266	144063965	q24.3
ENSG00000253931	-2.46014	0.501954	21.7841	3.05121e-06	0.0005849	down			8	143412749	143417054	q24.3
ENSG00000265206	-2.46724	-0.0855546	23.9914	9.67685e-07	0.0002993	down	MIR142	microRNA 142 [Source:HGNC Symbol;Acc:HGNC:31529]	17	58330884	58332508	q22
ENSG00000171222	-2.46956	-0.85006	9.40148	0.0021681	0.03726	down	SCAND1	SCAN domain containing 1 [Source:HGNC Symbol;Acc:HGNC:10566]	20	35953617	35959472	q11.23
ENSG00000099889	-2.47255	-0.485309	13.7723	0.000206355	0.009786	down	ARVCF	armadillo repeat gene deleted in velocardiofacial syndrome [Source:HGNC Symbol;Acc:HGNC:728]	22	19969896	20016808	q11.21
ENSG00000214826	-2.49386	-1.04372	14.5089	0.000139496	0.007878	down	DDX12P	DEAD/H-box helicase 12, pseudogene [Source:HGNC Symbol;Acc:HGNC:2737]	12	9418673	9448229	p13.31
ENSG00000186185	-2.5162	0.822628	23.2132	1.45001e-06	0.000387	down	KIF18B	kinesin family member 18B [Source:HGNC Symbol;Acc:HGNC:27102]	17	44924709	44947711	q21.31
ENSG00000250571	-2.52015	-0.669271	20.2726	6.71557e-06	0.001027	down	GLI4	GLI family zinc finger 4 [Source:HGNC Symbol;Acc:HGNC:4320]	8	143267433	143276931	q24.3
ENSG00000179085	-2.5209	-0.557536	17.8077	2.44394e-05	0.002446	down	DPM3	dolichyl-phosphate mannosyltransferase subunit 3 [Source:HGNC Symbol;Acc:HGNC:3007]	1	155139891	155140595	q22
ENSG00000171227	-2.54365	0.629408	12.4604	0.000415667	0.01501	down	TMEM37	transmembrane protein 37 [Source:HGNC Symbol;Acc:HGNC:18216]	2	119429901	119438520	q14.2
ENSG00000228300	-2.5615	0.797629	13.7785	0.000205681	0.009786	down	C19orf24	chromosome 19 open reading frame 24 [Source:HGNC Symbol;Acc:HGNC:26073]	19	1275438	1279249	p13.3
ENSG00000113763	-2.56429	0.807773	26.9542	2.08338e-07	9.452e-05	down	UNC5A	unc-5 netrin receptor A [Source:HGNC Symbol;Acc:HGNC:12567]	5	176810477	176880895	q35.2
ENSG00000282936	-2.58649	-0.834189	17.0591	3.6235e-05	0.00331	down			17	6636780	6640316	p13.1
ENSG00000177595	-2.70539	-0.168715	18.1634	2.02741e-05	0.002193	down	PIDD1	p53-induced death domain protein 1 [Source:HGNC Symbol;Acc:HGNC:16491]	11	799179	809753	p15.5
ENSG00000100079	-2.75532	3.5683	10.3758	0.00127678	0.02734	down	LGALS2	galectin 2 [Source:HGNC Symbol;Acc:HGNC:6562]	22	37570246	37582616	q13.1
ENSG00000162066	-2.75616	0.679784	17.8471	2.39378e-05	0.002446	down	AMDHD2	amidohydrolase domain containing 2 [Source:HGNC Symbol;Acc:HGNC:24262]	16	2520357	2531422	p13.3
ENSG00000187608	-2.79759	-0.0380106	22.9975	1.62211e-06	0.0003932	down	ISG15	ISG15 ubiquitin-like modifier [Source:HGNC Symbol;Acc:HGNC:4053]	1	1001138	1014541	p36.33
ENSG00000160957	-2.81637	0.19067	12.9538	0.000319272	0.01301	down	RECQL4	RecQ like helicase 4 [Source:HGNC Symbol;Acc:HGNC:9949]	8	144511288	144517845	q24.3
ENSG00000127586	-2.82965	-0.804103	16.8952	3.95019e-05	0.003424	down	CHTF18	chromosome transmission fidelity factor 18 [Source:HGNC Symbol;Acc:HGNC:18435]	16	788046	800737	p13.3
ENSG00000167702	-2.96577	-0.358013	25.9066	3.5834e-07	0.0001408	down	KIFC2	kinesin family member C2 [Source:HGNC Symbol;Acc:HGNC:29530]	8	144466043	144474202	q24.3
ENSG00000254338	-3.02847	-0.045767	33.2999	7.89868e-09	6.324e-06	down	MAFA-AS1	MAFA antisense RNA 1 [Source:HGNC Symbol;Acc:HGNC:51203]	8	143417679	143419150	q24.3
ENSG00000115457	-3.27724	0.481081	23.0957	1.54134e-06	0.0003932	down	IGFBP2	insulin like growth factor binding protein 2 [Source:HGNC Symbol;Acc:HGNC:5471]	2	216632828	216664436	q35
ENSG00000269981	-3.43044	-0.404483	20.9493	4.716e-06	0.0007782	down			1	137682	137965	p36.33
ENSG00000187961	-3.43063	-0.78509	22.3555	2.26566e-06	0.0004856	down	KLHL17	kelch like family member 17 [Source:HGNC Symbol;Acc:HGNC:24023]	1	960587	965715	p36.33
ENSG00000197093	-3.6379	0.661741	21.1033	4.3517e-06	0.0007403	down	GAL3ST4	galactose-3-O-sulfotransferase 4 [Source:HGNC Symbol;Acc:HGNC:24145]	7	100159244	100168750	q22.1
ENSG00000114270	-3.6394	-0.641998	12.5719	0.000391592	0.01452	down	COL7A1	collagen type VII alpha 1 chain [Source:HGNC Symbol;Acc:HGNC:2214]	3	48564073	48595267	p21.31
ENSG00000010327	-3.7033	3.70552	52.0698	5.35622e-13	2.43e-09	down	STAB1	stabilin 1 [Source:HGNC Symbol;Acc:HGNC:18628]	3	52495338	52524495	p21.1
ENSG00000232434	-3.7598	-1.42637	11.4656	0.000708954	0.01974	down	C9orf172	chromosome 9 open reading frame 172 [Source:HGNC Symbol;Acc:HGNC:37284]	9	136844415	136848801	q34.3
ENSG00000177943	-3.93511	-1.04339	19.8608	8.32917e-06	0.001219	down	MAMDC4	MAM domain containing 4 [Source:HGNC Symbol;Acc:HGNC:24083]	9	136850943	136860799	q34.3
ENSG00000158106	-4.1465	-1.249	18.4823	1.7149e-05	0.001981	down	RHPN1	rhophilin Rho GTPase binding protein 1 [Source:HGNC Symbol;Acc:HGNC:19973]	8	143368887	143384220	q24.3
ENSG00000257524	-4.71748	-0.971136	26.3605	2.83274e-07	0.0001205	down			9	127867864	127886787	q34.11
