# Supplementary material for: Tri-mannose grafting of chitosan nanocarriers remodels the macrophage response to bacterial infection
Source: J Nanobiotechnology. 2019 Jan 25;17:15. doi: 10.1186/s12951-018-0439-x (PMC6346558; doi:10.1186/s12951-018-0439-x)
Supplement: Supplementary file 12 — Additional file 12: Table S8. KEGG enrichment of genes differentially expressed by M. tuberculosis infected M\documentclass[12pt]{minimal} \usepackage{amsmath} \usepackage{wasysym} \usepackage{amsfonts} \usepackage{amssymb} \usepackage{amsbsy} \usepackage{mathrsfs} \usepackage{upgreek} \setlength{\oddsidemargin}{-69pt} \begin{document}$$\upphi$$\end{document}ϕs upon treatment with tri-mannose-grafted chitosan NCs. First table: up-regulated processes. Second table: down-regulated processes. p-value < 0.05. [file 12951_2018_439_MOESM12_ESM.xlsx]

## Sheet: KEGG_up
KEGG_up
Term	P-value	Adjusted P-value	Log pvalue	Old P-value	Old Adjusted P-value	Z-score	Combined Score	Genes
Oxidative phosphorylation_Homo sapiens_hsa00190	4.73249e-11	1.04588e-08	10.3249	6.3137e-08	1.39533e-05	-1.82763	43.4501	COX7B;ATP6V0E1;UQCRB;NDUFA4;NDUFB2;NDUFA1;COX7A2;SDHD;COX6A1;COX6C;COX5A;ATP5L;COX6B1;ATP5B;NDUFAB1;ATP6V1E1
Ribosome_Homo sapiens_hsa03010	7.39247e-10	8.16868e-08	9.13121	5.08807e-07	5.62232e-05	-1.7219	36.2036	RPL41;RPL21;RPL32;RPL31;RPL23;RPS6;RPL11;RPL35A;RPS4X;RPS25;RPS27;RPS29;RPL37A;RPS27A;RPS24
Non-alcoholic fatty liver disease (NAFLD)_Homo sapiens_hsa04932	2.89004e-09	2.129e-07	8.5391	1.58069e-06	0.000116444	-1.91152	37.5844	COX7B;UQCRB;NDUFA4;NDUFB2;NDUFA1;COX7A2;SDHD;COX6A1;COX6C;ADIPOR1;COX5A;NFKB1;COX6B1;NDUFAB1;RAC1
Huntington's disease_Homo sapiens_hsa05016	8.03351e-08	3.39254e-06	7.09509	2.51518e-05	0.000926423	-1.82657	29.8408	COX7B;HIP1;UQCRB;NDUFA4;NDUFB2;NDUFA1;COX7A2;AP2B1;SDHD;COX6C;COX6A1;COX5A;COX6B1;ATP5B;NDUFAB1
Parkinson's disease_Homo sapiens_hsa05012	8.85675e-08	3.39254e-06	7.05273	1.83152e-05	0.000926423	-1.67246	27.1599	COX7B;UQCRB;NDUFA4;NDUFB2;NDUFA1;COX7A2;SDHD;COX6A1;COX6C;COX5A;COX6B1;ATP5B;NDUFAB1
Alzheimer's disease_Homo sapiens_hsa05010	9.21053e-08	3.39254e-06	7.03572	2.31214e-05	0.000926423	-1.71672	27.8115	COX7B;UQCRB;NDUFA4;NDUFB2;NDUFA1;COX7A2;SDHD;COX6A1;COX6C;COX5A;COX6B1;ATP5B;NDUFAB1;CALM1
Metabolic pathways_Homo sapiens_hsa01100	1.22954e-06	3.88182e-05	5.91026	0.00674331	0.114636	-1.86259	25.3478	COX7B;ACAA2;B4GALT1;UQCRB;PANK1;UXS1;NDUFB2;AK4;PTGS2;COX6A1;PLA2G7;COX5A;GNS;ATP5L;ATP5B;LDHA;NT5E;ATP6V1E1;ARSB;CERS6;ATP6V0E1;NDUFA4;GOT2;NDUFA1;SDHD;COX6C;COX6B1;QDPR;P4HA1;MTHFD2;ACOX1;DAD1;NDUFAB1;SMS;PPT1;DEGS1;SUCLG1;ADA;CERS2
Phagosome_Homo sapiens_hsa04145	5.7078e-05	0.00157678	4.24353	0.00214217	0.0591774	-1.53855	15.0333	DYNC1I2;TUBA1C;RAB5B;ATP6V0E1;TFRC;HLA-DRA;OLR1;RAC1;ATP6V1E1;HLA-DQA1
Cardiac muscle contraction_Homo sapiens_hsa04260	0.000101168	0.00248423	3.99496	0.0018682	0.0589819	-1.53989	14.1651	COX7B;UQCRB;COX7A2;COX6C;COX6A1;COX5A;COX6B1
Salmonella infection_Homo sapiens_hsa05132	0.000187375	0.00414098	3.72729	0.00312391	0.0764542	-1.45694	12.504	DYNC1I2;IFNGR2;CCL4L2;CCL4;RAC1;PFN1;NFKB1
Rheumatoid arthritis_Homo sapiens_hsa05323	0.000248643	0.00464287	3.60442	0.00395425	0.0794445	-1.48838	12.3528	CD86;ATP6V0E1;FLT1;CD80;HLA-DRA;ATP6V1E1;HLA-DQA1
Endocytosis_Homo sapiens_hsa04144	0.000270405	0.00464287	3.56798	0.0106789	0.14199	-1.69157	13.8973	ARF3;RAB10;RAB5B;FLT1;TFRC;IL2RA;F2R;AP2B1;IL2RG;SMAP2;MET;HSPA1B
Inflammatory bowel disease (IBD)_Homo sapiens_hsa05321	0.00027311	0.00464287	3.56366	0.00345946	0.0764542	-1.5083	12.3766	IFNGR2;STAT4;HLA-DRA;IL2RG;HLA-DQA1;NFKB1
Leishmaniasis_Homo sapiens_hsa05140	0.000513461	0.00810535	3.28949	0.00586346	0.107985	-1.44563	10.9497	IFNGR2;HLA-DRA;PTGS2;HLA-DQA1;NFKB1;JAK1
Toll-like receptor signaling pathway_Homo sapiens_hsa04620	0.000672944	0.00991471	3.17202	0.00903358	0.14199	-1.52189	11.1157	CD86;CD80;CCL4L2;CCL4;RAC1;NFKB1;IFNAR1
Tuberculosis_Homo sapiens_hsa05152	0.000844435	0.0116638	3.07343	0.015822	0.165295	-1.43886	10.1826	RAB5B;FCER1G;RIPK2;IFNGR2;HLA-DRA;CALM1;NFKB1;HLA-DQA1;JAK1
PI3K-Akt signaling pathway_Homo sapiens_hsa04151	0.000963542	0.012526	3.01613	0.0325981	0.221148	-1.65221	11.4744	FLT1;YWHAB;HGF;RPS6;F2R;IL2RG;NFKB1;GNG5;IL2RA;RAC1;MET;JAK1;IFNAR1
Cytokine-cytokine receptor interaction_Homo sapiens_hsa04060	0.00119142	0.014628	2.92393	0.0286489	0.221148	-1.46765	9.8811	CCL22;FLT1;IFNGR2;HGF;CCL4L2;IL2RA;CCL4;IL2RG;MET;IFNAR1;IL13RA1
Viral myocarditis_Homo sapiens_hsa05416	0.00131537	0.0152998	2.88095	0.0103932	0.14199	-1.18985	7.89305	CD86;CD80;HLA-DRA;RAC1;HLA-DQA1
Sphingolipid signaling pathway_Homo sapiens_hsa04071	0.00139584	0.015424	2.85517	0.0164547	0.165295	-1.28742	8.46381	GNA13;CERS6;FCER1G;DEGS1;RAC1;NFKB1;CERS2
Lysosome_Homo sapiens_hsa04142	0.00160952	0.0169383	2.7933	0.0184834	0.170201	-1.27218	8.18242	MANBA;FUCA1;PPT1;AP3B1;GNS;LITAF;ARSB
Allograft rejection_Homo sapiens_hsa05330	0.0018109	0.0181913	2.74211	0.0109223	0.14199	-0.643052	4.06019	CD86;CD80;HLA-DRA;HLA-DQA1
Shigellosis_Homo sapiens_hsa05131	0.00202962	0.0187155	2.69258	0.0149461	0.165295	-0.948051	5.87783	RIPK2;RAC1;PFN1;NFKB1;CD44
Epstein-Barr virus infection_Homo sapiens_hsa05169	0.00203245	0.0187155	2.69198	0.031629	0.221148	-1.37992	8.55348	YWHAB;PSMD1;HLA-DRA;VIM;HSPA1B;HLA-DQA1;CD44;NFKB1;JAK1
Graft-versus-host disease_Homo sapiens_hsa05332	0.00240544	0.0210562	2.61881	0.0138601	0.165295	-0.551016	3.32264	CD86;CD80;HLA-DRA;HLA-DQA1
Epithelial cell signaling in Helicobacter pylori infection_Homo sapiens_hsa05120	0.00247721	0.0210562	2.60604	0.0176568	0.169659	-1.03204	6.19289	ATP6V0E1;RAC1;ATP6V1E1;MET;NFKB1
Measles_Homo sapiens_hsa05162	0.00284464	0.0225499	2.54597	0.0293201	0.221148	-1.20224	7.04789	IFNGR2;IL2RA;IL2RG;HSPA1B;NFKB1;IFNAR1;JAK1
Type I diabetes mellitus_Homo sapiens_hsa04940	0.00286891	0.0225499	2.54228	0.0160724	0.165295	-0.451555	2.64333	CD86;CD80;HLA-DRA;HLA-DQA1
Influenza A_Homo sapiens_hsa05164	0.00304187	0.0225499	2.51686	0.0367917	0.239146	-1.24441	7.21172	IFNGR2;HLA-DRA;NUP98;HSPA1B;NFKB1;HLA-DQA1;IFNAR1;JAK1
HIF-1 signaling pathway_Homo sapiens_hsa04066	0.00306107	0.0225499	2.51413	0.0257945	0.211133	-1.06319	6.15478	LDHA;FLT1;TFRC;IFNGR2;RPS6;NFKB1
Intestinal immune network for IgA production_Homo sapiens_hsa04672	0.00428683	0.0305609	2.36786	0.0225334	0.191534	-0.437012	2.38268	CD86;CD80;HLA-DRA;HLA-DQA1
Fatty acid elongation_Homo sapiens_hsa00062	0.00477583	0.0329831	2.32095	0.019781	0.174864	0.638505	-3.41229	ACAA2;PPT1;ELOVL7
Toxoplasmosis_Homo sapiens_hsa05145	0.00594926	0.0397454	2.22554	0.0443049	0.271983	-1.03975	5.3282	IFNGR2;HLA-DRA;HSPA1B;NFKB1;HLA-DQA1;JAK1
Autoimmune thyroid disease_Homo sapiens_hsa05320	0.00611468	0.0397454	2.21363	0.0303782	0.221148	-0.423128	2.15671	CD86;CD80;HLA-DRA;HLA-DQA1
Jak-STAT signaling pathway_Homo sapiens_hsa04630	0.00644389	0.0406886	2.19085	0.0561774	0.326716	-1.0664	5.37958	IFNGR2;IL2RA;STAT4;IL2RG;IFNAR1;IL13RA1;JAK1
Hematopoietic cell lineage_Homo sapiens_hsa04640	0.00745658	0.0457751	2.12746	0.0440777	0.271983	-0.763669	3.74096	TFRC;IL2RA;HLA-DRA;CD59;CD44
Asthma_Homo sapiens_hsa05310	0.00878365	0.0524645	2.05633	0.0330222	0.221148	0.550645	-2.60723	FCER1G;HLA-DRA;HLA-DQA1
Protein processing in endoplasmic reticulum_Homo sapiens_hsa04141	0.00917606	0.0530423	2.03734	0.0739803	0.389277	-0.931005	4.36749	DNAJA1;DAD1;EDEM1;SSR2;HSPA1B;SKP1;HERPUD1
NF-kappa B signaling pathway_Homo sapiens_hsa04064	0.00936041	0.0530423	2.02871	0.0531134	0.317245	-0.687267	3.21041	BCL2A1;CCL4L2;CCL4;PTGS2;NFKB1
RNA transport_Homo sapiens_hsa03013	0.0100496	0.0555242	1.99785	0.0793559	0.398583	-0.921239	4.2379	EEF1A1;EIF3I;NUP98;PABPC1;EIF3F;THOC7;EIF1
Ras signaling pathway_Homo sapiens_hsa04014	0.013807	0.0744229	1.8599	0.116468	0.496826	-0.973958	4.17105	RAB5B;FLT1;GNG5;HGF;RAC1;CALM1;MET;NFKB1
Herpes simplex infection_Homo sapiens_hsa05168	0.0145462	0.0765409	1.83725	0.105211	0.469187	-0.799981	3.38426	IFNGR2;HLA-DRA;NFKB1;HLA-DQA1;IFNAR1;SKP1;JAK1
PPAR signaling pathway_Homo sapiens_hsa03320	0.0152211	0.0782293	1.81755	0.0651233	0.359806	-0.297498	1.24505	FABP3;FABP5;ACOX1;OLR1
Antigen processing and presentation_Homo sapiens_hsa04612	0.0218901	0.109948	1.65975	0.0879101	0.420088	-0.386341	1.47649	PSME3;HLA-DRA;HSPA1B;HLA-DQA1
Cysteine and methionine metabolism_Homo sapiens_hsa00270	0.0240894	0.118306	1.61817	0.0775442	0.398541	0.414905	-1.54593	LDHA;GOT2;SMS
Other glycan degradation_Homo sapiens_hsa00511	0.0250999	0.120589	1.60033	0.0640189	0.359806	3.27768	-12.0779	MANBA;FUCA1
Sphingolipid metabolism_Homo sapiens_hsa00600	0.0269825	0.125389	1.56892	0.0853277	0.419054	0.393123	-1.42018	CERS6;DEGS1;CERS2
Rap1 signaling pathway_Homo sapiens_hsa04015	0.0275375	0.125389	1.56008	0.168732	0.59779	-0.780367	2.80324	FLT1;HGF;F2R;RAC1;PFN1;CALM1;MET
Glycosaminoglycan degradation_Homo sapiens_hsa00531	0.0278013	0.125389	1.55594	0.0698181	0.376337	3.91981	-14.0434	GNS;ARSB
Fatty acid metabolism_Homo sapiens_hsa01212	0.0284955	0.12595	1.54522	0.0893399	0.420088	0.455782	-1.62167	ACAA2;ACOX1;PPT1
Arginine and proline metabolism_Homo sapiens_hsa00330	0.031654	0.137168	1.49957	0.0975965	0.449351	0.399528	-1.37953	P4HA1;GOT2;SMS
Glutathione metabolism_Homo sapiens_hsa00480	0.0349881	0.148699	1.45608	0.106151	0.469187	0.471361	-1.58035	GPX3;SMS;TXNDC12
Osteoclast differentiation_Homo sapiens_hsa04380	0.0363404	0.151533	1.43961	0.156663	0.581441	-0.518282	1.71802	IFNGR2;RAC1;NFKB1;IFNAR1;JAK1
Legionellosis_Homo sapiens_hsa05134	0.040315	0.164993	1.39453	0.119508	0.496826	0.311671	-1.00078	EEF1A1;HSPA1B;NFKB1
Staphylococcus aureus infection_Homo sapiens_hsa05150	0.0421765	0.169473	1.37493	0.124094	0.498632	0.356011	-1.12709	HLA-DRA;FPR3;HLA-DQA1
Chemokine signaling pathway_Homo sapiens_hsa04062	0.0455993	0.179955	1.34104	0.213691	0.690614	-0.501557	1.54874	CCL22;GNG5;CCL4L2;CCL4;RAC1;NFKB1
Cell adhesion molecules (CAMs)_Homo sapiens_hsa04514	0.047231	0.183124	1.32577	0.191394	0.650738	-0.377698	1.153	CD86;CD80;HLA-DRA;MPZL1;HLA-DQA1
Pathways in cancer_Homo sapiens_hsa05200	0.0496451	0.189165	1.30412	0.340342	0.810797	-0.588255	1.76645	GNA13;GNG5;HGF;F2R;NCOA4;RAC1;PTGS2;MET;NFKB1;JAK1

## Sheet: KEGG_down
KEGG_down
Term	P-value	Adjusted P-value	Log pvalue	Old P-value	Old Adjusted P-value	Z-score	Combined Score	Genes
Base excision repair_Homo sapiens_hsa03410	0.00212983	0.189832	2.67165	0.00342229	0.256672	-1.69061	10.4001	POLD4;MPG;POLD1;NEIL1;POLE
Amino sugar and nucleotide sugar metabolism_Homo sapiens_hsa00520	0.00215947	0.189832	2.66565	0.00326879	0.256672	-1.81131	11.1176	CHIT1;GMPPB;HK3;AMDHD2;UAP1L1;GALK1
Phospholipase D signaling pathway_Homo sapiens_hsa04072	0.0025311	0.189832	2.59669	0.00324081	0.256672	-1.84575	11.0359	DGKQ;SPHK1;JMJD7-PLA2G4B;LPAR2;ADCY7;DGKZ;RALGDS;PLCB2;HRAS;DNM1;RAPGEF3
Galactose metabolism_Homo sapiens_hsa00052	0.00946806	0.42266	2.02374	0.0130047	0.565034	-1.49813	6.98105	HK3;PFKL;GAA;GALK1
Notch signaling pathway_Homo sapiens_hsa04330	0.0108975	0.42266	1.96267	0.0141058	0.565034	-1.58982	7.18476	NCOR2;KAT2A;NUMBL;DVL2;RFNG
Fructose and mannose metabolism_Homo sapiens_hsa00051	0.0118892	0.42266	1.92485	0.0158392	0.565034	-1.35848	6.02097	GMPPB;HK3;PFKL;PFKFB4
Other glycan degradation_Homo sapiens_hsa00511	0.0131494	0.42266	1.88109	0.01837	0.565034	-1.10182	4.77242	MAN2C1;HEXDC;ENGASE
Glycosaminoglycan degradation_Homo sapiens_hsa00531	0.0152946	0.430161	1.81546	0.0208532	0.565034	-0.938833	3.92456	HYAL3;HPSE;SGSH
DNA replication_Homo sapiens_hsa03030	0.0178406	0.446016	1.74859	0.0226014	0.565034	-1.4741	5.93514	POLD4;MCM7;POLD1;POLE
Lysosome_Homo sapiens_hsa04142	0.0228705	0.514585	1.64073	0.0260955	0.587148	-1.54852	5.85016	GGA1;ARSA;SLC11A1;GAA;ABCB9;TCIRG1;NAGPA;SGSH
VEGF signaling pathway_Homo sapiens_hsa04370	0.0282061	0.576942	1.54966	0.0331772	0.622072	-1.63826	5.84568	SPHK2;SPHK1;JMJD7-PLA2G4B;HSPB1;HRAS
HTLV-I infection_Homo sapiens_hsa05166	0.0311704	0.584445	1.50626	0.0331329	0.622072	-1.66822	5.78586	HLA-F;ADCY7;POLD4;KAT2A;MYC;POLD1;DVL2;TSPO;MYBL2;TCF3;HRAS;POLE;ANAPC2
ABC transporters_Homo sapiens_hsa02010	0.0345433	0.597864	1.46164	0.0407462	0.705223	-1.18533	3.98929	ABCC5;ABCA7;ABCB8;ABCB9
Thyroid cancer_Homo sapiens_hsa05216	0.0469613	0.691346	1.32826	0.055178	0.775941	-1.0497	3.21042	RXRA;MYC;HRAS
Homologous recombination_Homo sapiens_hsa03440	0.0469613	0.691346	1.32826	0.055178	0.775941	-0.651423	1.99233	POLD4;POLD1;XRCC3
Longevity regulating pathway - mammal_Homo sapiens_hsa04211	0.0491624	0.691346	1.30837	0.054498	0.775941	-1.48697	4.4797	ATF6B;EHMT2;ULK1;ADCY7;HRAS;CAMKK1
